# Supplementary material for: Identifying Candidate Reference Chemicals for In Vitro Testing of the Retinoid Pathway for Predictive Developmental Toxicity
Source: ALTEX. Author manuscript; Available in PMC 2024 Jan 4. (PMC10765368; doi:10.14573/altex.2202231)
Supplement: Supplement2 [file NIHMS1945822-supplement-Supplement2.zip]

Archive with 1 entries (1 files):
- AbstractSifter_retinoid.xlsm
