# Supplementary material for: Identifying Candidate Reference Chemicals for In Vitro Testing of the Retinoid Pathway for Predictive Developmental Toxicity
Source: ALTEX. Author manuscript; Available in PMC 2024 Jan 4. (PMC10765368; doi:10.14573/altex.2202231)
Supplement: Supplement2 [file NIHMS1945822-supplement-Supplement2.zip › AbstractSifter_retinoid.xlsm]

## Sheet: ReadMe
Read Me
Abstract Sifter v6.2		You can find new versions here (scroll down): https://comptox.epa.gov/dashboard/downloads or click here:										Link to Abstract Sifter download.
Microsoft
Recent enhancements:
Filters and Notes work.
You can now select many rows and apply the same Note to all of them.
Notes now include tags and yes/no/maybe.
Blank sifter terms won't cause error.
Double-clicking on an article in Notes will bring user to the abstract page.
09/07/2017 - Landscape page col A value changed.
09/07/2017 - Can select notes to send to PubMed (instead of all).
09/11/2017 - Fixed formatting on Landscape
10/20/2017 - Some cleanup; changed yes/no/maybe on Notes to string; No author to blanks.
10/23/2017 - reformatting
11/2/2017 - toggle for viewing queries on Landscape
11/12/2017 - Review column formatting fix; loop structure on heatmap; form renames
11/14/2017 - Error control on Landscape sheet and entity query expansion
04/24/2018 - Added wrap text to query on row 3, Landscape sheet
04/24/2018 - Row counts on Main changed to avoid 0 in column headers
04/24/2018 - Now records query counts for not-run queries (0 recs and >5000) on Log sheet
05/02/2018 - added occupational exposure to sample queries
05/30/2018 check on blank sifter terms added
09/20/2018 Lots of changes to the export function and AOP queries
9/26/2018 On Abstract sheet, added button and fuctionality for finding like articles or finding articles citing this article
09/27/2018 Send queries to landscape simplified.
10/17/2018 Error control on PubMed retrieval (0 out of headers from bad PubMed … like this over 300?)
10/19/2018 Like this limited to 200 pmids in order to bypass error
10/30/2018 Added superheading to Pathway_queries and Sample_queries sheets; colorization transfers to Landscape.
11/05/2018 modified formatting on Sample_queries to Landscape;
11/06/2018 query run updated only if query is run to completion (2 changes); autofilter corrections on Landscape; ReadMe updates.
11/09/2018 set title and abstract to null before iteration
11/19/2018 added a timer to slow down Landscape retrieval to come under NLM limits
11/21/2018 note on ReadMe pointing to ftp site
12/19/2018 Landscape page fix - select area for update counts button checked
Version 3
01/29/2019 Colorize PMIDs immediately when taking notes / 2
02/01/2019 PubMed DOM rewrite. Added keywords and PMC flag.
02/05/ 2019 works fast - can't add perc notes … like not fixed
02/06/2019 trim abstract AND clean up formatting on Notes sheet
02/08/2019 Fixed log entries for like/citing
02/08/2019 Added nowrap on authors (example 25905296) and citation to ReadMe
02/12/2019 Formatting on pathway queries; font size on query boxes reduced.
02/21/2019 Fixed problem with pubyr like Spring 2019 and unwrap Journal title: 24943998[uid] OR 28139124[uid]
02/21/2019 Started reworking pathway_queries to have KE by number when possible
03/06/2019 Pathway queries send col A and B to landscape, not C.
07/08/2019 Landscape sheet - no error msg if blank chem/subject cells selected
07/08/2019 Pathway and Sample queries - send only selected AND visible rows to Landscape
08/19/2019 Fixed problem with copy to clipboard from Notes sheet
09/05/2019 Enhanced some sample_queries
Version 4
09/12/2019 Allows appending on Main sheet
09/19/2019 Buttons on Main sheet changed. More things button now has delete dups and highlight noted
09/19/2019 From Landscape appending allowed. Volume, issue, pages, doi, pubtype added to Main and Notes.
10/11/2019 Working on RIS export
10/14/2019 Txt exporting
10/18/2019 Added initials to author names; modified RIS export and export form; some reformatting of Notes/Abstract sheets
11/01/2019 Added error control to Log sheet and Notes sheet
11/05/2019 Fixed changes from 11/01 that were wrong, including Notes from Abstract sheet. Took title term out of Title/abstract and capitalized Abstract.
11/05/2019 Added append option to Get Like
11/06/2019 Added scroll bar to curation form
11/07/2019 Fixed pmid hyperlink on Notes coming from Abstract; Landscape Col A - unhidden
11/08/2019 PMID colorization on notes from Abstract fixed
11/25/2019 Fixed pmid hyperlink on Notes when inserting from Abstract sheet
02/2020 More improvements to curation form
03/06/2020 Encoding ampersands in queries
03/13/2020 Fixed eutil/http problem giving error "The download of the specified resource has failed." Hyperlinks to PubMed still do not work.
Version 5
needs some fixes
04/23/2020 PMID link on Curate form fixed; working on pdf column and curation change for pdf link
06/03/2020 Fixes: export to text
06/12/2020 wait on pmid counts extended; encoding of ampersands and quotation marks added
07/10/2020 PubMed xml call error check and redo
07/10/2020 CuratedLists code - activesheet
Version 5.5
08/2020 Speed improvements
08/2020 Cancel button added
08/2020 Curate form - new copy feature and pdf attach
08/2020 Notes functionality improved; attach pdf
08/2020 Trim added to Landscape query entity only; tab on notes form modified
09/2020 Changes to source check on Log
09/28/2020 Row number consistency improved
10/01/2020 If no good, bad, maybe style, then added
10/08/2020 Styles eliminated. Old notes code removed.
10/19/2020 Error control if trying to open blank pdf
Version 5.6
12/04/2020 Adding batch run capability; PubMed module renamed
12/22/2020 Added colors to Likethis; update and next option to curation form
12/28/2020 Conflicting yes/no/maybe on Notes highlight option in More stuff form
12/28/2020 Notetaker field added to Notes form
01/27/2021 Running 0 record queries in batch … fixed
Version 5.7
03/31/2021 Curate form copy function output format modified
03/31/2021 If Notes with conflicting yes/no/maybe then colorize purple
04/09/2021 Next/previous buttons on Abstract sheet
Version 6.0
05/15/2021 TermMap added
05/18/2021 Messages on Main fixed
06/01/2021 Adjustments made to Term Mapping (lcase and TX appended on double-click)
06/2021 fixed RIS export of keywords
07/07/2021 Backed out MeSH extract; added copy to Main from Notes More Stuff
07/08/2021 Fixed colorization of mapped terms on Abstract sheet; column formatting changed for batch
07/20/2021 Corrected More Things form (removed MeSH extract)
Version 6.1
07/21/2021 TermMapping form - asking to continue
08/09/2021 Added PMC link to PubTator
08/19/2021 Fixed next/previous and TermMap color
08/23/2021 Added wait to pubmed query
08/26/2021 Application wait added to batch run; fixed batch with queries returning 0
08/26/2021 Mapping changed for no terms to map
09/23/2021 Cleared batchtag variable when batch done
09/24/2021 Wraptext = false on rows
Version 6.2
10/08/2021 Send to Log - parentheses added correctly
11/03/2021 ReadMe modified
11/04/2021 Fixed problems with term mapping: double-click and floating values
12/08/2021 Added parentheses to Landscape Update article counts
12/15/2021 Colorized titles get copied from Notes to Main

## Sheet: Main
Abstract Sifter						PubMed query run: (Clotrimazole OR 23593-75-1) AND (((toxicity OR congenital abnormalities OR Prenatal Exposure Delayed Effects) AND (fetus OR embryo OR embryonic development OR larva OR eggs)) or embryotoxicity )			Provided by the US EPA's Center for Computational Toxicology and Exposure
Version 6.2	Your sifter terms and frequency counts
PMID	clotrim	tox	fish	Score	Pub Yr	Title	Review	PMC	Authors	Journal	tiab	DOI	Volume	Issue	Pages	Pub Type	Batch Tag
19036460	13	4	0	17	2009	Clotrimazole exposure modulates aromatase activity in gonads and brain during gonadal differentiation in Xenopus tropicalis frogs.	0	0	Gyllenhammar I, Eriksson H, Söderqvist A, Lindberg RH, Fick J, Berg C	Aquatic toxicology (Amsterdam, Netherlands)	Clotrimazole exposure modulates aromatase activity in gonads and brain during gonadal differentiation in Xenopus tropicalis frogs. ABSTRACT: Clotrimazole is a pharmaceutical used for treatment of fungal infections. It has been found in surface waters outside municipal wastewater treatment plants but data are scarce regarding its effects on aquatic organisms. It is known that clotrimazole and othe…	10.1016/j.aquatox.2008.10.005	91	2	102-9	jour
33910022	10	4	0	14	2021	Human-relevant concentrations of the antifungal drug clotrimazole disrupt maternal and fetal steroid hormone profiles in rats.	0	0	Draskau MK, Rosenmai AK, Scholze M, Pedersen M, Boberg J, Christiansen S, Svingen T	Toxicology and applied pharmacology	Human-relevant concentrations of the antifungal drug clotrimazole disrupt maternal and fetal steroid hormone profiles in rats. ABSTRACT: Clotrimazole is a non-prescription and broad-spectrum antifungal drug sold under brand names such as Canesten® and Lotrimin®. It is used to treat different types of fungal infections, from oral thrush to athlete's foot and vaginal mycosis. The level of exposure …	10.1016/j.taap.2021.115554	422		115554	jour
24209509	5	5	0	10	2013	A multiple stressor approach to study the toxicity and sub-lethal effects of pharmaceutical compounds on the larval development of a marine invertebrate.	0	0	González-Ortegón E, Blasco J, Le Vay L, Giménez L	Journal of hazardous materials	A multiple stressor approach to study the toxicity and sub-lethal effects of pharmaceutical compounds on the larval development of a marine invertebrate. ABSTRACT: We studied the effects of three common pharmaceutical compounds on growth, development and body mass of larval stages of the marine shrimp Palaemon serratus at different temperatures and salinities. The pharmaceuticals compounds tested…	10.1016/j.jhazmat.2013.09.041	263 Pt 1		233-8	jour
7292208	4	3	0	7	1981	Antifungal treatment of allograft tissue for cardiac surgery.	0	0	Wain WH	Sabouraudia	Antifungal treatment of allograft tissue for cardiac surgery. ABSTRACT: Amphotericin B, nystatin, clotrimazole and candicidin have been compared as antifungal agents in a sterilizing mixture for allograft tissues used in cardiac surgery. Candicidin was shown to be too toxic, and clotrimazole has since been restricted to topical application. Nystatin and amphotericin B are equally effective in con…	10.1080/00362178185380311	19	3	199-204	jour
26163379	3	6	0	9	2016	Individual and mixture effects of selected pharmaceuticals on larval development of the estuarine shrimp Palaemon longirostris.	0	0	González-Ortegón E, Blasco J, Nieto E, Hampel M, Le Vay L, Giménez L	The Science of the total environment	Individual and mixture effects of selected pharmaceuticals on larval development of the estuarine shrimp Palaemon longirostris. ABSTRACT: Few ecotoxicological studies incorporate within the experimental design environmental variability and mixture effects when assessing the impact of pollutants on organisms. We have studied the combined effects of selected pharmaceutical compounds and environment…	10.1016/j.scitotenv.2015.06.081	540		260-6	jour
19184736	3	7	2	12	2009	Xenopus tropicalis as a test system for developmental and reproductive toxicity.	0	0	Berg C, Gyllenhammar I, Kvarnryd M	Journal of toxicology and environmental health. Part A	Xenopus tropicalis as a test system for developmental and reproductive toxicity. ABSTRACT: The usefulness of Xenopus tropicalis as a model species to investigate endocrine disruption and developmental reproductive toxicity was assessed. In our test system tadpoles were exposed to test substances from shortly after hatching until metamorphosis, including the period of gonadal differentiation. Effe…	10.1080/15287390802539079	72	3-4	219-25	jour
12679339	3	4	0	7	2003	Nitric oxide triggers the toxicity due to glutathione depletion in midbrain cultures through 12-lipoxygenase.	0	0	Canals S, Casarejos MJ, de Bernardo S, Rodríguez-Martín E, Mena MA	The Journal of biological chemistry	Nitric oxide triggers the toxicity due to glutathione depletion in midbrain cultures through 12-lipoxygenase. ABSTRACT: Glutathione (GSH) depletion is the earliest biochemical alteration shown to date in brains of Parkinson's disease patients. However, data from animal models show that GSH depletion by itself is not sufficient to induce nigral degeneration. We have previously shown that non-toxic…	10.1074/jbc.M213174200	278	24	21542-9	jour
4467161	3	3	0	6	1974	Toxicity of clotrimazole.	0	0	Tettenborn D	Postgraduate medical journal	Toxicity of clotrimazole. ABSTRACT: NOABSTRACT. No abstract found. KEYWORDS: MeSH Chemical: Imidazoles| Clotrimazole MeSH: | Adrenal Glands/drug effects| Animals| Cats| Clotrimazole/majr/administration & dosage/toxicity| Female| Fetus/drug effects| Imidazoles/majr/toxicity| Lethal Dose 50| Liver/drug effects| Male| Mice| Pregnancy| Rabbits| Rats		50 Suppl 1		17-20	jour
25711406	2	2	0	4	2015	Guideline: vulvovaginal candidosis (AWMF 015/072), S2k (excluding chronic mucocutaneous candidosis).	0	0	Mendling W, Brasch J, Cornely OA, Effendy I, Friese K, Ginter-Hanselmayer G, Hof H, Mayser P, Mylonas I, Ruhnke M, Schaller M, Weissenbacher ER	Mycoses	Guideline: vulvovaginal candidosis (AWMF 015/072), S2k (excluding chronic mucocutaneous candidosis). ABSTRACT: The oestrogenised vagina is colonised by Candida species in at least 20% of women; in late pregnancy and in immunosuppressed patients, this increases to at least 30%. In most cases, Candida albicans is involved. Host factors, particularly local defence mechanisms, gene polymorphisms, all…	10.1111/myc.12292	58 Suppl 1		1-15	jour
25471715	1	3	11	15	2015	BFCOD activity in fish cell lines and zebrafish embryos and its modulation by chemical ligands of human aryl hydrocarbon and nuclear receptors.	0	0	Creusot N, Brion F, Piccini B, Budzinski H, Porcher JM, Aït-Aïssa S	Environmental science and pollution research international	BFCOD activity in fish cell lines and zebrafish embryos and its modulation by chemical ligands of human aryl hydrocarbon and nuclear receptors. ABSTRACT: Assessment of exposure and effect of fish to pharmaceuticals that contaminate aquatic environment is a current major issue in ecotoxicology and there is a need to develop specific biological marker to achieve this goal. Benzyloxy-4-trifluorometh…	10.1007/s11356-014-3882-8	22	21	16393-404	jour
25240506	1	3	0	4	2015	Effects of food limitation and pharmaceutical compounds on the larval development and morphology of Palaemon serratus.	0	0	González-Ortegón E, Giménez L, Blasco J, Le Vay L	The Science of the total environment	Effects of food limitation and pharmaceutical compounds on the larval development and morphology of Palaemon serratus. ABSTRACT: Few ecotoxicological studies consider the roles of maternal influences and suboptimal environmental conditions when assessing the impact of pollutants on organisms. We studied the combined effects of pharmaceutical compounds, food condition and maternal body size on gro…	10.1016/j.scitotenv.2014.08.118	503-504		171-8	jour
22519657	1	2	0	3	2012	Guideline vulvovaginal candidosis (2010) of the German Society for Gynecology and Obstetrics, the Working Group for Infections and Infectimmunology in Gynecology and Obstetrics, the German Society of Dermatology, the Board of German Dermatologists and the German Speaking Mycological Society.	0	0	Mendling W, Brasch J	Mycoses	Guideline vulvovaginal candidosis (2010) of the German Society for Gynecology and Obstetrics, the Working Group for Infections and Infectimmunology in Gynecology and Obstetrics, the German Society of Dermatology, the Board of German Dermatologists and the German Speaking Mycological Society. ABSTRACT: Candida (C.) species colonize the estrogenized vagina in at least 20% of all women. This statist…	10.1111/j.1439-0507.2012.02185.x	55 Suppl 3		1-13	jour

## Sheet: Log
Log / Batch					Note: Feel free to delete rows, but not columns. Some queries are displayed here as samples.
Date	Record Ct	Query Used (double-click on query to rerun)	Entry	PMID	Batch Tag
2022-06-07 15:30:32	12	(Clotrimazole OR 23593-75-1) AND (((toxicity OR congenital abnormalities OR Prenatal Exposure Delayed Effects) AND (fetus OR embryo OR embryonic development OR larva OR eggs)) or embryotoxicity )	Main
2022-06-07 12:23:57	88	(Stattic OR "6-Nitro-1-benzothiophene 1,1-dioxide") AND (toxicity OR adverse effects OR poisoning)	Main
2022-06-07 12:16:19	56	(54350-48-0 OR Etretinate) AND (((toxicity OR congenital abnormalities OR Prenatal Exposure Delayed Effects) AND (fetus OR embryo OR embryonic development OR larva OR eggs)) or embryotoxicity )	Main
2022-06-07 12:09:42	5	(117-81-7 OR Di(2-ethylhexyl) phthalate OR Diethylhexyl Phthalate) AND ((Limb deformities, Congenital[tw] OR limb defects OR polydactyly OR Brachydactyly OR digits OR Fingers/abnormality OR toes/abnormality OR limb bud/drug effects OR Ectromelia OR amelia OR hemimelia OR phocomelia OR and sirenomelia)) AND (embryo OR fetus OR fetal OR embryonic))	Main
2022-06-07 12:07:52	3	(102121-60-8 OR AM580 OR Am 580) AND ((Limb deformities, Congenital[tw] OR limb defects OR polydactyly OR Brachydactyly OR digits OR Fingers/abnormality OR toes/abnormality OR limb bud/drug effects OR Ectromelia OR amelia OR hemimelia OR phocomelia OR and sirenomelia)) AND (embryo OR fetus OR fetal OR embryonic))	Main
2022-06-07 11:57:20	361	(1929-77-7 OR Vernolate OR S,N,N'-tripropylthiocarbamate) AND ((Limb deformities, Congenital[tw] OR limb defects OR polydactyly OR Brachydactyly OR digits OR Fingers/abnormality OR toes/abnormality OR limb bud/drug effects OR Ectromelia OR amelia OR hemimelia OR phocomelia OR and sirenomelia)) AND (embryo OR fetus OR fetal OR embryonic))	Main
2022-06-07 11:55:32	4	(MNS OR "5-(2-Nitroethenyl)-1,3-benzodioxole") AND ((Limb deformities, Congenital[tw] OR limb defects OR polydactyly OR Brachydactyly OR digits OR Fingers/abnormality OR toes/abnormality OR limb bud/drug effects OR Ectromelia OR amelia OR hemimelia OR phocomelia OR and sirenomelia)) AND (embryo OR fetus OR fetal OR embryonic))	Main
2022-06-07 11:54:35	1	(Candesartan) AND ((Limb deformities, Congenital[tw] OR limb defects OR polydactyly OR Brachydactyly OR digits OR Fingers/abnormality OR toes/abnormality OR limb bud/drug effects OR Ectromelia OR amelia OR hemimelia OR phocomelia OR and sirenomelia)) AND (embryo OR fetus OR fetal OR embryonic))	Main
2022-06-07 11:54:06	1	(EC23) AND ((Limb deformities, Congenital[tw] OR limb defects OR polydactyly OR Brachydactyly OR digits OR Fingers/abnormality OR toes/abnormality OR limb bud/drug effects OR Ectromelia OR amelia OR hemimelia OR phocomelia OR and sirenomelia)) AND (embryo OR fetus OR fetal OR embryonic))	Main
2022-06-07 11:53:39	1	(BMS961) AND ((Limb deformities, Congenital[tw] OR limb defects OR polydactyly OR Brachydactyly OR digits OR Fingers/abnormality OR toes/abnormality OR limb bud/drug effects OR Ectromelia OR amelia OR hemimelia OR phocomelia OR and sirenomelia)) AND (embryo OR fetus OR fetal OR embryonic))	Main
2022-05-30 10:28:18	11	(35554-44-0 OR Imazalil OR enilconazole) AND (((toxicity OR congenital abnormalities OR Prenatal Exposure Delayed Effects) AND (fetus OR embryo OR embryonic development OR larva OR eggs)) or embryotoxicity )	Main
2022-05-28 13:59:06	1	32158187[uid]	Main
2022-05-28 13:52:35	2	"ER50891"	Main
2022-05-12 16:16:46	7	chen AND reese AND 2013	Main
2022-05-12 14:30:03	1	19381305[uid]	Main
2022-05-12 14:28:03	15	duester[1au] AND retinoic acid synthesis	Main
2022-05-11 13:05:06	1	knudsen retinoid signaling in skeletal development	Main
2022-05-11 13:03:47	2	joshua robinson AND retinoid	Main
2022-05-11 13:03:27	1	31059772[uid]	Main
2022-05-11 12:54:53	3	Balmer J.E., Blomhoff R. Gene expression regulation by retinoic acid	Main
2022-05-11 12:44:26	1	grignard AND (retinoid OR retinoic acid OR tretinoin)	Main
2022-05-10 16:47:55	128	cyp1a1 AND (retinoid OR retinoic acid OR tretinoin)	Main
2022-05-10 16:30:23	93	glucuronosyltransferase AND (retinoid OR retinoic acid OR tretinoin)	Main
2022-05-10 16:19:10	128	cyp1a1 AND (retinoid OR retinoic acid OR tretinoin)	Main
2022-05-09 12:26:29	3	pyrazoles AND retinol dehydrogenase	Main
2022-05-09 11:45:25	5	Inhibition of human alcohol dehydrogenases by formamides	Main
2022-02-16 14:12:59	149	15563242[uid] OR _x000D_ 4203885[uid] OR _x000D_ 7431150[uid] OR _x000D_ 8647816[uid] OR _x000D_ 9600267[uid] OR _x000D_ 20954713[uid] OR _x000D_ 23732176[uid] OR _x000D_ 29479422[uid] OR _x000D_ 20348023[uid] OR _x000D_ 18110807[uid] OR _x000D_ 14634627[uid] OR _x000D_ 22665496[uid] OR _x000D_ 31306527[uid] OR _x000D_ 7766612[uid] OR _x000D_ 9203140[uid] OR _x000D_ 25816144[uid] OR _x000D_ 33011…	Main
2022-02-09 13:30:33	189	(302-79-4 OR all-trans-Retinoic acid OR Tretinoin) AND ((Limb deformities, Congenital[tw] OR limb defects OR polydactyly OR Brachydactyly OR digits OR Fingers/abnormality OR toes/abnormality OR limb bud/drug effects OR Ectromelia OR amelia OR hemimelia OR phocomelia OR and sirenomelia)) AND (embryo OR fetus OR fetal OR embryonic))	Main
2022-01-03 15:08:54	1287	Necrotizing Enterocolitis AND (neonate OR infant OR pediatrics) AND drug therapy_x000D_	Main
2022-01-03 14:55:00	207	(Tranexamic Acid) AND ((infant OR neonatal OR neonate OR newborn OR Infant, Newborn))	Main
2022-01-03 14:38:04	86	elgan[tiab]	Main

## Sheet: Landscape
Abstract Sifter	Landscape View
Version 6.2
		Subject queries:		toxicity OR adverse effects OR poisoning	((toxicity OR congenital abnormalities OR Prenatal Exposure Delayed Effects) AND (fetus OR embryo OR embryonic development OR larva OR eggs)) or embryotoxicity	(Limb deformities, Congenital[tw] OR limb defects OR polydactyly OR Brachydactyly OR digits OR Fingers/abnormality OR toes/abnormality OR limb bud/drug effects OR Ectromelia OR amelia OR hemimelia OR phocomelia OR and sirenomelia)) AND (embryo OR fetus OR fetal OR embryonic)
		Summary heading		Toxicity	Toxicity	Limb defects
(optional) DSSTOX link to Dashboard	Preferred Name	Chemical / Entity query	Note	Tox	DevTox	AO:Digit
DTXSID3023556	Retinol	68-26-8 OR Retinol OR Vitamin A		9017	1325	213
DTXSID7021239	all-trans-Retinoic acid	302-79-4 OR all-trans-Retinoic acid OR Tretinoin		4176	923	189
DTXSID5025998	Retinal	116-31-4 OR Retinal OR Retinaldehyde		24679	4576	93
DTXSID9020584	Ethanol	Ethanol[majr]		17698	1325	24
DTXSID4023177	13-cis Retinoic acid	4759-48-2 OR 13-cis Retinoic acid OR Isotretinoin		2356	169	21
DTXSID7022883	Daunorubicin	20830-81-3 OR Daunorubicin		25146	340	15
DTXSID5021122	Phenobarbital	50-06-6 OR Phenobarbital		6873	278	15
DTXSID9020116	5-Azacytidine	5-Azacytidine OR "5-Azacytidine"		1520	77	14
DTXSID1034187	Tamoxifen	Tamoxifen		7127	151	10
DTXSID5020607	Di(2-ethylhexyl) phthalate	117-81-7 OR Di(2-ethylhexyl) phthalate OR Diethylhexyl Phthalate		2415	277	7
DTXSID0023036	Etretinate	54350-48-0 OR Etretinate		624	56	7
DTXSID50474691	LY-294,002 hydrochloride	LY-294,002 hydrochloride OR "2-Morpholin-4-yl-8-phenylchromen-4-one;hydrochloride"		7	7	7
DTXSID4051378	Tetrachlorodibenzodioxin	41903-57-5 OR Tetrachlorodibenzodioxin		4626	651	6
DTXSID5023322	Mifepristone	Mifepristone OR "Mifepristone"		1266	57	5
DTXSID3020465	Diethylstilbestrol	56-53-1 OR Diethylstilbestrol		2969	453	4
DTXSID6040404	9-cis-retinoic acid	5300-03-8 OR 9-cis Retinoic acid OR alitretinoin OR 9-cis-retinoic acid		218	25	4
DTXSID7020182	Bisphenol A	80-05-7 OR Bisphenol A		5281	699	3
DTXSID9020740	Indomethacin	53-86-1 OR Indomethacin		8058	285	3
DTXSID7020637	Formaldehyde	50-00-0 OR Formaldehyde		6310	154	3
DTXSID6024836	Citral	5392-40-5 OR 3,7-Dimethyl-2,6-octadienal OR citral		220	37	3
DTXSID6022553	Acitretin	55079-83-9 OR Acitretin		606	17	3
DTXSID5040758	AM580	102121-60-8 OR AM580 OR Am 580		22	10	3
DTXSID7020970	Nitrofen	1836-75-5 OR Nitrofen		190	322	2
DTXSID2020006	Acetaminophen	103-90-2 OR Acetaminophen		13343	172	2
DTXSID5039224	Acetaldehyde	75-07-0 OR Acetaldehyde		2392	94	2
DTXSID5022308	Genistein	446-72-0 OR Genistein		1469	79	2
DTXSID1021322	Tetraethylthiuram disulfide	97-77-8 OR Tetraethylthiuram disulfide OR Disulfiram		1466	29	2
DTXSID20865895	4-oxoretinoic acid	4-oxoretinoic acid OR "4-oxo-RA"[tw]		29	14	2
	Ro13-6307	"Ro 13-6307"[tw] OR 79073-31-7		7	4	2
DTXSID5046853	AM80 (Tamibarotene)	Am80 OR tamibarotene[tw] OR 94497-51-5		47	3	2
DTXSID80154737	CD 437	CD 437 OR Ro 47-2077 OR "6-(3-(1-adamantyl)-4-hydroxyphenyl)-2-naphthalenecarboxylic acid"		9	3	2
DTXSID2021781	Dibutyl phthalate	84-74-2 OR Dibutyl phthalate		962	163	1
DTXSID4021218	Quercetin	Quercetin		3356	112	1
DTXSID6021248	Rotenone	83-79-4 OR Rotenone		1581	75	1
DTXSID0032493	Triadimenol	55219-65-3 OR Triadimenol OR triadimefon		154	48	1
DTXSID3023897	Triadimefon	43121-43-3 OR Triadimefon		144	48	1
DTXSID3020627	Fluconazole	86386-73-4 OR Fluconazole		2747	45	1
DTXSID7029879	Ketoconazole	65277-42-1 OR Ketoconazole		1914	39	1
DTXSID8025383	Hexabromocyclododecane	25637-99-4 OR Hexabromocyclododecane		260	32	1
DTXSID5021463	Zinc diethyldithiocarbamate	14324-55-1 OR Zinc diethyldithiocarbamate OR Ditiocarb		1692	25	1
DTXSID3024235	Flusilazole	85509-19-9 OR Flusilazole		50	21	1
DTXSID0021709	Benzamide	Benzamide OR 55-21-0		733	17	1
DTXSID3040649	4-Methylpyrazole	7554-65-6 OR 4-Methylpyrazole OR fomepizole		532	17	1
DTXSID0032601	Cyproconazole	94361-06-5 OR Cyproconazole		58	17	1
DTXSID3023180	Itraconazole	84625-61-6 OR Itraconazole		1814	15	1
DTXSID0021385	Folpet	133-07-3 OR Folpet		66	10	1
DTXSID0047797	Idarubicin hydrochloride	57852-57-0 OR Idarubicin hydrochloride OR Idarubicin		1047	8	1
DTXSID9046942	Desipramine hydrochloride	Desipramine hydrochloride OR "Desipramine hydrochloride"		1035	8	1
DTXSID0022725	Candesartan	Candesartan		625	8	1
DTXSID5020239	Candesartan cilexetil	145040-37-5 OR Candesartan cilexetil OR candesartan		625	8	1
DTXSID9023334	Montelukast	158966-92-8 OR Montelukast		699	6	1
DTXSID0032655	Triticonazole	131983-72-7 OR Triticonazole		12	4	1
	CD437	CD437		10	2	1
DTXSID80168213	BMS453	166977-43-1 OR BMS453		1	2	1
DTXSID50472955	AGN 193109	171568-43-7 OR AGN 193109		13	1	1
	BMS 961 OR BMS-961	BMS 961 OR BMS-961		2	1	1
	BMS961	BMS961		2	1	1
	EC23	EC23		1	1	1
DTXSID1024122	Glyphosate	1071-83-6 OR Glyphosate		1832	235	0
DTXSID0040709	Tributyltin	688-73-3 OR Tributyltin		1166	187	0
DTXSID3027403	Tributyltin chloride	1461-22-9 OR Tributyltin chloride OR tributyltin		1166	187	0
DTXSID8037706	Potassium perfluorooctanesulfonate	2795-39-3 OR Potassium perfluorooctanesulfonate		942	180	0
DTXSID8020381	Deltamethrin	52918-63-5 OR Deltamethrin OR decamethrin		1166	145	0
DTXSID1020560	Endosulfan	115-29-7 OR Endosulfan		1144	138	0
DTXSID9037539	Endosulfan I	959-98-8 OR Endosulfan I OR Endosulfan		1144	138	0
DTXSID9020453	Dieldrin	60-57-1 OR Dieldrin		1022	82	0
DTXSID4031980	Resveratrol	501-36-0 OR Resveratrol		2515	80	0
DTXSID9020827	Methoxychlor	72-43-5 OR Methoxychlor		438	75	0
DTXSID2025680	mono-(2-ethylhexyl)phthalate OR MEHP	mono-(2-ethylhexyl)phthalate OR MEHP OR 4376-20-9		724	73	0
DTXSID5033836	4-Nonylphenol	104-40-5 OR 4-Nonylphenol		419	69	0
DTXSID3020621	Fenvalerate	51630-58-1 OR Fenvalerate		410	65	0
DTXSID2024246	Pentabromodiphenyl ether	32534-81-9 OR Pentabromodiphenyl ether		277	52	0
DTXSID2059774	Pyrazole	288-13-1 OR Pyrazole		836	44	0
DTXSID0020319	Chlorothalonil	1897-45-6 OR Chlorothalonil OR tetrachloroisophthalonitrile		264	44	0
DTXSID3020122	Azinphos-methyl	86-50-0 OR Azinphos-methyl OR Azinphosmethyl		206	41	0
DTXSID7020267	Chlordane	57-74-9 OR Chlordane OR M 140		532	37	0
DTXSID0030956	Camptothecin	Camptothecin OR "Camptothecin"		6388	33	0
DTXSID5023110	Gossypol	303-45-7 OR Gossypol		472	33	0
DTXSID4024270	Prochloraz	67747-09-5 OR Prochloraz		205	31	0
DTXSID7032638	Pyraclostrobin	175013-18-0 OR Pyraclostrobin OR pyrachlostrobin		135	30	0
DTXSID7042065	Isodrin	Isodrin		383	27	0
DTXSID8020040	Aldrin	Aldrin		381	26	0
DTXSID5023900	Benomyl	17804-35-2 OR Benomyl		234	26	0
DTXSID7040362	Niclosamide	Niclosamide OR "5-Chloro-N-(2-chloro-4-nitrophenyl)-2-hydroxybenzamide"		205	26	0
DTXSID9032533	Chlorfenapyr	122453-73-0 OR Chlorfenapyr		105	26	0
DTXSID4020329	Cimetidine	51481-61-9 OR Cimetidine		2829	25	0
DTXSID40168416	PD 98059	2-(2-amino-3-methoxyphenyl)-4H-1-benzopyran-4-one OR "PD98059" OR "PD 98059"		693	25	0
DTXSID7037131	Rosiglitazone	122320-73-4 OR Rosiglitazone		1701	24	0
DTXSID5021332	Thiram	137-26-8 OR Thiram		388	24	0
DTXSID0048185	Apomorphine hydrochloride hydrate	41372-20-7 OR Apomorphine hydrochloride hydrate		1314	22	0
DTXSID80163783	Win18,446 / bisdiamine	Win18,446 OR bisdiamine OR "N,N'-bis(dichloroacetyl)-1,8-octamethylenediamine"[tw]		16	22	0
DTXSID6020690	Hexachlorophene	70-30-4 OR Hexachlorophene		386	21	0
DTXSID1048627	Ritonavir	Ritonavir		3011	19	0
DTXSID6034186	Spironolactone	Spironolactone OR "Spironolactone"		1955	19	0
DTXSID6020561	Endrin	Endrin OR 72-20-8		270	17	0
DTXSID7026314	Zinc pyrithione	13463-41-7 OR Zinc pyrithione OR pyrithione zinc		120	17	0
DTXSID8034401	Buprofezin	69327-76-0 OR Buprofezin		58	17	0
DTXSID7020261	Chloral hydrate	302-17-0 OR Chloral hydrate		925	16	0
DTXSID9036779	BPDE	Benzo[a]pyrene diol epoxide		458	16	0
DTXSID6025513	Malachite green oxalate	2437-29-8 OR Malachite green oxalate OR malachite green		183	14	0
DTXSID4032372	Difenoconazole	119446-68-3 OR Difenoconazole		81	14	0
DTXSID2022880	Danazol	17230-88-5 OR Danazol		730	13	0
DTXSID8026727	Geraniol	106-24-1 OR Geraniol OR nerol		253	13	0
DTXSID2020347	Coumaphos	56-72-4 OR Coumaphos		122	13	0
DTXSID7029871	Clotrimazole	Clotrimazole OR 23593-75-1		448	12	0
DTXSID3041790	Citronellal	106-23-0 OR Citronellal		72	12	0
DTXSID5031131	Dipentyl phthalate	131-18-0 OR Dipentyl phthalate OR di-n-pentyl phthalate		38	12	0
DTXSID4046947	Mitoxantrone	Mitoxantrone OR "Mitoxantrone"		2544	11	0
DTXSID0045173	Mitoxantrone dihydrochloride	70476-82-3 OR Mitoxantrone dihydrochloride OR Mitoxantrone		2544	11	0
DTXSID9046992	Nicardipine hydrochloride	54527-84-3 OR Nicardipine hydrochloride OR Nicardipine		632	11	0
DTXSID4022733	Carbenoxolone	carbenoxolone		270	11	0
DTXSID3026726	Citronellol	106-22-9 OR Citronellol		106	11	0
DTXSID8024151	Imazalil	35554-44-0 OR Imazalil OR enilconazole		102	11	0
DTXSID0021464	Ziram	137-30-4 OR Ziram		95	10	0
DTXSID4020115	Auranofin	Auranofin OR "Auranofin"		372	9	0
DTXSID9020322	Chlorpropamide	Chlorpropamide OR 94-20-2		552	8	0
DTXSID001017454	2-AG	"2-AG"[tw] OR 2-arachidonoylglycerol OR glyceryl 2-arachidonate		267	8	0
DTXSID2032005	4-Hydroxyphenyl retinamide	65646-68-6 OR 4-Hydroxyphenyl retinamide OR Fenretinide		223	8	0
DTXSID00880041	Brefeldin A from Penicillium brefeldianum	Brefeldin A from Penicillium brefeldianum OR "Brefeldin A"		141	8	0
DTXSID7020558	Emetine dihydrochloride	316-42-7 OR Emetine dihydrochloride OR Emetine		276	7	0
DTXSID8040723	GW9662	GW9662 OR "2-Chloro-5-nitro-N-phenylbenzamide"		209	7	0
DTXSID8035180	Allethrin	584-79-2 OR Allethrin		110	7	0
DTXSID8026193	1,2,3-Trichlorobenzene	1,2,3-Trichlorobenzene		90	7	0
DTXSID2029167	Metam-sodium	137-42-8 OR Metam-sodium OR methyldithiocarbamate		74	7	0
DTXSID5032525	Bifenazate	149877-41-8 OR Bifenazate		30	7	0
DTXSID3037129	Pioglitazone	111025-46-8 OR Pioglitazone		1578	6	0
DTXSID5020653	Gentian Violet	548-62-9 OR Gentian Violet		327	6	0
DTXSID6024206	Molinate	2212-67-1 OR Molinate		75	6	0
DTXSID1024259	Phosalone	2310-17-0 OR Phosalone		70	6	0
DTXSID6024337	Thiobencarb	28249-77-6 OR Thiobencarb OR benthiocarb		67	6	0
DTXSID4024276	Propargite	2312-35-8 OR Propargite OR Omite		31	6	0
DTXSID0021963	4-(Diethylamino)benzaldehyde	120-21-8 OR 4-(Diethylamino)benzaldehyde OR DEAB		21	6	0
DTXSID5032573	Pyridaben	96489-71-3 OR Pyridaben		51	5	0
	BMS 189453	BMS 189453		7	5	0
	BMS493	BMS493 OR "4-(2-(5,6-dihydro-5,5-dimethyl-8-(2-phenylethynyl)naphthalen-2-yl)ethen-1-yl)benzoic acid"[tw]		5	5	0
DTXSID3023550	Raloxifene	Raloxifene		980	4	0
DTXSID2040579	Parthenolide	Parthenolide OR "Parthenolide"		155	4	0
DTXSID0023901	Bentazone	25057-89-0 OR Bentazone		67	4	0
DTXSID701017667	DFB	DFB OR "3-Fluoro-benzaldehyde [(3-Fluorophenyl)methylene]hydrazone"		44	4	0
DTXSID6021408	Triphenyltin acetate	900-95-8 OR Triphenyltin acetate OR phentin acetate		29	4	0
DTXSID1034501	gamma-Cyhalothrin	76703-62-3 OR gamma-Cyhalothrin		18	4	0
DTXSID3020419	Dibutyltin diacetate	1067-33-0 OR Dibutyltin diacetate		7	4	0
DTXSID5047825	Vinorelbine tartrate	125317-39-7 OR Vinorelbine tartrate OR vinorelbine		2228	3	0
DTXSID10872412	Mometasone	105102-22-5 OR Mometasone OR mometasone furoate		401	3	0
DTXSID4020242	Captafol	2425-06-1 OR Captafol		43	3	0
DTXSID3024239	Oxadiazon	19666-30-9 OR Oxadiazon		27	3	0
DTXSID8024238	Oryzalin	19044-88-3 OR Oryzalin		24	3	0
https://comptox.epa.gov/dashboard/dsstoxdb/results?search=DTXSID5023110	CS5	CS5		19	3	0
DTXSID60167466	SB-210661	"SB 210661"[tw] OR "SB-210661"		2	3	0
DTXSID1040619	Bexarotene	153559-49-0 OR Bexarotene		235	2	0
DTXSID9034490	Cyanamide	420-04-2 OR Cyanamide		211	2	0
DTXSID3023552	Repaglinide	135062-02-1 OR Repaglinide		208	2	0
DTXSID5046481	Adapalene	106685-40-9 OR Adapalene		194	2	0
DTXSID5023746	Zafirlukast	107753-78-6 OR Zafirlukast		168	2	0
DTXSID901017099	H-8 dihydrochloride	H-8 dihydrochloride OR "H 8 dihydrochloride"		90	2	0
DTXSID4024359	2,4,5-Trichlorophenol	2,4,5-Trichlorophenol OR 95-95-4		76	2	0
DTXSID5042249	Phenylarsine oxide	Phenylarsine oxide OR 637-03-6		55	2	0
DTXSID2026602	2,4-Di-tert-butylphenol	2,4-Di-tert-butylphenol		26	2	0
DTXSID2040363	Diniconazole	83657-24-3 OR Diniconazole		13	2	0
DTXSID4022153	Tetrabutyltin	1461-25-2 OR Tetrabutyltin		9	2	0
DTXSID70197572	Sitagliptin	486460-32-6 OR Sitagliptin		857	1	0
DTXSID4022652	Benzbromarone	3562-84-3 OR Benzbromarone		166	1	0
DTXSID6024460	4-Aminoazobenzene	4-Aminoazobenzene OR "C.I. Solvent Yellow 1"		102	1	0
DTXSID80166799	SCH 58261	SCH 58261 OR "2-(2-Furanyl)-7-(2-phenylethyl)-7H-pyrazolo[4,3-e][1,2,4]triazolo[1,5-c]pyrimidin-5-amine"		46	1	0
DTXSID9048277	Liarozole	Liarozole OR 115575-11-6		27	1	0
DTXSID1024091	EPTC	759-94-4 OR EPTC		22	1	0
DTXSID50967472	D-ribofuranosylbenzimidazole	D-ribofuranosylbenzimidazole OR "Dichlororibofuranosylbenzimidazole"		17	1	0
	17-alpha-ethinyl estradiol	17-alpha-ethinyl estradiol		14	1	0
DTXSID2032500	Triflumizole	68694-11-1 OR Triflumizole OR triflumizol		14	1	0
not found	SIB 1893	SIB 1893 OR "[E]-2-Methyl-6-[2-phenylethenyl]pyridine"		13	1	0
DTXSID2034625	Fluoxastrobin	361377-29-9 OR Fluoxastrobin		12	1	0
DTXSID4042121	Mepanipyrim	110235-47-7 OR Mepanipyrim		11	1	0
DTXSID10161994	Kenpaullone	Kenpaullone OR "9-Bromo-7,12-dihydroindolo(3,2-d)(1)benzazepin-6(5H)-one"		9	1	0
DTXSID6040745	L-165,041	L-165,041 OR "4-(3-(2-propyl-3-hydroxy-4-acetyl)phenoxy)propyloxyphenoxy acetic"[tw] OR "L 165041"[tw] OR "L-164,041"[tw]		6	1	0
DTXSID2021311	2,4,6-Tris(tert-butyl)phenol	732-26-3 OR 2,4,6-Tris(tert-butyl)phenol OR 2,4,6-tri-tert-butylphenol		5	1	0
DTXSID9035204	Tributyltin methacrylate	2155-70-6 OR Tributyltin methacrylate OR tri-n-butylstannylmethacrylate		5	1	0
DTXSID801017260	SU 4312	SU 4312 OR "3-(4-Dimethylamino-benzylidenyl)-2-indolinone"		3	1	0
	Talarozole (R115866)	Talarozole OR R115866 OR "R 115866"[tw]		3	1	0
DTXSID8074443	CD 367	CD 367 OR "4-(5,6,7,8-tetrahydro-5,5,8,8-tetramethyl-2-anthracenyl)benzoic acid"[tw] OR 107430-51-3		2	1	0
	R 115866	R 115866 or talarozole		2	1	0
	SR11237	SR11237		2	1	0
DTXSID5034981	Tributyltin benzoate	4342-36-3 OR Tributyltin benzoate		1	1	0
DTXSID7022598	Amoxapine	Amoxapine OR "Amoxapine"		239	0	0
DTXSID5046691	Tazarotene	118292-40-3 OR Tazarotene		216	0	0
DTXSID70381575	Stattic	Stattic OR "6-Nitro-1-benzothiophene 1,1-dioxide"		88	0	0
DTXSID00862180	Daidzin	Daidzin		46	0	0
DTXSID9021342	Bithionol	97-18-7 OR Bithionol		40	0	0
DTXSID5046776	Ataluren	775304-57-9 OR Ataluren		35	0	0
DTXSID00232884	Rutaecarpine	Rutaecarpine OR "8,13-dihydro-Indolo(2',3':3,4)pyrido(2,1-b)quinazolin-5(7H)-one"		31	0	0
DTXSID9040760	{4-[({2-[3-Fluoro-4-(trifluoromethyl)phenyl]-4-methyl-1,3-thiazol-5-yl}methyl)sulfanyl]-2-methylphenoxy}acetic acid	317318-84-6 OR {4-[({2-[3-Fluoro-4-(trifluoromethyl)phenyl]-4-methyl-1,3-thiazol-5-yl}methyl)sulfanyl]-2-methylphenoxy}acetic acid OR GW0742		30	0	0
DTXSID1027263	Pentyl acetate	628-63-7 OR Pentyl acetate OR amyl acetate		30	0	0
DTXSID001017242	SB-366791	SB-366791 OR "3-(4-Chlorophenyl)-N-(3-methoxyphenyl)-2-propenamide"		25	0	0
DTXSID4040767	3,5-Dichlorosalicyl-3,4-dichloroanilide	1154-59-2 OR 3,5-Dichlorosalicyl-3,4-dichloroanilide OR 3,3',4',5-tetrachlorosalicylanilide		20	0	0
DTXSID101017376	Bay 11-7085	Bay 11-7085 OR "3-((4-(1,1-Dimethylethyl)phenyl)sulfonyl)-2-propenenitrile"		18	0	0
DTXSID6045375	Halcinonide	3093-35-4 OR Halcinonide		17	0	0
DTXSID60152094	Tazarotenic acid (Agn 190299)	Agn 190299 OR Tazarotenic acid OR "Agn 190299"[tw]		12	0	0
DTXSID30237781	Trifarotene	CD5789 OR Trifarotene		11	0	0
DTXSID301017239	10058-F4	10058-F4 OR "5-(4-Ethylbenzylidene)-2-sulfanylidene-1,3-thiazolidin-4-one"		9	0	0
DTXSID7025895	N-Phenyl-1,4-benzenediamine	N-Phenyl-1,4-benzenediamine OR 101-54-2		9	0	0
DTXSID3042500	Triphenyltin fluoride	379-52-2 OR Triphenyltin fluoride		7	0	0
DTXSID7024376	Vernolate	1929-77-7 OR Vernolate OR "S,N,N'-tripropylthiocarbamate"[nm]		6	0	0
DTXSID4038922	Tetrabromobisphenol A bis(2-hydroxyethyl) ether	4162-45-2 OR Tetrabromobisphenol A bis(2-hydroxyethyl) ether		6	0	0
	CD1530	CD1530 OR "4-(6-hydroxy-7-tricyclo(3.3.1.13,7)dec-1-yl-2-naphthalenyl)benzoic acid"[tw]		5	0	0
DTXSID90407620	CGP-7930	CGP-7930 OR "2,6-Bis(tert-butyl)-4-(3-hydroxy-2,2-dimethylpropyl)phenol"		5	0	0
DTXSID8021199	Pebulate	1114-71-2 OR Pebulate		5	0	0
DTXSID4021559	2,6-Di-tert-butyl-4-nitrophenol	728-40-5 OR 2,6-Di-tert-butyl-4-nitrophenol		4	0	0
	A1120 agent	A1120 agent[nm] OR A1120		4	0	0
	retinylamine	retinylamine		4	0	0
DTXSID8047347	SR271425	155990-20-8 OR SR271425 OR SR 271425		4	0	0
DTXSID2026523	Symclosene	87-90-1 OR Symclosene		4	0	0
DTXSID80228861	4-(3-3,4-p-menthadien-(1,8)-yl)olivetol	4-(3-3,4-p-menthadien-(1,8)-yl)olivetol OR abn-cbd OR "abnormal cannabidiol"[tw]		3	0	0
DTXSID9032379	Dithiopyr	97886-45-8 OR Dithiopyr		3	0	0
DTXSID00425754	SIB 1757	SIB 1757 OR "3-Hydroxy-6-methyl-2-phenylazopyridine"		3	0	0
DTXSID1032488	Thiazopyr	117718-60-2 OR Thiazopyr		3	0	0
DTXSID8022325	2,2-Bis(4-hydroxyphenyl)-1,1,1-trichloroethane	2971-36-0 OR 2,2-Bis(4-hydroxyphenyl)-1,1,1-trichloroethane		2	0	0
DTXSID30188244	4-Iodopyrazole	4-Iodopyrazole		2	0	0
	Ampal	Ampal		2	0	0
DTXSID4022604	Amsacrine	Amsacrine hydrochloride OR "4'-(Acridin-9-ylamino)-3'-methoxymethanesulfonanilide hydrochloride"		2	0	0
DTXSID9032329	Bensulide	741-58-2 OR Bensulide		2	0	0
DTXSID2048826	nitrefazole	nitrefazole		2	0	0
DTXSID4060862	Octanamide	Octanamide OR 629-01-6		2	0	0
	R116010	R116010[tw]		2	0	0
DTXSID6075302	1,10-Phenanthroline monohydrate	1,10-Phenanthroline monohydrate OR "1,10-Phenanthroline, monohydrate"		1	0	0
DTXSID7029241	2,4-Bis(1-methyl-1-phenylethyl)phenol	2772-45-4 OR 2,4-Bis(1-methyl-1-phenylethyl)phenol OR 2,4-bis(alpha,alpha-dimethylbenzyl)phenol		1	0	0
DTXSID8041379	2,6-Di-tert-butyl-4-methoxyphenol	489-01-0 OR 2,6-Di-tert-butyl-4-methoxyphenol OR Topanol 354		1	0	0
DTXSID5044360	3,7-Dimethyloctan-1-ol	106-21-8 OR 3,7-Dimethyloctan-1-ol		1	0	0
DTXSID30364925	AC-55649	AC-55649 OR "4-(4-octylphenyl)benzoic acid"		1	0	0
	ATPR	4-amino-2-trifluoromethyl-phenyl retinate OR "ATPR compound"[tw]		1	0	0
DTXSID7047279	CP-532623	261947-38-0 OR CP-532623 OR CP 532,623		1	0	0
DTXSID201017379	Dilazep hydrochloride	Dilazep hydrochloride OR "Dilazep hydrochloride"		1	0	0
DTXSID4041024	Emetine dihydrochloride hydrate	Emetine dihydrochloride hydrate OR "Emetine dihydrochloride hydrate"		1	0	0
	Ro 23-2895 OR 103009-91-2	Ro 23-2895 OR 103009-91-2		1	0	0
	Ro12-7310	"Ro 12-7310"[tw] OR 65316-65-6		1	0	0
DTXSID4042622	SB 206553 hydrochloride	SB 206553 hydrochloride OR "SB 206553 hydrochloride"		1	0	0
DTXSID3042390	Sodium (2-pyridylthio)-N-oxide	3811-73-2 OR Sodium (2-pyridylthio)-N-oxide		1	0	0
DTXSID1047368	SSR69071	344930-95-6 OR SSR69071 OR SSR 69071		1	0	0
DTXSID201018515	Tyrphostin AG 494	Tyrphostin AG 494 OR "(E)-2-Cyano-3-(3,4-dihydroxyphenyl)-N-phenylprop-2-enamide"		1	0	0
DTXSID401017137	MNS	"5-(2-Nitroethenyl)-1,3-benzodioxole"		0	0	0
DTXSID6044519	1,1,3,3,5-Pentamethyl-4,6-dinitro-2,3-dihydro-1H-indene	1,1,3,3,5-Pentamethyl-4,6-dinitro-2,3-dihydro-1H-indene		0	0	0
DTXSID9047259	1,3-Dichloro-6,7,8,9,10,12-hexahydroazepino[2,1-b]quinazoline hydrochloride (1:1)	149062-75-9 OR 1,3-Dichloro-6,7,8,9,10,12-hexahydroazepino[2,1-b]quinazoline hydrochloride (1:1)		0	0	0
DTXSID3026190	2,2',4'-Trichloroacetophenone	4252-78-2 OR 2,2',4'-Trichloroacetophenone		0	0	0
DTXSID10886034	2,4-Dodecadienoic acid, 11-methoxy-3,7,11-trimethyl-, (2E,4E)-	53092-52-7 OR 2,4-Dodecadienoic acid, 11-methoxy-3,7,11-trimethyl-, (2E,4E)- OR Methoprene		0	0	0
DTXSID9047598	4,4'-Sulfonylbis[2-(prop-2-en-1-yl)phenol]	41481-66-7 OR 4,4'-Sulfonylbis[2-(prop-2-en-1-yl)phenol]		0	0	0
	4-biphenyl carboxylic acid	"4-biphenyl carboxylic acid"[tw]		0	0	0
DTXSID00974419	5-Hydroxy-5-[(1-hydroxycyclopropyl)imino]norvaline	Coprine OR 58919-61-2 OR 5-Hydroxy-5-[(1-hydroxycyclopropyl)imino]norvaline		0	0	0
	ALRT 1550	ALRT 1550		0	0	0
DTXSID4047383	AVE3247	AVE3247		0	0	0
DTXSID601019046	BAY 61-3606 hydrochloride hydrate	BAY 61-3606 hydrochloride hydrate OR "BAY 61-3606 hydrochloride hydrate"		0	0	0
DTXSID70944846	BF-170 hydrochloride	BF-170 hydrochloride OR "4-(2-Quinolinyl)aniline hydrochloride (1:1)"		0	0	0
DTXSID9058654	BisOPP-A	24038-68-4 OR BisOPP-A		0	0	0
	BMS 184394	BMS 184394		0	0	0
	BMS641	BMS641		0	0	0
	BMS753	BMS753		0	0	0
	BMS948	BMS948		0	0	0
	BPN-14136	BPN-14136		0	0	0
DTXSID70162588	CD 2019	CD 2019 OR CD-2019 OR 6-(3-(1-methylcyclohexyl)-4-methoxyphenyl)-2-naphthoic acid		0	0	0
not found	CGP-74514A hydrochloride	CGP-74514A hydrochloride OR "2-N-[(1R,2S)-2-Aminocyclohexyl]-6-N-(3-chlorophenyl)-9-ethylpurine-2,6-diamine;hydrochloride"		0	0	0
DTXSID70439469	CHEMBL37708	155877-83-1 OR CHEMBL37708		0	0	0
DTXSID2047272	CJ-013610	249296-43-3 OR CJ-013610		0	0	0
	CVT-10216	CVT-10216		0	0	0
	DC271	DC271		0	0	0
DTXSID20239299	DEAB	93148-15-3 OR DEAB OR Benzaldehyde, 3-allyl-2-(2-(diethylamino)ethoxy)- OR C.I. Solvent Yellow 56		0	0	0
	dichloro-all-trans-retinone	dichloro-all-trans-retinone		0	0	0
DTXSID8041909	Dysprosium(III) chloride	10025-74-8 OR Dysprosium(III) chloride		0	0	0
DTXSID501026640	ER-50891	ER-50891 OR "ER50891"		0	0	0
DTXSID2032550	Fenpyroximate (Z,E)	111812-58-9 OR Fenpyroximate (Z,E)		0	0	0
DTXSID901017556	K114	K114 OR "(E,E)-1-Bromo-2,5-bis-(4-hydroxystyryl)benzene"		0	0	0
	LE 135	LE 135 OR LE-135 OR LE135 OR 4-(5H-7,8,9,10-tetrahydro-5,7,7,10,10-pentamethylbenzo(e)naphtho(2,3-b)(1,4)diazepin-13-yl)benzoic acid		0	0	0
	LG 100754	LG 100754		0	0	0
DTXSID20439131	MM11253	MM11253 OR "MM 11253" OR 345952-44-5		0	0	0
DTXSID201019044	PD-166285 hydrate	PD-166285 hydrate OR "PD-166285 hydrate"		0	0	0
DTXSID4048511	PharmaGSID_48511	1062243-51-9 OR PharmaGSID_48511		0	0	0
DTXSID4048519	PharmaGSID_48519	686756-87-6 OR PharmaGSID_48519		0	0	0
DTXSID30424250	Rhodblock 6	Rhodblock 6 OR "N-(1H-indazol-5-yl)cyclobutanecarboxamide"		0	0	0
DTXSID9048512	Ro 23-7637	107071-66-9 OR Ro 23-7637		0	0	0
not found	SB 204741	SB 204741 OR "N-(1-Methyl-1H-indol-5-yl)-N′-(3-methyl-5-isothiazolyl)urea"		0	0	0
DTXSID5047322	SB243213A	200940-23-4 OR SB243213A		0	0	0
	SR 11254	SR 11254 OR MM11254 OR "(6-((5,6,7,8-tetrahydro-5,5,8,8-tetramethyl-2-naphthalenyl)hydroxyimino)methyl)-2-naphthalenecarboxylic acid"		0	0	0
DTXSID0047379	SSR126768	SSR126768 OR (4-chloro-3-((3R)-(+)-5-chloro-1-(2,4-dimethoxybenzyl)-3-methyl-2-oxo-2,3-dihydro-1H-indol-3-yl))-N-ethyl-N-(3-pyridylmethyl)-benzamide, hydrochloride		0	0	0
DTXSID0034223	Tebufenpyrad	119168-77-3 OR Tebufenpyrad OR 4-chloro-N-((4-(1,1-dimethylethyl)phenyl)methyl)-3-ethyl-1-methyl-1H-pyrazole-5-carboxamide		0	0	0
not found	Topotecan hydrochloride hydrate	Topotecan hydrochloride hydrate OR ""		0	0	0
DTXSID9034997	Tributyltetradecylphosphonium chloride	81741-28-8 OR Tributyltetradecylphosphonium chloride		0	0	0
DTXSID6040743	TTNPB	71441-28-6 OR TTNPB OR Arotinoid acid OR 4-(2-(5,6,7,8-tetrahydro-5,5,8,8-tetramethyl-2-naphthalenyl)-1-propenyl)benzoic acid[nm]		0	0	0
DTXSID9044796	(Acryloyloxy)(tributyl)stannane	13331-52-7 OR (Acryloyloxy)(tributyl)stannane		0	0	0

## Sheet: TermMap
Term Map / (aka sift on lots of terms)			Double-click on cells for quick sifting. Or go to Main and sift on TermX: for any mapping or TX: for counts of each mapping.
This functionality allows expanding the sifting to any number of terms.
Map to this:	When you see this:	Count
Include	control	504
Include	dose	249
Include	mg	147
Include	OECD	0
Include	EPA	0
Include	NTP	0
Include	guideline	40
Include	mice	17
Include	rats	29
Exclude	worker	1
Exclude	occupation	1
Exclude	patient	454
Exclude	children	196
Exclude	women	69
Exclude	men	1
Exclude	human	1240
Exclude	person	24

## Sheet: Notes
My Notes					Double-click on row to curate				Note: Feel free to delete rows after Row 2, but not columns. Some sample Notes may be displayed.
PMID	yes	no	maybe	Who	Tag	Note	PubYr	Title	Authors	Journal	Other Notes	tiab	When Noted	DOI	Volume	Issue	Pages	PubType	pmc	pdflink	BatchTag
33631211	1	0	0	ncb	cited in publication		2021	Molecular basis for the interaction of cellular retinol binding protein 2 (CRBP2) with nonretinoid ligands.	Silvaroli JA, Plau J, Adams CH, Banerjee S, Widjaja-Adhi MAK, Blaner WS, Golczak M	Journal of lipid research		Molecular basis for the interaction of cellular retinol binding protein 2 (CRBP2) with nonretinoid ligands. ABSTRACT: Present in the small intestine, cellular retinol binding protein 2 (CRBP2) plays an important role in the uptake, transport, and metabolism of dietary retinoids. However, the recent discovery of the interactions of CRBP2 with 2-arachidonoylglycerol and other monoacylglycerols (MAG…	2022-06-07 12:16:01	10.1016/j.jlr.2021.100054	62		100054	jour	1
33426580	1	0	0	ncb	cited in publication		2021	Disulfiram: a novel repurposed drug for cancer therapy.	Lu C, Li X, Ren Y, Zhang X	Cancer chemotherapy and pharmacology		Disulfiram: a novel repurposed drug for cancer therapy. ABSTRACT: Cancer is a major health issue worldwide and the global burden of cancer is expected to reduce the costs of treatment as well as prolong the survival time. One of the promising approaches is drug repurposing, because it reduces costs and shortens the production cycle of research and development. Disulfiram (DSF), which was original…	2022-06-07 12:16:01	10.1007/s00280-020-04216-8	87	2	159-172	jour	0
33202217	1	0	0	ncb	cited in publication		2021	Retinoid signaling in skeletal development: Scoping the system for predictive toxicology.	Knudsen TB, Pierro JD, Baker NC	Reproductive toxicology (Elmsford, N.Y.)		Retinoid signaling in skeletal development: Scoping the system for predictive toxicology. ABSTRACT: All-trans retinoic acid (ATRA), the biologically active form of vitamin A, is instrumental in regulating the patterning and specification of the vertebrate embryo. Various animal models demonstrate adverse developmental phenotypes following experimental retinoid depletion or excess during pregnancy…	2022-06-07 12:16:01	10.1016/j.reprotox.2020.10.014	99		109-130	jour	0
33011201	1	0	0	ncb	cited in publication		2020	Natural and synthetic retinoid X receptor ligands and their role in selected nuclear receptor action.	Brtko J, Dvorak Z	Biochimie		Natural and synthetic retinoid X receptor ligands and their role in selected nuclear receptor action. ABSTRACT: Important key players in the regulatory machinery within the cells are nuclear retinoid X receptors (RXRs), which compose heterodimers in company with several diverse nuclear receptors, playing a role as ligand inducible transcription factors. In general, nuclear receptors are ligand-ac…	2022-06-07 12:16:01	10.1016/j.biochi.2020.09.027	179		157-168	jour	0
32544423	1	0	0	ncb	cited in publication		2020	Retinoids and developmental neurotoxicity: Utilizing toxicogenomics to enhance adverse outcome pathways and testing strategies.	Chen H, Chidboy MA, Robinson JF	Reproductive toxicology (Elmsford, N.Y.)		Retinoids and developmental neurotoxicity: Utilizing toxicogenomics to enhance adverse outcome pathways and testing strategies. ABSTRACT: The use of genomic approaches in toxicological studies has greatly increased our ability to define the molecular profiles of environmental chemicals associated with developmental neurotoxicity (DNT). Integration of these approaches with adverse outcome pathways…	2022-06-07 12:16:01	10.1016/j.reprotox.2020.06.007	96		102-113	jour	1
32359649	1	0	0	ncb	cited in publication		2020	Post-natal all-trans-retinoic acid biosynthesis.	Napoli JL	Methods in enzymology		Post-natal all-trans-retinoic acid biosynthesis. ABSTRACT: Generation of the autacoid all-trans-retinoic acid (ATRA) from retinol (vitamin A) relies on a complex metabolon that includes retinol binding-proteins and enzymes from the short-chain dehydrogenase/reductase and aldehyde dehydrogenase gene families. Serum retinol binding-protein delivers all-trans-retinol (vitamin A) from blood to cells …	2022-06-07 12:16:01	10.1016/bs.mie.2020.02.003	637		27-54	jour	1
32223240	1	0	0	ncb	cited in publication		2020	Imidazo[1,2-a]pyridine Derivatives as Aldehyde Dehydrogenase Inhibitors: Novel Chemotypes to Target Glioblastoma Stem Cells.	Quattrini L, Gelardi ELM, Coviello V, Sartini S, Ferraris DM, Mori M, Nakano I, Garavaglia S, La Motta C	Journal of medicinal chemistry		Imidazo[1,2-a]pyridine Derivatives as Aldehyde Dehydrogenase Inhibitors: Novel Chemotypes to Target Glioblastoma Stem Cells. ABSTRACT: Glioblastoma multiforme (GBM) is the deadliest form of brain tumor. It is known for its ability to escape the therapeutic options available to date thanks to the presence of a subset of cells endowed with stem-like properties and ability to resist to cytotoxic tre…	2022-06-07 12:16:01	10.1021/acs.jmedchem.9b01910	63	9	4603-4616	jour	0
32195347	1	0	0	ncb	cited in publication		2020	Retinol-binding protein 2 (RBP2) binds monoacylglycerols and modulates gut endocrine signaling and body weight.	Lee SA, Yang KJZ, Brun PJ, Silvaroli JA, Yuen JJ, Shmarakov I, Jiang H, Feranil JB, Li X, Lackey AI, Krężel W, Leibel RL, Libien J, Storch J, Golczak M, Blaner WS	Science advances		Retinol-binding protein 2 (RBP2) binds monoacylglycerols and modulates gut endocrine signaling and body weight. ABSTRACT: Expressed in the small intestine, retinol-binding protein 2 (RBP2) facilitates dietary retinoid absorption. Rbp2-deficient (Rbp2-/- ) mice fed a chow diet exhibit by 6-7 months-of-age higher body weights, impaired glucose metabolism, and greater hepatic triglyceride levels com…	2022-06-07 12:16:01	10.1126/sciadv.aay8937	6	11	eaay8937	jour	1
32171711	1	0	0	ncb	cited in publication		2020	Regulatory needs and activities to address the retinoid system in the context of endocrine disruption: The European viewpoint.	Grignard E, Håkansson H, Munn S	Reproductive toxicology (Elmsford, N.Y.)		Regulatory needs and activities to address the retinoid system in the context of endocrine disruption: The European viewpoint. ABSTRACT: Endocrine disruption continues to be a matter of high concern, and a subject of intensive activities at the public, political, regulatory and academic levels. Currently, available regulatory test guidelines (TGs) relevant to the identification of endocrine disru…	2022-06-07 12:16:01	10.1016/j.reprotox.2020.03.002	93		250-258	jour	1
32027669	1	0	0	ncb	cited in publication		2020	Cyp1b1 directs Srebp-mediated cholesterol and retinoid synthesis in perinatal liver; Association with retinoic acid activity during fetal development.	Maguire M, Larsen MC, Vezina CM, Quadro L, Kim YK, Tanumihardjo SA, Jefcoate CR	PloS one		Cyp1b1 directs Srebp-mediated cholesterol and retinoid synthesis in perinatal liver; Association with retinoic acid activity during fetal development. ABSTRACT: Cytochrome P450 1b1 (Cyp1b1) deletion and dietary retinol deficiency during pregnancy (GVAD) affect perinatal liver functions regulated by Srebp. Cyp1b1 is not expressed in perinatal liver but appears in the E9.5 embryo, close to sites of…	2022-06-07 12:16:01	10.1371/journal.pone.0228436	15	2	e0228436	jour	1
31306527	1	0	0	ncb	cited in publication		2020	Long-term safety and efficacy of trifarotene 50 μg/g cream, a first-in-class RAR-γ selective topical retinoid, in patients with moderate facial and truncal acne.	Blume-Peytavi U, Fowler J, Kemény L, Draelos Z, Cook-Bolden F, Dirschka T, Eichenfield L, Graeber M, Ahmad F, Alió Saenz A, Rich P, Tanghetti E	Journal of the European Academy of Dermatology and Venereology : JEADV		Long-term safety and efficacy of trifarotene 50 μg/g cream, a first-in-class RAR-γ selective topical retinoid, in patients with moderate facial and truncal acne. ABSTRACT: Treatment for both facial and truncal acne has not sufficiently been studied.To evaluate the long-term safety and efficacy of trifarotene in both facial and truncal acne.In a multicentre, open-label, 52-week study, patients wit…	2022-06-07 12:16:01	10.1111/jdv.15794	34	1	166-173	jour	1
31059772	1	0	0	ncb	cited in publication		2019	Retinoic acid signaling in ovarian folliculogenesis and steroidogenesis.	Damdimopoulou P, Chiang C, Flaws JA	Reproductive toxicology (Elmsford, N.Y.)		Retinoic acid signaling in ovarian folliculogenesis and steroidogenesis. ABSTRACT: Retinoids are essential for reproduction. Most research has focused on the role of retinoic acid signaling in the regulation of meiosis during early fetal germ cell development. However, less attention has been paid to the possible effects of retinoic acid signaling in adult female gonads. Retinoic acid, its recept…	2022-06-07 12:16:01	10.1016/j.reprotox.2019.04.007	87		32-41	jour	1
30905621	1	0	0	ncb	cited in publication		2019	O-GlcNAcylation disrupts STRA6-retinol signals in kidneys of diabetes.	Chen CH, Lin KD, Ke LY, Liang CJ, Kuo WC, Lee MY, Lee YL, Hsiao PJ, Hsu CC, Shin SJ	Biochimica et biophysica acta. General subjects		O-GlcNAcylation disrupts STRA6-retinol signals in kidneys of diabetes. ABSTRACT: O-GlcNAcylation is an important mechanism of diabetic complication. Retinoid homeostasis regulates cell-physiological functions through STRA6-retinol signaling. Therefore, we investigated whether O-GlcNAcylation disrupted STRA6-retinol signals in diabetes.Immunoprecipitation and proximity ligation assay were used to …	2022-06-07 12:16:01	10.1016/j.bbagen.2019.03.014	1863	6	1059-1069	jour	0
30802558	1	0	0	ncb	cited in publication		2019	Randomized phase 3 evaluation of trifarotene 50 μg/g cream treatment of moderate facial and truncal acne.	Tan J, Thiboutot D, Popp G, Gooderham M, Lynde C, Del Rosso J, Weiss J, Blume-Peytavi U, Weglovska J, Johnson S, Parish L, Witkowska D, Sanchez Colon N, Alió Saenz A, Ahmad F, Graeber M, Stein Gold L	Journal of the American Academy of Dermatology		Randomized phase 3 evaluation of trifarotene 50 μg/g cream treatment of moderate facial and truncal acne. ABSTRACT: Acne vulgaris often affects the face, shoulders, chest, and back, but treatment of nonfacial acne has not been rigorously studied.Assess the safety and efficacy of trifarotene 50 μg/g cream, a novel topical retinoid, in moderate facial and truncal acne.Two phase III double-blind, ra…	2022-06-07 12:16:01	10.1016/j.jaad.2019.02.044	80	6	1691-1699	jour	0
30721022	1	0	0	ncb	cited in publication		2019	Abnormal Cannabidiol Modulates Vitamin A Metabolism by Acting as a Competitive Inhibitor of CRBP1.	Silvaroli JA, Widjaja-Adhi MAK, Trischman T, Chelstowska S, Horwitz S, Banerjee S, Kiser PD, Blaner WS, Golczak M	ACS chemical biology		Abnormal Cannabidiol Modulates Vitamin A Metabolism by Acting as a Competitive Inhibitor of CRBP1. ABSTRACT: Cellular retinol-binding proteins (CRBPs) facilitate the uptake and intracellular transport of vitamin A. They integrate retinoid metabolism, playing an important role in regulating the synthesis of bioactive vitamin A metabolites. Thus, CRBPs constitute potential pharmacological targets t…	2022-06-07 12:16:01	10.1021/acschembio.8b01070	14	3	434-448	jour	1
30678458	1	0	0	ncb	cited in publication		2019	Gossypol Induces Disruption of Spermatogenesis and Steroidogenesis in Male Mice.	Lim W, Ham J, Park S, Bae H, You S, Song G	Journal of agricultural and food chemistry		Gossypol Induces Disruption of Spermatogenesis and Steroidogenesis in Male Mice. ABSTRACT: Gossypol, commonly found in cotton seeds, is hazardous to male reproductive physiology. Although several studies have indicated the toxicity of gossypol in human and animal reproduction, the mechanism of gossypol action in testes has not yet been elucidated. In the present study, we investigated the effects…	2022-06-07 12:16:01	10.1021/acs.jafc.8b06946	67	7	2075-2085	jour	0
30605780	1	0	0	ncb	cited in publication		2019	Gossypol inhibits 5α-reductase 1 and 3α-hydroxysteroid dehydrogenase: Its possible use for the treatment of prostate cancer.	Cao S, Wang G, Ge F, Li X, Zhu Q, Ge RS, Wang Y	Fitoterapia		Gossypol inhibits 5α-reductase 1 and 3α-hydroxysteroid dehydrogenase: Its possible use for the treatment of prostate cancer. ABSTRACT: Gossypol is a yellow polyphenol isolated from cotton seeds. It has the antitumor activity and it is being tested to treat prostate cancer. However, its underlying mechanisms are still not well understood. The present study investigated the inhibitory effects of go…	2022-06-07 12:16:01	10.1016/j.fitote.2018.12.024	133		102-108	jour	0
30570668	1	0	0	ncb	cited in publication		2019	Workflow for defining reference chemicals for assessing performance of in vitro assays.	Judson RS, Thomas RS, Baker N, Simha A, Howey XM, Marable C, Kleinstreuer NC, Houck KA	ALTEX		Workflow for defining reference chemicals for assessing performance of in vitro assays. ABSTRACT: Instilling confidence in use of in vitro assays for predictive toxicology requires evaluation of assay performance. Performance is typically assessed using reference chemicals--compounds with defined activity against the test system target. However, developing reference chemical lists has historicall…	2022-06-07 12:16:01	10.14573/altex.1809281	36	2	261-276	jour	1
30371825	1	0	0	ncb	cited in publication		2019	PubChem 2019 update: improved access to chemical data.	Kim S, Chen J, Cheng T, Gindulyte A, He J, He S, Li Q, Shoemaker BA, Thiessen PA, Yu B, Zaslavsky L, Zhang J, Bolton EE	Nucleic acids research		PubChem 2019 update: improved access to chemical data. ABSTRACT: PubChem (https://pubchem.ncbi.nlm.nih.gov) is a key chemical information resource for the biomedical research community. Substantial improvements were made in the past few years. New data content was added, including spectral information, scientific articles mentioning chemicals, and information for food and agricultural chemicals. …	2022-06-07 12:16:01	10.1093/nar/gky1033	47	D1	D1102-D1109	jour	1
30221940	1	0	0	ncb	cited in publication		2018	Structure-Based Optimization of a Novel Class of Aldehyde Dehydrogenase 1A (ALDH1A) Subfamily-Selective Inhibitors as Potential Adjuncts to Ovarian Cancer Chemotherapy.	Huddle BC, Grimley E, Buchman CD, Chtcherbinine M, Debnath B, Mehta P, Yang K, Morgan CA, Li S, Felton J, Sun D, Mehta G, Neamati N, Buckanovich RJ, Hurley TD, Larsen SD	Journal of medicinal chemistry		Structure-Based Optimization of a Novel Class of Aldehyde Dehydrogenase 1A (ALDH1A) Subfamily-Selective Inhibitors as Potential Adjuncts to Ovarian Cancer Chemotherapy. ABSTRACT: Aldehyde dehydrogenase (ALDH) activity is commonly used as a marker to identify cancer stem-like cells. The three ALDH1A isoforms have all been individually implicated in cancer stem-like cells and in chemoresistance; ho…	2022-06-07 12:16:01	10.1021/acs.jmedchem.8b00930	61	19	8754-8773	jour	1
30107201	1	0	0	ncb	cited in publication		2018	Methoxychlor and its metabolite HPTE inhibit rat neurosteroidogenic 3α-hydroxysteroid dehydrogenase and retinol dehydrogenase 2.	Mao B, Wu C, Zheng W, Shen Q, Wang Y, Wang Q, Lin H, Li X, Sun J, Ge RS	Neuroscience letters		Methoxychlor and its metabolite HPTE inhibit rat neurosteroidogenic 3α-hydroxysteroid dehydrogenase and retinol dehydrogenase 2. ABSTRACT: Methoxychlor is primarily used as an insecticide and it is widely present in the environment. The objective of the present study was to investigate the direct effects of methoxychlor and its metabolite hydroxychlor (HPTE) on rat neurosteroidogenic 3α-hydroxyst…	2022-06-07 12:16:01	10.1016/j.neulet.2018.08.008	684		169-174	jour	0
29871924	1	0	0	ncb	cited in publication		2018	A non-retinoid antagonist of retinol-binding protein 4 rescues phenotype in a model of Stargardt disease without inhibiting the visual cycle.	Racz B, Varadi A, Kong J, Allikmets R, Pearson PG, Johnson G, Cioffi CL, Petrukhin K	The Journal of biological chemistry		A non-retinoid antagonist of retinol-binding protein 4 rescues phenotype in a model of Stargardt disease without inhibiting the visual cycle. ABSTRACT: A primary pathological defect in the heritable eye disorder Stargardt disease is excessive accumulation of cytotoxic lipofuscin bisretinoids in the retina. Age-dependent accumulation of lipofuscin in the retinal pigment epithelium (RPE) matches th…	2022-06-07 12:16:01	10.1074/jbc.RA118.002062	293	29	11574-11588	jour	1
29731607	1	0	0	ncb	cited in publication		2018	4-Amino-2-trifluoromethyl-phenyl retinate inhibits proliferation, invasion, and migration of breast cancer cells by independently regulating CRABP2 and FABP5.	Ju J, Wang N, Wang J, Wu F, Ge J, Chen F	Drug design, development and therapy		4-Amino-2-trifluoromethyl-phenyl retinate inhibits proliferation, invasion, and migration of breast cancer cells by independently regulating CRABP2 and FABP5. ABSTRACT: 4-Amino-2-trifluoromethyl-phenyl retinate (ATPR), a novel retinoid derivative, inhibits proliferation and induces differentiation in many cancer cells. In this study, the inhibitory effects of ATPR on the proliferation, invasion, …	2022-06-07 12:16:01	10.2147/DDDT.S151029	12		997-1008	jour	1
29706423	1	0	0	ncb	cited in publication		2018	Structure-based design of Trifarotene (CD5789), a potent and selective RARγ agonist for the treatment of acne.	Thoreau E, Arlabosse JM, Bouix-Peter C, Chambon S, Chantalat L, Daver S, Dumais L, Duvert G, Feret A, Ouvry G, Pascau J, Raffin C, Rodeville N, Soulet C, Tabet S, Talano S, Portal T	Bioorganic & medicinal chemistry letters		Structure-based design of Trifarotene (CD5789), a potent and selective RARγ agonist for the treatment of acne. ABSTRACT: Retinoids have a dominant role in topical acne therapy and to date, only RARβ and RARγ dual agonists have reached the market. Given the tissue distribution of RAR isoforms, it was hypothesized that developing RARγ -selective agonists could yield a new generation of topical acne…	2022-06-07 12:16:01	10.1016/j.bmcl.2018.04.036	28	10	1736-1741	jour	0
29665144	1	0	0	ncb	cited in publication		2018	Disulfiram/copper targets stem cell-like ALDH+ population of multiple myeloma by inhibition of ALDH1A1 and Hedgehog pathway.	Jin N, Zhu X, Cheng F, Zhang L	Journal of cellular biochemistry		Disulfiram/copper targets stem cell-like ALDH+ population of multiple myeloma by inhibition of ALDH1A1 and Hedgehog pathway. ABSTRACT: Multiple myeloma stem cells (MMSCs) have been considered as the major cause resulting in relapse. Eradicating MMSCs may be an effective strategy to improve the outcome of multiple myeloma (MM). Increased activity of aldehyde dehydrogenase (ALDH) has been found in …	2022-06-07 12:16:01	10.1002/jcb.26885	119	8	6882-6893	jour	0
29542350	1	0	0	ncb	cited in publication		2018	Pharmacotherapy of retinal disease with visual cycle modulators.	Hussain RM, Gregori NZ, Ciulla TA, Lam BL	Expert opinion on pharmacotherapy		Pharmacotherapy of retinal disease with visual cycle modulators. ABSTRACT: Pharmacotherapy with visual cycle modulators (VCMs) is under investigation for retinitis pigmentosa (RP), Leber congenital amaurosis (LCA), Stargardt macular dystrophy (SMD) and nonexudative age-related macular degeneration (AMD), all blinding diseases that lack effective treatment options.The authors review investigationa…	2022-06-07 12:16:01	10.1080/14656566.2018.1448060	19	5	471-481	jour	0
29479422	1	0	0	ncb	cited in publication		2017	Abstract Sifter: a comprehensive front-end system to PubMed.	Baker N, Knudsen T, Williams A	F1000Research		Abstract Sifter: a comprehensive front-end system to PubMed. ABSTRACT: The Abstract Sifter is a Microsoft Excel based application that enhances existing search capabilities of PubMed. The Abstract Sifter assists researchers to search effectively, triage results, and keep track of articles of interest. The tool implements an innovative "sifter" functionality for relevance ranking, giving the resea…	2022-06-07 12:16:01	10.12688/f1000research.12865.1	6			jour	1
29436169	1	0	0	ncb	cited in publication		2018	Rethinking developmental toxicity testing: Evolution or revolution?	Scialli AR, Daston G, Chen C, Coder PS, Euling SY, Foreman J, Hoberman AM, Hui J, Knudsen T, Makris SL, Morford L, Piersma AH, Stanislaus D, Thompson KE	Birth defects research		Rethinking developmental toxicity testing: Evolution or revolution? ABSTRACT: Current developmental toxicity testing adheres largely to protocols suggested in 1966 involving the administration of test compound to pregnant laboratory animals. After more than 50 years of embryo-fetal development testing, are we ready to consider a different approach to human developmental toxicity testing?A worksho…	2022-06-07 12:16:01	10.1002/bdr2.1212	110	10	840-850	jour	1
29240402	1	0	0	ncb	cited in publication		2018	Structural Basis of ALDH1A2 Inhibition by Irreversible and Reversible Small Molecule Inhibitors.	Chen Y, Zhu JY, Hong KH, Mikles DC, Georg GI, Goldstein AS, Amory JK, Schönbrunn E	ACS chemical biology		Structural Basis of ALDH1A2 Inhibition by Irreversible and Reversible Small Molecule Inhibitors. ABSTRACT: Enzymes of the ALDH1A subfamily of aldehyde dehydrogenases are crucial in regulating retinoic acid (RA) signaling and have received attention as potential drug targets. ALDH1A2 is the primary RA-synthesizing enzyme in mammalian spermatogenesis and is therefore considered a viable drug target…	2022-06-07 12:16:01	10.1021/acschembio.7b00685	13	3	582-590	jour	1
29185060	1	0	0	ncb	cited in publication		2017	The CompTox Chemistry Dashboard: a community data resource for environmental chemistry.	Williams AJ, Grulke CM, Edwards J, McEachran AD, Mansouri K, Baker NC, Patlewicz G, Shah I, Wambaugh JF, Judson RS, Richard AM	Journal of cheminformatics		The CompTox Chemistry Dashboard: a community data resource for environmental chemistry. ABSTRACT: Despite an abundance of online databases providing access to chemical data, there is increasing demand for high-quality, structure-curated, open data to meet the various needs of the environmental sciences and computational toxicology communities. The U.S. Environmental Protection Agency's (EPA) web-…	2022-06-07 12:16:01	10.1186/s13321-017-0247-6	9	1	61	jour	1
29155365	1	0	0	ncb	cited in publication		2018	Targeting ALDH2 with disulfiram/copper reverses the resistance of cancer cells to microtubule inhibitors.	Wang NN, Wang LH, Li Y, Fu SY, Xue X, Jia LN, Yuan XZ, Wang YT, Tang X, Yang JY, Wu CF	Experimental cell research		Targeting ALDH2 with disulfiram/copper reverses the resistance of cancer cells to microtubule inhibitors. ABSTRACT: Disulfiram (DSF) in combination with copper (Cu) has been reported to override drug resistance in cancer cells, and DSF combined with chemotherapy based on the microtubule inhibitor vinorelbine appears to prolong survival in non-small cell lung cancer patients. Here, we investigated…	2022-06-07 12:16:01	10.1016/j.yexcr.2017.11.004	362	1	72-82	jour	0
28823883	1	0	0	ncb	cited in publication		2017	Effects of resveratrol on rat neurosteroid synthetic enzymes.	Wang Y, Sun J, Chen L, Zhou S, Lin H, Wang Y, Lin N, Ge RS	Fitoterapia		Effects of resveratrol on rat neurosteroid synthetic enzymes. ABSTRACT: Resveratrol, a common polyphenol, has extensive pharmacological activities. Resveratrol inhibits some steroid biosynthetic enzymes, indicating that it may block neurosteroid synthesis. The objective of the present study is to investigate the inhibition of resveratrol on neurosteroidogenic enzymes rat 5α-reductase 1 (SRD5A1), …	2022-06-07 12:16:01	10.1016/j.fitote.2017.08.005	122		61-66	jour	0
28707553	1	0	0	ncb	cited in publication		2018	Ziram inhibits rat neurosteroidogenic 5α-reductase 1 and 3α-hydroxysteroid dehydrogenase.	Su Y, Li H, Chen X, Wang Y, Li X, Sun J, Ge RS	Toxicology mechanisms and methods		Ziram inhibits rat neurosteroidogenic 5α-reductase 1 and 3α-hydroxysteroid dehydrogenase. ABSTRACT: The neurotoxicity of ziram is largely unknown. In this study, we investigated the direct inhibitions of ziram on rat neurosteroid synthetic and metabolizing enzymes, 5α-reductase 1 (SRD5A1), 3α-hydroxysteroid dehydrogenase (AKR1C14), and retinol dehydrogenase 2 (RDH2). Rat SRD5A1, AKR1C14, and RDH2…	2022-06-07 12:16:01	10.1080/15376516.2017.1355950	28	1	38-44	jour	0
28373070	1	0	0	ncb	cited in publication		2017	Disulfiram suppresses cancer stem-like properties and STAT3 signaling in triple-negative breast cancer cells.	Kim YJ, Kim JY, Lee N, Oh E, Sung D, Cho TM, Seo JH	Biochemical and biophysical research communications		Disulfiram suppresses cancer stem-like properties and STAT3 signaling in triple-negative breast cancer cells. ABSTRACT: In the presence of copper (Cu), disulfiram (DSF) suppresses properties associated with cancer stem cells (CSCs) in breast cancer, but the mechanism of action is poorly understood. In the present study, we observed that DSF/Cu treatment induced apoptosis, mediated by caspase-3 ac…	2022-06-07 12:16:01	10.1016/j.bbrc.2017.03.164	486	4	1069-1076	jour	0
28364347	1	0	0	ncb	cited in publication		2017	CYP1A1 based on metabolism of xenobiotics by cytochrome P450 regulates chicken male germ cell differentiation.	Li D, Wang M, Cheng S, Zhang C, Wang Y, Zhang W, Zhao R, Sun C, Zhang Y, Li B	In vitro cellular & developmental biology. Animal		CYP1A1 based on metabolism of xenobiotics by cytochrome P450 regulates chicken male germ cell differentiation. ABSTRACT: This study aimed to explore the regulatory mechanism of metabolism of xenobiotics by cytochrome P450 during the differentiation process of chicken embryonic stem cells (ESCs) into spermatogonial stem cells (SSCs) and consummate the induction differentiation system of chicken em…	2022-06-07 12:16:01	10.1007/s11626-016-0108-z	53	4	293-303	jour	0
28213841	1	0	0	ncb	cited in publication		2017	Sitagliptin down-regulates retinol-binding protein 4 and reduces insulin resistance in gestational diabetes mellitus: a randomized and double-blind trial.	Sun X, Zhang Z, Ning H, Sun H, Ji X	Metabolic brain disease		Sitagliptin down-regulates retinol-binding protein 4 and reduces insulin resistance in gestational diabetes mellitus: a randomized and double-blind trial. ABSTRACT: Gestational diabetes mellitus (GDM) is a condition that affects increasing number of pregnant women worldwide. Sitagliptin was reported to alleviate symptoms of type 2 diabetes mellitus by reducing serum levels of retinol-binding prot…	2022-06-07 12:16:01	10.1007/s11011-017-9958-7	32	3	773-778	jour	0
28132904	1	0	0	ncb	cited in publication		2017	Cellular retinoid binding-proteins, CRBP, CRABP, FABP5: Effects on retinoid metabolism, function and related diseases.	Napoli JL	Pharmacology & therapeutics		Cellular retinoid binding-proteins, CRBP, CRABP, FABP5: Effects on retinoid metabolism, function and related diseases. ABSTRACT: Cellular binding-proteins (BP), including CRBP1, CRBP2, CRABP1, CRABP2, and FABP5, shepherd the poorly aqueous soluble retinoids during uptake, metabolism and function. Holo-BP promote efficient use of retinol, a scarce but essential nutrient throughout evolution, by sh…	2022-06-07 12:16:01	10.1016/j.pharmthera.2017.01.004	173		19-33	jour	1
27983671	1	0	0	ncb	cited in publication		2016	Enzymatic Metabolism of Vitamin A in Developing Vertebrate Embryos.	Metzler MA, Sandell LL	Nutrients		Enzymatic Metabolism of Vitamin A in Developing Vertebrate Embryos. ABSTRACT: Embryonic development is orchestrated by a small number of signaling pathways, one of which is the retinoic acid (RA) signaling pathway. Vitamin A is essential for vertebrate embryonic development because it is the molecular precursor of the essential signaling molecule RA. The level and distribution of RA signaling wit…	2022-06-07 12:16:01	10.3390/nu8120812	8	12		jour	1
27899562	1	0	0	ncb	cited in publication		2017	The ChEMBL database in 2017.	Gaulton A, Hersey A, Nowotka M, Bento AP, Chambers J, Mendez D, Mutowo P, Atkinson F, Bellis LJ, Cibrián-Uhalte E, Davies M, Dedman N, Karlsson A, Magariños MP, Overington JP, Papadatos G, Smit I, Leach AR	Nucleic acids research		The ChEMBL database in 2017. ABSTRACT: ChEMBL is an open large-scale bioactivity database (https://www.ebi.ac.uk/chembl), previously described in the 2012 and 2014 Nucleic Acids Research Database Issues. Since then, alongside the continued extraction of data from the medicinal chemistry literature, new sources of bioactivity data have also been added to the database. These include: deposited data…	2022-06-07 12:16:01	10.1093/nar/gkw1074	45	D1	D945-D954	jour	1
27830504	1	0	0	ncb	cited in publication		2016	Cellular Retinoic Acid Binding Proteins: Genomic and Non-genomic Functions and their Regulation.	Wei LN	Sub-cellular biochemistry		Cellular Retinoic Acid Binding Proteins: Genomic and Non-genomic Functions and their Regulation. ABSTRACT: Cellular retinoic acid binding proteins (CRABPs) are high-affinity retinoic acid (RA) binding proteins that mainly reside in the cytoplasm. In mammals, this family has two members, CRABPI and II, both highly conserved during evolution. The two proteins share a very similar structure that is …	2022-06-07 12:16:01	10.1007/978-94-024-0945-1_6	81		163-178	jour	0
27830501	1	0	0	ncb	cited in publication		2016	Vitamin A Transport and Cell Signaling by the Retinol-Binding Protein Receptor STRA6.	Noy N	Sub-cellular biochemistry		Vitamin A Transport and Cell Signaling by the Retinol-Binding Protein Receptor STRA6. ABSTRACT: Vitamin A, retinol, circulates in blood bound to retinol binding protein (RBP). In some tissues, the retinol-RBP complex (holo-RBP) is recognized by a membrane receptor, termed STRA6, which mediates uptake of retinol into cells. Recent studies have revealed that, in addition to serving as a retinol tra…	2022-06-07 12:16:01	10.1007/978-94-024-0945-1_3	81		77-93	jour	0
27830500	1	0	0	ncb	cited in publication		2016	Functions of Intracellular Retinoid Binding-Proteins.	Napoli JL	Sub-cellular biochemistry		Functions of Intracellular Retinoid Binding-Proteins. ABSTRACT: Multiple binding and transport proteins facilitate many aspects of retinoid biology through effects on retinoid transport, cellular uptake, metabolism, and nuclear delivery. These include the serum retinol binding protein sRBP (aka Rbp4), the plasma membrane sRBP receptor Stra6, and the intracellular retinoid binding-proteins such as…	2022-06-07 12:16:01	10.1007/978-94-024-0945-1_2	81		21-76	jour	1
27797781	1	0	0	ncb	cited in publication		2017	tcpl: the ToxCast pipeline for high-throughput screening data.	Filer DL, Kothiya P, Setzer RW, Judson RS, Martin MT	Bioinformatics (Oxford, England)		tcpl: the ToxCast pipeline for high-throughput screening data. ABSTRACT: Large high-throughput screening (HTS) efforts are widely used in drug development and chemical toxicity screening. Wide use and integration of these data can benefit from an efficient, transparent and reproducible data pipeline. Summary: The tcpl R package and its associated MySQL database provide a generalized platform for …	2022-06-07 12:16:01	10.1093/bioinformatics/btw680	33	4	618-620	jour	0
27759097	1	0	0	ncb	cited in publication		2016	Crystal structure of human aldehyde dehydrogenase 1A3 complexed with NAD+ and retinoic acid.	Moretti A, Li J, Donini S, Sobol RW, Rizzi M, Garavaglia S	Scientific reports		Crystal structure of human aldehyde dehydrogenase 1A3 complexed with NAD+ and retinoic acid. ABSTRACT: The aldehyde dehydrogenase family 1 member A3 (ALDH1A3) catalyzes the oxidation of retinal to the pleiotropic factor retinoic acid using NAD+. The level of ALDHs enzymatic activity has been used as a cancer stem cell marker and seems to correlate with tumour aggressiveness. Elevated ALDH1A3 expr…	2022-06-07 12:16:01	10.1038/srep35710	6		35710	jour	1
27592281	1	0	0	ncb	cited in publication		2016	Citral reduces breast tumor growth by inhibiting the cancer stem cell marker ALDH1A3.	Thomas ML, de Antueno R, Coyle KM, Sultan M, Cruickshank BM, Giacomantonio MA, Giacomantonio CA, Duncan R, Marcato P	Molecular oncology		Citral reduces breast tumor growth by inhibiting the cancer stem cell marker ALDH1A3. ABSTRACT: Breast cancer stem cells (CSCs) can be identified by increased Aldefluor fluorescence caused by increased expression of aldehyde dehydrogenase 1A3 (ALDH1A3), as well as ALDH1A1 and ALDH2. In addition to being a CSC marker, ALDH1A3 regulates gene expression via retinoic acid (RA) signaling and plays a k…	2022-06-07 12:16:01	10.1016/j.molonc.2016.08.004	10	9	1485-1496	jour	1
27563101	1	0	0	ncb	cited in publication		2016	Structure of the STRA6 receptor for retinol uptake.	Chen Y, Clarke OB, Kim J, Stowe S, Kim YK, Assur Z, Cavalier M, Godoy-Ruiz R, von Alpen DC, Manzini C, Blaner WS, Frank J, Quadro L, Weber DJ, Shapiro L, Hendrickson WA, Mancia F	Science (New York, N.Y.)		Structure of the STRA6 receptor for retinol uptake. ABSTRACT: Vitamin A homeostasis is critical to normal cellular function. Retinol-binding protein (RBP) is the sole specific carrier in the bloodstream for hydrophobic retinol, the main form in which vitamin A is transported. The integral membrane receptor STRA6 mediates cellular uptake of vitamin A by recognizing RBP-retinol to trigger release a…	2022-06-07 12:16:01	10.1126/science.aad8266	353	6302		jour	1
27532513	1	0	0	ncb	cited in publication		2016	Disruption of Retinol (Vitamin A) Signaling by Phthalate Esters: SAR and Mechanism Studies.	Chen Y, Reese DH	PloS one		Disruption of Retinol (Vitamin A) Signaling by Phthalate Esters: SAR and Mechanism Studies. ABSTRACT: A spectrum of reproductive system anomalies (cryptorchidism, hypospadias, dysgenesis of Wolffian duct-derived tissues and prostate, and reduced sperm production) in male rats exposed in utero to phthalate esters (PEs) are thought to be caused by PE inhibition of fetal testosterone production. Rec…	2022-06-07 12:16:01	10.1371/journal.pone.0161167	11	8	e0161167	jour	1
27424662	1	0	0	ncb	cited in publication		2016	Comparison of the ligand binding site of CYP2C8 with CYP26A1 and CYP26B1: a structural basis for the identification of new inhibitors of the retinoic acid hydroxylases.	Foti RS, Diaz P, Douguet D	Journal of enzyme inhibition and medicinal chemistry		Comparison of the ligand binding site of CYP2C8 with CYP26A1 and CYP26B1: a structural basis for the identification of new inhibitors of the retinoic acid hydroxylases. ABSTRACT: The CYP26s are responsible for metabolizing retinoic acid and play an important role in maintaining homeostatic levels of retinoic acid. Given the ability of CYP2C8 to metabolize retinoic acid, we evaluated the potential…	2022-06-07 12:16:01	10.1080/14756366.2016.1193734	31	sup2	148-161	jour	1
27367298	1	0	0	ncb	cited in publication		2016	ToxCast Chemical Landscape: Paving the Road to 21st Century Toxicology.	Richard AM, Judson RS, Houck KA, Grulke CM, Volarath P, Thillainadarajah I, Yang C, Rathman J, Martin MT, Wambaugh JF, Knudsen TB, Kancherla J, Mansouri K, Patlewicz G, Williams AJ, Little SB, Crofton KM, Thomas RS	Chemical research in toxicology		ToxCast Chemical Landscape: Paving the Road to 21st Century Toxicology. ABSTRACT: The U.S. Environmental Protection Agency's (EPA) ToxCast program is testing a large library of Agency-relevant chemicals using in vitro high-throughput screening (HTS) approaches to support the development of improved toxicity prediction models. Launched in 2007, Phase I of the program screened 310 chemicals, mostly…	2022-06-07 12:16:01	10.1021/acs.chemrestox.6b00135	29	8	1225-51	jour	0
26937021	1	0	0	ncb	cited in publication		2016	Identification of Tazarotenic Acid as the First Xenobiotic Substrate of Human Retinoic Acid Hydroxylase CYP26A1 and CYP26B1.	Foti RS, Isoherranen N, Zelter A, Dickmann LJ, Buttrick BR, Diaz P, Douguet D	The Journal of pharmacology and experimental therapeutics		Identification of Tazarotenic Acid as the First Xenobiotic Substrate of Human Retinoic Acid Hydroxylase CYP26A1 and CYP26B1. ABSTRACT: Cytochrome P450 (CYP) 26A1 and 26B1 are heme-containing enzymes responsible for metabolizing all-trans retinoic acid (at-RA). No crystal structures have been solved, and therefore homology models that provide structural information are extremely valuable for the d…	2022-06-07 12:16:01	10.1124/jpet.116.232637	357	2	281-92	jour	1
26820057	1	0	0	ncb	cited in publication		2016	Identification of compounds that modulate retinol signaling using a cell-based qHTS assay.	Chen Y, Sakamuru S, Huang R, Reese DH, Xia M	Toxicology in vitro : an international journal published in association with BIBRA		Identification of compounds that modulate retinol signaling using a cell-based qHTS assay. ABSTRACT: In vertebrates, the retinol (vitamin A) signaling pathway (RSP) controls the biosynthesis and catabolism of all-trans retinoic acid (atRA), which regulates transcription of genes essential for embryonic development. Chemicals that interfere with the RSP to cause abnormal intracellular levels of at…	2022-06-07 12:16:01	10.1016/j.tiv.2016.01.011	32		287-96	jour	1
26594941	1	0	0	ncb	cited in publication		2016	Management of poisoning with ethylene glycol and methanol in the UK: a prospective study conducted by the National Poisons Information Service (NPIS).	Thanacoody RH, Gilfillan C, Bradberry SM, Davies J, Jackson G, Vale AJ, Thompson JP, Eddleston M, Thomas SH	Clinical toxicology (Philadelphia, Pa.)		Management of poisoning with ethylene glycol and methanol in the UK: a prospective study conducted by the National Poisons Information Service (NPIS). ABSTRACT: Poisoning with methanol and ethylene glycol can cause serious morbidity and mortality. Specific treatment involves the use of antidotes (fomepizole or ethanol) with or without extracorporeal elimination techniques.A prospective audit of p…	2022-06-07 12:16:01	10.3109/15563650.2015.1116044	54	2	134-40	jour	0
26312242	1	0	0	ncb	cited in publication		2015	STRA6: role in cellular retinol uptake and efflux.	Kelly M, von Lintig J	Hepatobiliary surgery and nutrition		STRA6: role in cellular retinol uptake and efflux. ABSTRACT: Distribution of vitamin A throughout the body is important to maintain retinoid function in peripheral tissues and to ensure optimal vision. A critical step of this process is the transport of vitamin A across cell membranes. Increasing evidence indicates that this process is mediated by a multidomian membrane protein that is encoded by…	2022-06-07 12:16:01	10.3978/j.issn.2304-3881.2015.01.12	4	4	229-42	jour	1
26142905	1	0	0	ncb	cited in publication		2015	CRABP1 is associated with a poor prognosis in breast cancer: adding to the complexity of breast cancer cell response to retinoic acid.	Liu RZ, Garcia E, Glubrecht DD, Poon HY, Mackey JR, Godbout R	Molecular cancer		CRABP1 is associated with a poor prognosis in breast cancer: adding to the complexity of breast cancer cell response to retinoic acid. ABSTRACT: Clinical trials designed to test the efficacy of retinoic acid (RA) as an adjuvant for the treatment of solid cancers have been disappointing, primarily due to RA resistance. Estrogen receptor (ER)-negative breast cancer cells are more resistant to RA th…	2022-06-07 12:16:01	10.1186/s12943-015-0380-7	14		129	jour	1
25816144	1	0	0	ncb	cited in publication		2015	Production of functional human vitamin A transporter/RBP receptor (STRA6) for structure determination.	Breen CJ, Martin DS, Ma H, McQuaid K, O'Kennedy R, Findlay JB	PloS one		Production of functional human vitamin A transporter/RBP receptor (STRA6) for structure determination. ABSTRACT: STRA6 is a plasma membrane protein that mediates the transport of vitamin A, or retinol, from plasma retinol binding protein (RBP) into the cell. Mutations in human STRA6 are associated with Matthew-Wood syndrome, which is characterized by severe developmental defects. Despite the obvi…	2022-06-07 12:16:01	10.1371/journal.pone.0122293	10	3	e0122293	jour	1
25634381	1	0	0	ncb	cited in publication		2015	Characterization of two distinct structural classes of selective aldehyde dehydrogenase 1A1 inhibitors.	Morgan CA, Hurley TD	Journal of medicinal chemistry		Characterization of two distinct structural classes of selective aldehyde dehydrogenase 1A1 inhibitors. ABSTRACT: Aldehyde dehydrogenases (ALDH) catalyze the irreversible oxidation of aldehydes to their corresponding carboxylic acid. Alterations in ALDH1A1 activity are associated with such diverse diseases as cancer, Parkinson's disease, obesity, and cataracts. Inhibitors of ALDH1A1 could aid in …	2022-06-07 12:16:01	10.1021/jm501900s	58	4	1964-75	jour	1
25512087	1	0	0	ncb	cited in publication		2015	N,N-diethylaminobenzaldehyde (DEAB) as a substrate and mechanism-based inhibitor for human ALDH isoenzymes.	Morgan CA, Parajuli B, Buchman CD, Dria K, Hurley TD	Chemico-biological interactions		N,N-diethylaminobenzaldehyde (DEAB) as a substrate and mechanism-based inhibitor for human ALDH isoenzymes. ABSTRACT: N,N-diethylaminobenzaldehyde (DEAB) is a commonly used "selective" inhibitor of aldehyde dehydrogenase isoenzymes in cancer stem cell biology due to its inclusion as a negative control compound in the widely utilized Aldefluor assay. Recent evidence has accumulated that DEAB is no…	2022-06-07 12:16:01	10.1016/j.cbi.2014.12.008	234		18-28	jour	1
25466378	1	0	0	ncb	cited in publication		2014	Adverse outcome pathway (AOP) development I: strategies and principles.	Villeneuve DL, Crump D, Garcia-Reyero N, Hecker M, Hutchinson TH, LaLone CA, Landesmann B, Lettieri T, Munn S, Nepelska M, Ottinger MA, Vergauwen L, Whelan M	Toxicological sciences : an official journal of the Society of Toxicology		Adverse outcome pathway (AOP) development I: strategies and principles. ABSTRACT: An adverse outcome pathway (AOP) is a conceptual framework that organizes existing knowledge concerning biologically plausible, and empirically supported, links between molecular-level perturbation of a biological system and an adverse outcome at a level of biological organization of regulatory relevance. Systematic…	2022-06-07 12:16:01	10.1093/toxsci/kfu199	142	2	312-20	jour	1
25239070	1	0	0	ncb	cited in publication		2015	Retinoic acid regulates Lhx8 expression via FGF-8b to the upper jaw development of chick embryo.	Shimomura T, Kawakami M, Okuda H, Tatsumi K, Morita S, Nochioka K, Kirita T, Wanaka A	Journal of bioscience and bioengineering		Retinoic acid regulates Lhx8 expression via FGF-8b to the upper jaw development of chick embryo. ABSTRACT: Expression of the LIM homeodomain transcription factor Lhx8 is restricted to and up-regulated in the mesenchyme of the upper face prominence before lip fusion. Msx1/2 acts in early development to control cell proliferation and differentiation. Deficiency of these genes is associated with non…	2022-06-07 12:16:01	10.1016/j.jbiosc.2014.08.010	119	3	260-6	jour	0
25210858	1	0	0	ncb	cited in publication		2014	Design, synthesis, and evaluation of nonretinoid retinol binding protein 4 antagonists for the potential treatment of atrophic age-related macular degeneration and Stargardt disease.	Cioffi CL, Dobri N, Freeman EE, Conlon MP, Chen P, Stafford DG, Schwarz DM, Golden KC, Zhu L, Kitchen DB, Barnes KD, Racz B, Qin Q, Michelotti E, Cywin CL, Martin WH, Pearson PG, Johnson G, Petrukhin K	Journal of medicinal chemistry		Design, synthesis, and evaluation of nonretinoid retinol binding protein 4 antagonists for the potential treatment of atrophic age-related macular degeneration and Stargardt disease. ABSTRACT: Accumulation of lipofuscin in the retina is associated with pathogenesis of atrophic age-related macular degeneration and Stargardt disease. Lipofuscin bisretinoids (exemplified by N-retinylidene-N-retinyle…	2022-06-07 12:16:01	10.1021/jm5010013	57	18	7731-57	jour	1
25034531	1	0	0	ncb	cited in publication		2014	Expression and clinical significance of CRABP1 and CRABP2 in non-small cell lung cancer.	Favorskaya I, Kainov Y, Chemeris G, Komelkov A, Zborovskaya I, Tchevkina E	Tumour biology : the journal of the International Society for Oncodevelopmental Biology and Medicine		Expression and clinical significance of CRABP1 and CRABP2 in non-small cell lung cancer. ABSTRACT: The impairment of retinoic acid (RA)-dependent signaling is a frequent event during carcinogenesis. Cellular retinoic acid-binding proteins (CRABP1 and CRABP2) are important modulators of RA activity. Up to date, the role of these proteins in cancer progression remains poorly investigated. Here, we …	2022-06-07 12:16:01	10.1007/s13277-014-2348-4	35	10	10295-300	jour	0
24835984	1	0	0	ncb	cited in publication		2014	Structure-assisted discovery of the first non-retinoid ligands for Retinol-Binding Protein 4.	Wang Y, Connors R, Fan P, Wang X, Wang Z, Liu J, Kayser F, Medina JC, Johnstone S, Xu H, Thibault S, Walker N, Conn M, Zhang Y, Liu Q, Grillo MP, Motani A, Coward P, Wang Z	Bioorganic & medicinal chemistry letters		Structure-assisted discovery of the first non-retinoid ligands for Retinol-Binding Protein 4. ABSTRACT: Retinol-Binding Protein 4 (RBP4) is a plasma protein that transports retinol (vitamin A) from the liver to peripheral tissues. This Letter highlights our efforts in discovering the first, to our knowledge, non-retinoid small molecules that bind to RBP4 at the retinol site and reduce serum RBP4 …	2022-06-07 12:16:01	10.1016/j.bmcl.2014.04.089	24	13	2885-91	jour	0
24812274	1	0	0	ncb	cited in publication		2014	The cancer stem cell marker aldehyde dehydrogenase is required to maintain a drug-tolerant tumor cell subpopulation.	Raha D, Wilson TR, Peng J, Peterson D, Yue P, Evangelista M, Wilson C, Merchant M, Settleman J	Cancer research		The cancer stem cell marker aldehyde dehydrogenase is required to maintain a drug-tolerant tumor cell subpopulation. ABSTRACT: Selective kinase inhibitors have emerged as an important class of cancer therapeutics, and several such drugs are now routinely used to treat advanced-stage disease. However, their clinical benefit is typically short-lived because of the relatively rapid acquisition of dr…	2022-06-07 12:16:01	10.1158/0008-5472.CAN-13-3456	74	13	3579-90	jour	0
24581334	1	0	0	ncb	cited in publication		2014	A 12-year comparison of students' perspectives on diversity at a Jesuit Medical School.	Mujawar I, Sabatino M, Ray Mitchell S, Walker B, Weissinger P, Plankey M	Medical education online		A 12-year comparison of students' perspectives on diversity at a Jesuit Medical School. ABSTRACT: Many studies have assessed perspectives of medical students toward institutional diversity, but few of them have attempted to map changes in diversity climate over time.This study aims to investigate changes in diversity climate at a Jesuit medical institution over a 12-year period.In 1999, 334 medic…	2022-06-07 12:16:01	10.3402/meo.v19.23401	19		23401	jour	1
23732176	1	0	0	ncb	cited in publication		2013	The Tox21 robotic platform for the assessment of environmental chemicals--from vision to reality.	Attene-Ramos MS, Miller N, Huang R, Michael S, Itkin M, Kavlock RJ, Austin CP, Shinn P, Simeonov A, Tice RR, Xia M	Drug discovery today		The Tox21 robotic platform for the assessment of environmental chemicals--from vision to reality. ABSTRACT: Since its establishment in 2008, the US Tox21 inter-agency collaboration has made great progress in developing and evaluating cellular models for the evaluation of environmental chemicals as a proof of principle. Currently, the program has entered its production phase (Tox21 Phase II) focus…	2022-06-07 12:16:01	10.1016/j.drudis.2013.05.015	18	15-16	716-23	jour	1
23696197	1	0	0	ncb	cited in publication		2013	A screen for disruptors of the retinol (vitamin A) signaling pathway.	Chen Y, Reese DH	Birth defects research. Part B, Developmental and reproductive toxicology		A screen for disruptors of the retinol (vitamin A) signaling pathway. ABSTRACT: The pathway through which retinol (vitamin A) is converted to its active metabolite, all-trans-retinoic acid (atRA), and subsequent receptor-mediated regulation of gene transcription by atRA is essential for all mammal life stages. This pathway is required for normal embryonic development and maintenance of cellular p…	2022-06-07 12:16:01	10.1002/bdrb.21062	98	3	276-82	jour	0
23602051	1	0	0	ncb	cited in publication		2013	A novel all-trans retinoid acid derivatives inhibits the migration of breast cancer cell lines MDA-MB-231 via myosin light chain kinase involving p38-MAPK pathway.	Wang B, Yan Y, Zhou J, Zhou Q, Gui S, Wang Y	Biomedicine & pharmacotherapy = Biomedecine & pharmacotherapie		A novel all-trans retinoid acid derivatives inhibits the migration of breast cancer cell lines MDA-MB-231 via myosin light chain kinase involving p38-MAPK pathway. ABSTRACT: To explore the effect and its probable mechanism of a synthetic retinoid 4-amino-2-tri-fluoromethyl-phenyl ester (ATPR) on the migration of human breast cancer MDA-MB-231 cells.MTT assay was performed to measure the prolifera…	2022-06-07 12:16:01	10.1016/j.biopha.2013.03.016	67	5	357-62	jour	0
23033007	1	0	0	ncb	cited in publication		2012	Cytotoxic effect of disulfiram/copper on human glioblastoma cell lines and ALDH-positive cancer-stem-like cells.	Liu P, Brown S, Goktug T, Channathodiyil P, Kannappan V, Hugnot JP, Guichet PO, Bian X, Armesilla AL, Darling JL, Wang W	British journal of cancer		Cytotoxic effect of disulfiram/copper on human glioblastoma cell lines and ALDH-positive cancer-stem-like cells. ABSTRACT: Glioblastoma multiforme (GBM) cells are resistant to anticancer drugs. Cancer stem cells (CSCs) are a key mediator of chemoresistance. We have reported that disulfiram (DS), an aldehyde dehydrogenase (ALDH) inhibitor, targets breast CSC-like cells. In this study, the effect o…	2022-06-07 12:16:01	10.1038/bjc.2012.442	107	9	1488-97	jour	1
22665496	1	0	0	ncb	cited in publication		2012	Cross talk between signaling and vitamin A transport by the retinol-binding protein receptor STRA6.	Berry DC, O'Byrne SM, Vreeland AC, Blaner WS, Noy N	Molecular and cellular biology		Cross talk between signaling and vitamin A transport by the retinol-binding protein receptor STRA6. ABSTRACT: The plasma membrane protein STRA6 transports vitamin A from its blood carrier retinol binding protein (RBP) into cells, and it also functions as a cytokine receptor which activates JAK/STAT signaling. We show here that, unlike other cytokine receptors, phosphorylation of STRA6 is not simp…	2022-06-07 12:16:01	10.1128/MCB.00505-12	32	15	3164-75	jour	1
22544865	1	0	0	ncb	cited in publication		2012	Aldehyde dehydrogenase inhibitors: a comprehensive review of the pharmacology, mechanism of action, substrate specificity, and clinical application.	Koppaka V, Thompson DC, Chen Y, Ellermann M, Nicolaou KC, Juvonen RO, Petersen D, Deitrich RA, Hurley TD, Vasiliou V	Pharmacological reviews		Aldehyde dehydrogenase inhibitors: a comprehensive review of the pharmacology, mechanism of action, substrate specificity, and clinical application. ABSTRACT: Aldehyde dehydrogenases (ALDHs) belong to a superfamily of enzymes that play a key role in the metabolism of aldehydes of both endogenous and exogenous derivation. The human ALDH superfamily comprises 19 isozymes that possess important phys…	2022-06-07 12:16:01	10.1124/pr.111.005538	64	3	520-39	jour	1
21906690	1	0	0	ncb	cited in publication		2011	Functional properties and substrate characterization of human CYP26A1, CYP26B1, and CYP26C1 expressed by recombinant baculovirus in insect cells.	Helvig C, Taimi M, Cameron D, Jones G, Petkovich M	Journal of pharmacological and toxicological methods		Functional properties and substrate characterization of human CYP26A1, CYP26B1, and CYP26C1 expressed by recombinant baculovirus in insect cells. ABSTRACT: The cytochrome P450 CYP26 family of retinoic acid (RA) metabolizing enzymes, comprising CYP26A1, CYP26B1, and CYP26C1 is critical for establishing patterns of RA distribution during embryonic development and retinoid homeostasis in the adult. …	2022-06-07 12:16:01	10.1016/j.vascn.2011.08.005	64	3	258-63	jour	0
21621639	1	0	0	ncb	cited in publication		2012	Physiological insights into all-trans-retinoic acid biosynthesis.	Napoli JL	Biochimica et biophysica acta		Physiological insights into all-trans-retinoic acid biosynthesis. ABSTRACT: All-trans-retinoic acid (atRA) provides essential support to diverse biological systems and physiological processes. Epithelial differentiation and its relationship to cancer, and embryogenesis have typified intense areas of interest into atRA function. Recently, however, interest in atRA action in the nervous system, the…	2022-06-07 12:16:01	10.1016/j.bbalip.2011.05.004	1821	1	152-67	jour	1
21521770	1	0	0	ncb	cited in publication		2011	Substrate specificity and ligand interactions of CYP26A1, the human liver retinoic acid hydroxylase.	Thatcher JE, Buttrick B, Shaffer SA, Shimshoni JA, Goodlett DR, Nelson WL, Isoherranen N	Molecular pharmacology		Substrate specificity and ligand interactions of CYP26A1, the human liver retinoic acid hydroxylase. ABSTRACT: All-trans-retinoic acid (atRA) is the active metabolite of vitamin A. atRA is also used as a drug, and synthetic atRA analogs and inhibitors of retinoic acid (RA) metabolism have been developed. The hepatic clearance of atRA is mediated primarily by CYP26A1, but design of CYP26A1 inhibit…	2022-06-07 12:16:01	10.1124/mol.111.072413	80	2	228-39	jour	1
21515404	1	0	0	ncb	cited in publication		2012	Alcohol and aldehyde dehydrogenases: retinoid metabolic effects in mouse knockout models.	Kumar S, Sandell LL, Trainor PA, Koentgen F, Duester G	Biochimica et biophysica acta		Alcohol and aldehyde dehydrogenases: retinoid metabolic effects in mouse knockout models. ABSTRACT: Retinoic acid (RA) is the active metabolite of vitamin A (retinol) that controls growth and development. The first step of RA synthesis is controlled by enzymes of the alcohol dehydrogenase (ADH) and retinol dehydrogenase (RDH) families that catalyze oxidation of retinol to retinaldehyde. The secon…	2022-06-07 12:16:01	10.1016/j.bbalip.2011.04.004	1821	1	198-205	jour	1
21308729	1	0	0	ncb	cited in publication		2011	The role of retinoic acid receptor inhibitor LE135 on the osteochondral differentiation of human bone marrow mesenchymal stem cells.	Li Z, Yao SJ, Alini M, Stoddart MJ	Journal of cellular biochemistry		The role of retinoic acid receptor inhibitor LE135 on the osteochondral differentiation of human bone marrow mesenchymal stem cells. ABSTRACT: The present study aimed to investigate the role of a retinoic acid receptor-β (RARβ) inhibitor LE135 on TGF-β induced chondrogenesis of human bone marrow mesenchymal stem cells (hMSCs). Pellet culture with exogenous transforming growth factor-β (TGF-β), an…	2022-06-07 12:16:01	10.1002/jcb.23013	112	3	963-70	jour	0
21138835	1	0	0	ncb	cited in publication		2011	Multiple retinol and retinal dehydrogenases catalyze all-trans-retinoic acid biosynthesis in astrocytes.	Wang C, Kane MA, Napoli JL	The Journal of biological chemistry		Multiple retinol and retinal dehydrogenases catalyze all-trans-retinoic acid biosynthesis in astrocytes. ABSTRACT: All-trans-retinoic acid (atRA) stimulates neurogenesis, dendritic growth of hippocampal neurons, and higher cognitive functions, such as spatial learning and memory formation. Although astrocyte-derived atRA has been considered a key factor in neurogenesis, little direct evidence ide…	2022-06-07 12:16:01	10.1074/jbc.M110.198382	286	8	6542-53	jour	1
20954713	1	0	0	ncb	cited in publication		2010	Relative inhibitory potency of molinate and metabolites with aldehyde dehydrogenase 2: implications for the mechanism of enzyme inhibition.	Allen EM, Anderson DG, Florang VR, Khanna M, Hurley TD, Doorn JA	Chemical research in toxicology		Relative inhibitory potency of molinate and metabolites with aldehyde dehydrogenase 2: implications for the mechanism of enzyme inhibition. ABSTRACT: Molinate is a thiocarbamate herbicide used as a pre-emergent in rice patty fields. It has two predominant sulfoxidation metabolites, molinate sulfoxide and molinate sulfone. Previous work demonstrated an in vivo decrease in liver aldehyde dehydrogen…	2022-06-07 12:16:01	10.1021/tx100317q	23	11	1843-50	jour	1
20552439	1	0	0	ncb	cited in publication		2010	Techniques to study specific cell-surface receptor-mediated cellular vitamin A uptake.	Kawaguchi R, Sun H	Methods in molecular biology (Clifton, N.J.)		Techniques to study specific cell-surface receptor-mediated cellular vitamin A uptake. ABSTRACT: STRA6 is a multitransmembrane domain protein that was recently identified as the cell-surface receptor for plasma retinol-binding protein (RBP), the vitamin A carrier protein in the blood. STRA6 binds to RBP with high affinity and mediates cellular uptake of vitamin A from RBP. It is not homologous to…	2022-06-07 12:16:01	10.1007/978-1-60327-325-1_20	652		341-61	jour	1
20368123	1	0	0	ncb	cited in publication		2010	In vitro screening of environmental chemicals for targeted testing prioritization: the ToxCast project.	Judson RS, Houck KA, Kavlock RJ, Knudsen TB, Martin MT, Mortensen HM, Reif DM, Rotroff DM, Shah I, Richard AM, Dix DJ	Environmental health perspectives		In vitro screening of environmental chemicals for targeted testing prioritization: the ToxCast project. ABSTRACT: Chemical toxicity testing is being transformed by advances in biology and computer modeling, concerns over animal use, and the thousands of environmental chemicals lacking toxicity data. The U.S. Environmental Protection Agency's ToxCast program aims to address these concerns by scree…	2022-06-07 12:16:01	10.1289/ehp.0901392	118	4	485-92	jour	1
20348023	1	0	0	ncb	cited in publication		2010	Mining connections between chemicals, proteins, and diseases extracted from Medline annotations.	Baker NC, Hemminger BM	Journal of biomedical informatics		Mining connections between chemicals, proteins, and diseases extracted from Medline annotations. ABSTRACT: The biomedical literature is an important source of information about the biological activity and effects of chemicals. We present an application that extracts terms indicating biological activity of chemicals from Medline records, associates them with chemical name and stores the terms in a…	2022-06-07 12:16:01	10.1016/j.jbi.2010.03.008	43	4	510-9	jour	1
20308471	1	0	0	ncb	cited in publication		2010	Role of UDP-glucuronosyltransferase isoforms in 13-cis retinoic acid metabolism in humans.	Rowbotham SE, Illingworth NA, Daly AK, Veal GJ, Boddy AV	Drug metabolism and disposition: the biological fate of chemicals		Role of UDP-glucuronosyltransferase isoforms in 13-cis retinoic acid metabolism in humans. ABSTRACT: 13-cis Retinoic acid (13cisRA, isotretinoin) is an important drug in both dermatology, and the treatment of high-risk neuroblastoma. 13cisRA is known to undergo cytochrome P450-mediated oxidation, mainly by CYP2C8, but phase II metabolic pathways have not been characterized. In the present study, …	2022-06-07 12:16:01	10.1124/dmd.109.031625	38	7	1211-7	jour	0
20083883	1	0	0	ncb	cited in publication		2009	Disulfiram-like reaction with ornidazole.	Sharma V, Sharma A, Kumar V, Aggarwal S	Journal of postgraduate medicine		Disulfiram-like reaction with ornidazole. ABSTRACT: Many drugs are implicated in causation of disulfiram-like reaction. The disulfiram-like reaction can vary in severity and can occasionally be fatal. The reaction is believed to result from inhibition of metabolism of acetaldehyde to acetate by inhibition of aldehyde dehydrogenase. The increase in serum acetaldehyde results in unpleasant clinical…	2022-06-07 12:16:01	10.4103/0022-3859.58940	55	4	292-3	jour	0
19500061	1	0	0	ncb	cited in publication		2009	Suppressing glioblastoma stem cell function by aldehyde dehydrogenase inhibition with chloramphenicol or disulfiram as a new treatment adjunct: an hypothesis.	Kast RE, Belda-Iniesta C	Current stem cell research & therapy		Suppressing glioblastoma stem cell function by aldehyde dehydrogenase inhibition with chloramphenicol or disulfiram as a new treatment adjunct: an hypothesis. ABSTRACT: Strong expression of aldehyde dehydrogenase is a prominent feature of both normal and cancer stem cells, including the stem cell sub-population of glioblastoma. Aldehyde dehydrogenase function is used by cancer stem cells to repop…	2022-06-07 12:16:01	10.2174/157488809789649241	4	4	314-7	jour	0
19477412	1	0	0	ncb	cited in publication		2009	Differential action on coregulator interaction defines inverse retinoid agonists and neutral antagonists.	Germain P, Gaudon C, Pogenberg V, Sanglier S, Van Dorsselaer A, Royer CA, Lazar MA, Bourguet W, Gronemeyer H	Chemistry & biology		Differential action on coregulator interaction defines inverse retinoid agonists and neutral antagonists. ABSTRACT: Retinoic acid receptors (RARs) are ligand-dependent transcription factors that control a plethora of physiological processes. RARs exert their functions by regulating gene networks controlling cell growth, differentiation, survival, and death. Uncovering the molecular details by whi…	2022-06-07 12:16:01	10.1016/j.chembiol.2009.03.008	16	5	479-89	jour	0
19381305	1	0	0	ncb	cited in publication		2009	Function of retinoic acid receptors during embryonic development.	Mark M, Ghyselinck NB, Chambon P	Nuclear receptor signaling		Function of retinoic acid receptors during embryonic development. ABSTRACT: Retinoids, the active metabolites of vitamin A, regulate complex gene networks involved in vertebrate morphogenesis, growth, cellular differentiation and homeostasis. Studies performed in vitro, using either acellular systems or transfected cells, have shown that retinoid actions are mediated through heterodimers between …	2022-06-07 12:16:01	10.1621/nrs.07002	7		e002	jour	1
19027726	1	0	0	ncb	cited in publication		2009	The SDR (short-chain dehydrogenase/reductase and related enzymes) nomenclature initiative.	Persson B, Kallberg Y, Bray JE, Bruford E, Dellaporta SL, Favia AD, Duarte RG, Jörnvall H, Kavanagh KL, Kedishvili N, Kisiela M, Maser E, Mindnich R, Orchard S, Penning TM, Thornton JM, Adamski J, Oppermann U	Chemico-biological interactions		The SDR (short-chain dehydrogenase/reductase and related enzymes) nomenclature initiative. ABSTRACT: Short-chain dehydrogenases/reductases (SDR) constitute one of the largest enzyme superfamilies with presently over 46,000 members. In phylogenetic comparisons, members of this superfamily show early divergence where the majority have only low pairwise sequence identity, although sharing common str…	2022-06-07 12:16:01	10.1016/j.cbi.2008.10.040	178	1-3	94-8	jour	1
18805086	1	0	0	ncb	cited in publication		2008	Retinoic acid synthesis and signaling during early organogenesis.	Duester G	Cell		Retinoic acid synthesis and signaling during early organogenesis. ABSTRACT: Retinoic acid, a derivative of vitamin A, is an essential component of cell-cell signaling during vertebrate organogenesis. In early development, retinoic acid organizes the trunk by providing an instructive signal for posterior neuroectoderm and foregut endoderm and a permissive signal for trunk mesoderm differentiation.…	2022-06-07 12:16:01	10.1016/j.cell.2008.09.002	134	6	921-31	jour	1
18703560	1	0	0	ncb	cited in publication		2008	Retinoic acid receptor gamma-induced misregulation of chondrogenesis in the murine limb bud in vitro.	Galdones E, Hales BF	Toxicological sciences : an official journal of the Society of Toxicology		Retinoic acid receptor gamma-induced misregulation of chondrogenesis in the murine limb bud in vitro. ABSTRACT: Vitamin A derivatives modulate gene expression through retinoic acid and rexinoid receptor (RAR/RXR) heterodimers and are indispensable for limb development. Of particular interest, RARgamma is highly expressed in cartilage, a target affected following retinoid-induced limb insult. The …	2022-06-07 12:16:01	10.1093/toxsci/kfn169	106	1	223-32	jour	0
17544277	1	0	0	ncb	cited in publication		2007	Targeting cytochrome P450 enzymes: a new approach in anti-cancer drug development.	Bruno RD, Njar VC	Bioorganic & medicinal chemistry		Targeting cytochrome P450 enzymes: a new approach in anti-cancer drug development. ABSTRACT: Cytochrome P450s (CYPs) represent a large class of heme-containing enzymes that catalyze the metabolism of multitudes of substrates both endogenous and exogenous. Until recently, however, CYPs have been largely overlooked in cancer drug development, acknowledged only for their role in phase I metabolism o…	2022-06-07 12:16:01	10.1016/j.bmc.2007.05.046	15	15	5047-60	jour	1
17273977	1	0	0	ncb	cited in publication		2007	Mutations in STRA6 cause a broad spectrum of malformations including anophthalmia, congenital heart defects, diaphragmatic hernia, alveolar capillary dysplasia, lung hypoplasia, and mental retardation.	Pasutto F, Sticht H, Hammersen G, Gillessen-Kaesbach G, Fitzpatrick DR, Nürnberg G, Brasch F, Schirmer-Zimmermann H, Tolmie JL, Chitayat D, Houge G, Fernández-Martínez L, Keating S, Mortier G, Hennekam RC, von der Wense A, Slavotinek A, Meinecke P, Bitoun P, Becker C, Nürnberg P, Reis A, Rauch A	American journal of human genetics		Mutations in STRA6 cause a broad spectrum of malformations including anophthalmia, congenital heart defects, diaphragmatic hernia, alveolar capillary dysplasia, lung hypoplasia, and mental retardation. ABSTRACT: We observed two unrelated consanguineous families with malformation syndromes sharing anophthalmia and distinct eyebrows as common signs, but differing for alveolar capillary dysplasia or…	2022-06-07 12:16:01	10.1086/512203	80	3	550-60	jour	1
15753214	1	0	0	ncb	cited in publication		2005	Retinaldehyde dehydrogenase 2 and Hoxc8 are required in the murine brachial spinal cord for the specification of Lim1+ motoneurons and the correct distribution of Islet1+ motoneurons.	Vermot J, Schuhbaur B, Le Mouellic H, McCaffery P, Garnier JM, Hentsch D, Brûlet P, Niederreither K, Chambon P, Dollé P, Le Roux I	Development (Cambridge, England)		Retinaldehyde dehydrogenase 2 and Hoxc8 are required in the murine brachial spinal cord for the specification of Lim1+ motoneurons and the correct distribution of Islet1+ motoneurons. ABSTRACT: Retinoic acid (RA) activity plays sequential roles during the development of the ventral spinal cord. Here, we have investigated the functions of local RA synthesis in the process of motoneuron specificati…	2022-06-07 12:16:01	10.1242/dev.01718	132	7	1611-21	jour	0
15589975	1	0	0	ncb	cited in publication		2005	Activation of retinoic acid receptor-dependent transcription by organochlorine pesticides.	Lemaire G, Balaguer P, Michel S, Rahmani R	Toxicology and applied pharmacology		Activation of retinoic acid receptor-dependent transcription by organochlorine pesticides. ABSTRACT: Five organochlorine pesticides, namely, chlordane, dieldrin, aldrin, endrin, and endosulfan, activate human retinoic acid receptor (RAR)-mediated gene transcription via a retinoic acid response element (RARE). Transactivation studies were performed with stable RARalpha, beta, or gamma reporter cel…	2022-06-07 12:16:01	10.1016/j.taap.2004.06.004	202	1	38-49	jour	0
15581867	1	0	0	ncb	cited in publication		2004	Control of retinoic acid synthesis and FGF expression in the nasal pit is required to pattern the craniofacial skeleton.	Song Y, Hui JN, Fu KK, Richman JM	Developmental biology		Control of retinoic acid synthesis and FGF expression in the nasal pit is required to pattern the craniofacial skeleton. ABSTRACT: Endogenous retinoids are important for patterning many aspects of the embryo including the branchial arches and frontonasal region of the embryonic face. The nasal placodes express retinaldehyde dehydrogenase-3 (RALDH3) and thus retinoids from the placode are a potent…	2022-06-07 12:16:01	10.1016/j.ydbio.2004.08.035	276	2	313-29	jour	0
15563242	1	0	0	ncb	cited in publication		2004	Tamibarotene: AM 80, retinobenzoic acid, Tamibaro.		Drugs in R&D		Tamibarotene: AM 80, retinobenzoic acid, Tamibaro. ABSTRACT: Tamibarotene [AM 80, retinobenzoic acid, Amnoid, Tamibaro] is a novel synthetic retinoid that is in development with Nippon Shinyaku as a potential treatment for acute promyelocytic leukaemia (APL) and is pending approval in Japan. Tamibarotene was being developed by Shionogi in Japan but the company subsequently discontinued its involv…	2022-06-07 12:16:01	10.2165/00126839-200405060-00010	5	6	359-62	jour	0
15320736	1	0	0	ncb	cited in publication		2004	Retinoid-induced limb malformations.	Lee GS, Kochhar DM, Collins MD	Current pharmaceutical design		Retinoid-induced limb malformations. ABSTRACT: The developing limb has been studied extensively and is a useful model to study morphogenesis. During embryogenesis, limb formation is initiated as a budding off from the embryonic lateral body wall. Limb pattern is specified by a series of epithelial-mesenchymal interactions, directing proximodistal, dorsoventral and anteroposterior axes. Vitamin A …	2022-06-07 12:16:01	10.2174/1381612043383728	10	22	2657-99	jour	0
14634627	1	0	0	ncb	cited in publication		2003	Announcing the worldwide Protein Data Bank.	Berman H, Henrick K, Nakamura H	Nature structural biology		Announcing the worldwide Protein Data Bank. ABSTRACT: NOABSTRACT. No abstract found. KEYWORDS: MeSH: | Archives| Computational Biology| Databases, Protein/majr/trends| International Agencies	2022-06-07 12:16:01	10.1038/nsb1203-980	10	12	980	jour	0
12855684	1	0	0	ncb	cited in publication		2003	Formamides mimic aldehydes and inhibit liver alcohol dehydrogenases and ethanol metabolism.	Venkataramaiah TH, Plapp BV	The Journal of biological chemistry		Formamides mimic aldehydes and inhibit liver alcohol dehydrogenases and ethanol metabolism. ABSTRACT: Formamides are unreactive analogues of the aldehyde substrates of alcohol dehydrogenases and are useful for structure-function studies and for specific inhibition of alcohol metabolism. They bind to the enzyme-NADH complex and are uncompetitive inhibitors against varied concentrations of alcohol.…	2022-06-07 12:16:01	10.1074/jbc.M305419200	278	38	36699-706	jour	0
12547725	1	0	0	ncb	cited in publication		2003	Retinal dehydrogenase-2 is inhibited by compounds that induce congenital diaphragmatic hernias in rodents.	Mey J, Babiuk RP, Clugston R, Zhang W, Greer JJ	The American journal of pathology		Retinal dehydrogenase-2 is inhibited by compounds that induce congenital diaphragmatic hernias in rodents. ABSTRACT: Currently, the etiology of the serious developmental anomaly congenital diaphragmatic hernia (CDH) is unknown. We have used an animal model of CDH to address this issue. We characterized four separate teratogens that produced diaphragmatic defects in embryonic rats that are similar…	2022-06-07 12:16:01	10.1016/S0002-9440(10)63861-8	162	2	673-9	jour	1
12438255	1	0	0	ncb	cited in publication		2002	Gene expression profiling of favorable histology Wilms tumors and its correlation with clinical features.	Takahashi M, Yang XJ, Lavery TT, Furge KA, Williams BO, Tretiakova M, Montag A, Vogelzang NJ, Re GG, Garvin AJ, Söderhäll S, Kagawa S, Hazel-Martin D, Nordenskjold A, Teh BT	Cancer research		Gene expression profiling of favorable histology Wilms tumors and its correlation with clinical features. ABSTRACT: The aims of this study were to understand the underlying molecular mechanisms of favorable histology Wilms tumors (WTs) and to classify them based on their molecular signatures. We studied a total of 15 favorable histology WTs using microarrays containing 19,968 cDNAs. First, we fou…	2022-06-07 12:16:01		62	22	6598-605	jour	0
12401878	1	0	0	ncb	cited in publication		2002	Gene expression regulation by retinoic acid.	Balmer JE, Blomhoff R	Journal of lipid research		Gene expression regulation by retinoic acid. ABSTRACT: Over the last quarter century, more than 532 genes have been put forward as regulatory targets of retinoic acid. In some cases this control is direct, driven by a liganded heterodimer of retinoid receptors bound to a DNA response element; in others, it is indirect, reflecting the actions of intermediate transcription factors, non-classical as…	2022-06-07 12:16:01	10.1194/jlr.r100015-jlr200	43	11	1773-808	jour	0
12117807	1	0	0	ncb	cited in publication		2002	Embryonic retinoic acid synthesis is required for forelimb growth and anteroposterior patterning in the mouse.	Niederreither K, Vermot J, Schuhbaur B, Chambon P, Dollé P	Development (Cambridge, England)		Embryonic retinoic acid synthesis is required for forelimb growth and anteroposterior patterning in the mouse. ABSTRACT: Numerous studies, often performed on avian embryos, have implicated retinoic acid (RA) in the control of limb bud growth and patterning. Here we have investigated whether the lack of endogenous RA synthesis affects limb morphogenesis in mutant mouse embryos deficient for the re…	2022-06-07 12:16:01	10.1242/dev.129.15.3563	129	15	3563-74	jour	0
11975681	1	0	0	ncb	cited in publication		2002	Activity of ALRT 1550, a new retinoid, with interferon-gamma on ovarian cancer cell lines.	Hu W, Verschraegen CF, Wu WG, Nash M, Freedman RS, Kudelka A, Kavanagh JJ	International journal of gynecological cancer : official journal of the International Gynecological Cancer Society		Activity of ALRT 1550, a new retinoid, with interferon-gamma on ovarian cancer cell lines. ABSTRACT: Retinoids have been shown to be effective regulators of cell proliferation and differentiation in many human cancers. The major biologic activity of the retinoids is mediated by two families of nuclear receptors: retinoic acid receptors (RARs) and retinoid X receptors (RXRs). ALRT 1550 is one of t…	2022-06-07 12:16:01	10.1046/j.1525-1438.2002.01084.x	12	2	202-7	jour	0
11960985	1	0	0	ncb	cited in publication		2002	Retinol/ethanol drug interaction during acute alcohol intoxication in mice involves inhibition of retinol metabolism to retinoic acid by alcohol dehydrogenase.	Molotkov A, Duester G	The Journal of biological chemistry		Retinol/ethanol drug interaction during acute alcohol intoxication in mice involves inhibition of retinol metabolism to retinoic acid by alcohol dehydrogenase. ABSTRACT: Substantial evidence indicates that one consequence of alcohol intoxication is a reduction in retinoic acid (RA) levels. Studies on the mechanism have shown that chronic ethanol consumption induces P450 enzymes that increase RA d…	2022-06-07 12:16:01	10.1074/jbc.M201603200	277	25	22553-7	jour	0
11877083	1	0	0	ncb	cited in publication		2001	[Effects of selective RAR or/and RXR retinoids on the proliferation and differentiation of NB4 cells and their mechanisms].	Chen R, Chen F, Han J, Miu J, Shao N, Oyang R	Zhonghua xue ye xue za zhi = Zhonghua xueyexue zazhi		[Effects of selective RAR or/and RXR retinoids on the proliferation and differentiation of NB4 cells and their mechanisms]. ABSTRACT: To investigate the effects of RARbeta selective agonist and RARalpha antagonist (RARbeta +/RARalpha -) BMS453 in combination with RXR selective agonist (RXR+) BMS649 on the proliferation and differentiation of NB4 cells, and illustrate the mechanism.The proliferati…	2022-06-07 12:16:01		22	5	256-9	jour	0
11237740	1	0	0	ncb	cited in publication		2001	Effect of benzo[a]pyrene diol epoxide on expression of retinoic acid receptor-beta in immortalized esophageal epithelial cells and esophageal cancer cells.	Song S, Xu XC	Biochemical and biophysical research communications		Effect of benzo[a]pyrene diol epoxide on expression of retinoic acid receptor-beta in immortalized esophageal epithelial cells and esophageal cancer cells. ABSTRACT: Expression of retinoic acid receptor-beta (RAR-beta) is frequently lost in tobacco-related cancers. Benzo[a]pyrene diol epoxide (BPDE) is an active metabolite of tobacco procarcinogen benzo[a]pyrene and plays an important role in tob…	2022-06-07 12:16:01	10.1006/bbrc.2001.4433	281	4	872-7	jour	0
11082432	1	0	0	ncb	cited in publication		2000	Metabolism of vitamin A and its active metabolite all-trans-retinoic acid in small intestinal enterocytes.	Lampen A, Meyer S, Arnhold T, Nau H	The Journal of pharmacology and experimental therapeutics		Metabolism of vitamin A and its active metabolite all-trans-retinoic acid in small intestinal enterocytes. ABSTRACT: Retinol and its metabolites (retinoids) are essential for growth and cell differentiation, particularly of epithelial tissue. Retinoids mediate most of their function via interaction with retinoid receptors (retinoic acid receptors and retinoid X receptors), which act as ligand-act…	2022-06-07 12:16:01		295	3	979-85	jour	0
11022051	1	0	0	ncb	cited in publication		2001	The transcriptional and DNA binding activity of peroxisome proliferator-activated receptor alpha is inhibited by ethanol metabolism. A novel mechanism for the development of ethanol-induced fatty liver.	Galli A, Pinaire J, Fischer M, Dorris R, Crabb DW	The Journal of biological chemistry		The transcriptional and DNA binding activity of peroxisome proliferator-activated receptor alpha is inhibited by ethanol metabolism. A novel mechanism for the development of ethanol-induced fatty liver. ABSTRACT: Fatty acids are ligands for the peroxisome proliferator-activated receptor alpha (PPAR alpha). Fatty acid levels are increased in liver during the metabolism of ethanol and might be expe…	2022-06-07 12:16:01	10.1074/jbc.M008791200	276	1	68-75	jour	0
10631979	1	0	0	ncb	cited in publication		1999	Methionine-141 directly influences the binding of 4-methylpyrazole in human sigma sigma alcohol dehydrogenase.	Xie PT, Hurley TD	Protein science : a publication of the Protein Society		Methionine-141 directly influences the binding of 4-methylpyrazole in human sigma sigma alcohol dehydrogenase. ABSTRACT: Pyrazole and its 4-alkyl substituted derivatives are potent inhibitors for many alcohol dehydrogenases. However, the human sigma sigma isoenzyme exhibits a 580-fold lower affinity for 4-methylpyrazole than does the human beta1beta1 isoenzyme, with which it shares 69% sequence i…	2022-06-07 12:16:01	10.1110/ps.8.12.2639	8	12	2639-44	jour	1
10531482	1	0	0	ncb	cited in publication		1999	Structures of cellular retinoic acid binding proteins I and II in complex with synthetic retinoids.	Chaudhuri BN, Kleywegt GJ, Broutin-L'Hermite I, Bergfors T, Senn H, Le Motte P, Partouche O, Jones TA	Acta crystallographica. Section D, Biological crystallography		Structures of cellular retinoic acid binding proteins I and II in complex with synthetic retinoids. ABSTRACT: Retinoids play important roles in diverse cellular processes including growth, cell differentiation and vision. Many natural and synthetic retinoids are used as drugs in dermatology and oncology. A large amount of data has been accumulated on the cellular activity of different synthetic r…	2022-06-07 12:16:01	10.1107/s0907444999011026	55	Pt 11	1850-7	jour	0
10411631	1	0	0	ncb	cited in publication		1999	Mechanism of inhibition of aldehyde dehydrogenase by citral, a retinoid antagonist.	Kikonyogo A, Abriola DP, Dryjanski M, Pietruszko R	European journal of biochemistry		Mechanism of inhibition of aldehyde dehydrogenase by citral, a retinoid antagonist. ABSTRACT: Low concentrations of citral (3,7-dimethyl-2,6-octadienal), an inhibitor of retinoic acid biosynthesis, inhibited E1, E2 and E3 isozymes of human aldehyde dehydrogenase (EC1.2.1.3). The inhibition was reversible on dilution and upon long incubation in the presence of NAD+; it occurred with simultaneous f…	2022-06-07 12:16:01	10.1046/j.1432-1327.1999.00415.x	262	3	704-12	jour	0
10319995	1	0	0	ncb	cited in publication		1999	Cell type and gene-specific activity of the retinoid inverse agonist AGN 193109: divergent effects from agonist at retinoic acid receptor gamma in human keratinocytes.	Thacher SM, Nagpal S, Klein ES, Arefieg T, Krasinski G, DiSepio D, Agarwal C, Johnson A, Eckert RL, Chandraratna RA	Cell growth & differentiation : the molecular biology journal of the American Association for Cancer Research		Cell type and gene-specific activity of the retinoid inverse agonist AGN 193109: divergent effects from agonist at retinoic acid receptor gamma in human keratinocytes. ABSTRACT: Retinoids are important regulators of epithelial differentiation. AGN 193109 is a high-affinity antagonist and inverse agonist for the nuclear retinoic acid receptors (RARs). Paradoxically, both AGN 193109 and retinoid ag…	2022-06-07 12:16:01		10	4	255-62	jour	0
9694631	1	0	0	ncb	cited in publication		1998	The use of a retinoid receptor antagonist in a new model to study vitamin A-dependent developmental events.	Kochhar DM, Jiang H, Penner JD, Johnson AT, Chandraratna RA	The International journal of developmental biology		The use of a retinoid receptor antagonist in a new model to study vitamin A-dependent developmental events. ABSTRACT: Multiple fetal anomalies occur in vitamin A deficient animals as well as in retinoic acid receptor gene 'knockout' mice, indicating that retinoic acid (an active metabolite of vitamin A) performs some essential functions in normal development. Additional approaches are needed to p…	2022-06-07 12:16:01		42	4	601-8	jour	0
9569347	1	0	0	ncb	cited in publication		1998	Fin duplications and deletions induced by disruption of retinoic acid signaling.	Vandersea MW, Fleming P, McCarthy RA, Smith DG	Development genes and evolution		Fin duplications and deletions induced by disruption of retinoic acid signaling. ABSTRACT: Retinoic acid (RA), a derivative of vitamin A, plays a critical role as a signaling molecule in axial patterning of vertebrates. Here we report that RA exposure of zebrafish (Danio rerio) and mummichog (Fundulus heteroclitus) embryos during gastrulation results in homeotic duplications of the pectoral fins …	2022-06-07 12:16:02	10.1007/s004270050155	208	2	61-8	jour	0
9572895	1	0	0	ncb	cited in publication		1998	Inhibition of human alcohol dehydrogenases by formamides.	Schindler JF, Berst KB, Plapp BV	Journal of medicinal chemistry		Inhibition of human alcohol dehydrogenases by formamides. ABSTRACT: Human alcohol dehydrogenase (HsADH) comprises class I (alpha, beta, and gamma), class II (pi), and class IV (sigma) enzymes. Selective inhibitors of the enzymes could be used to prevent the metabolism of alcohols that form toxic products. Formamides are unreactive analogues of aldehydes and bind to the enzyme-NADH complex [Ramasw…	2022-06-07 12:16:02	10.1021/jm9707380	41	10	1696-701	jour	0
9600267	1	0	0	ncb	cited in publication		1998	Retinoids, omega-hydroxyfatty acids and cytotoxic aldehydes as physiological substrates, and H2-receptor antagonists as pharmacological inhibitors, of human class IV alcohol dehydrogenase.	Allali-Hassani A, Peralba JM, Martras S, Farrés J, Parés X	FEBS letters		Retinoids, omega-hydroxyfatty acids and cytotoxic aldehydes as physiological substrates, and H2-receptor antagonists as pharmacological inhibitors, of human class IV alcohol dehydrogenase. ABSTRACT: Kinetic constants of human class IV alcohol dehydrogenase (sigmasigma-ADH) support a role of the enzyme in retinoid metabolism, fatty acid omega-oxidation, and elimination of cytotoxic aldehydes produ…	2022-06-07 12:16:02	10.1016/s0014-5793(98)00374-3	426	3	362-6	jour	0
9501913	1	0	0	ncb	cited in publication		1998	Conformational adaptation of agonists to the human nuclear receptor RAR gamma.	Klaholz BP, Renaud JP, Mitschler A, Zusi C, Chambon P, Gronemeyer H, Moras D	Nature structural biology		Conformational adaptation of agonists to the human nuclear receptor RAR gamma. ABSTRACT: NOABSTRACT. No abstract found. KEYWORDS: MeSH Chemical: BMS 961| Ligands| Receptors, Retinoic Acid| Retinoids| retinoic acid receptor gamma| Tretinoin MeSH: | Binding Sites| Crystallography, X-Ray| Humans| Ligands| Models, Molecular| Molecular Conformation| Molecular Structure| Protein Conformation/majr| Rece…	2022-06-07 12:16:02	10.1038/nsb0398-199	5	3	199-202	jour	0
9070355	1	0	0	ncb	cited in publication		1997	Multiple factors contribute to the toxicity of the aromatic retinoid, TTNPB (Ro 13-7410): binding affinities and disposition.	Pignatello MA, Kauffman FC, Levin AA	Toxicology and applied pharmacology		Multiple factors contribute to the toxicity of the aromatic retinoid, TTNPB (Ro 13-7410): binding affinities and disposition. ABSTRACT: The aromatic retinoid (E)-4-[2-(5,6,7,8-tetrahydro-5,5,8,8-tetramethyl-2-naphthylenyl)-1 -propenyl] benzoic acid (TTNPB) is 1000-fold more potent as a teratogen than all trans-retinoic acid (tRA) in several species and in the inhibition of chondrogenesis in the m…	2022-06-07 12:16:02	10.1006/taap.1996.8047	142	2	319-27	jour	0
8647816	1	0	0	ncb	cited in publication		1996	AGN193109 is a highly effective antagonist of retinoid action in human ectocervical epithelial cells.	Agarwal C, Chandraratna RA, Johnson AT, Rorke EA, Eckert RL	The Journal of biological chemistry		AGN193109 is a highly effective antagonist of retinoid action in human ectocervical epithelial cells. ABSTRACT: Retinoids are important physiological agents that regulate epithelial cell differentiation and proliferation. The importance of these agents in regulating growth, development, and differentiation has led to a search for new retinoid agonists and antagonists. In the present manuscript we…	2022-06-07 12:16:02	10.1074/jbc.271.21.12209	271	21	12209-12	jour	0
8626029	1	0	0	ncb	cited in publication		1996	Citral, an inhibitor of retinoic acid synthesis, modifies chick limb development.	Tanaka M, Tamura K, Ide H	Developmental biology		Citral, an inhibitor of retinoic acid synthesis, modifies chick limb development. ABSTRACT: Exogenously applied retinoic acid (RA) is known to affect cartilage pattern in developing and regenerating limbs. There are, however, few reports which analyze the participation of endogenous RA in limb pattern formation. Using an organ culture system, we attempted to reduce the concentration of endogenous…	2022-06-07 12:16:02	10.1006/dbio.1996.0111	175	2	239-47	jour	0
8761883	1	0	0	ncb	cited in publication		1996	Pattern of retinoid-induced teratogenic effects: possible relationship with relative selectivity for nuclear retinoid receptors RAR alpha, RAR beta, and RAR gamma.	Elmazar MM, Reichert U, Shroot B, Nau H	Teratology		Pattern of retinoid-induced teratogenic effects: possible relationship with relative selectivity for nuclear retinoid receptors RAR alpha, RAR beta, and RAR gamma. ABSTRACT: Retinoic acid, an oxidative metabolite of vitamin A, is involved in the control of many biological processes including embryonic development. Excess as well as deficiency of retinoids were found to be teratogenic. The effects…	2022-06-07 12:16:02	10.1002/(SICI)1096-9926(199603)53:3<158::AID-TERA3>3.0.CO;2-0	53	3	158-67	jour	0
7490725	1	0	0	ncb	cited in publication		1995	Synthesis and characterization of a highly potent and effective antagonist of retinoic acid receptors.	Johnson AT, Klein ES, Gillett SJ, Wang L, Song TK, Pino ME, Chandraratna RA	Journal of medicinal chemistry		Synthesis and characterization of a highly potent and effective antagonist of retinoic acid receptors. ABSTRACT: NOABSTRACT. No abstract found. KEYWORDS: MeSH Chemical: Naphthalenes| Receptors, Retinoic Acid| AGN 193109 MeSH: | Animals| Dose-Response Relationship, Drug| Naphthalenes/majr/chemical synthesis/pharmacology| Receptors, Retinoic Acid/majr/antagonists & inhibitors| Structure-Activity Re…	2022-06-07 12:16:02	10.1021/jm00024a003	38	24	4764-7	jour	0
8563190	1	0	0	ncb	cited in publication		1995	Testicular toxicity of WIN 18446 in the laboratory mouse.	Singh AK, Dominic CJ	Reproductive toxicology (Elmsford, N.Y.)		Testicular toxicity of WIN 18446 in the laboratory mouse. ABSTRACT: The effect of oral administration of N,N'=bis (dichloroacetyl)-1, 8-octamethylenediamine (WIN 18446) (200 mg/kg body weight/day, up to 30 days) on the testis of the Parkes (P) strain laboratory mouse was studied. The drug caused reduction in testicular weight and severe atrophic changes in the seminiferous tubules. A duration-dep…	2022-06-07 12:16:02	10.1016/0890-6238(95)00039-d	9	5	475-81	jour	0
7630633	1	0	0	ncb	cited in publication		1995	p53 independent G0/G1 arrest and apoptosis induced by a novel retinoid in human breast cancer cells.	Shao ZM, Dawson MI, Li XS, Rishi AK, Sheikh MS, Han QX, Ordonez JV, Shroot B, Fontana JA	Oncogene		p53 independent G0/G1 arrest and apoptosis induced by a novel retinoid in human breast cancer cells. ABSTRACT: The biological activity of a novel synthetic retinoid 6-[3-(1-adamantyl)-4-hydroxyphenyl]-2-naphthalene carboxylic acid (AHPN) was investigated in human breast carcinoma (HBC) cells. Although capable of selective binding to the RAR gamma nuclear receptor, AHPN inhibited the growth of a n…	2022-06-07 12:16:02		11	3	493-504	jour	0
7626495	1	0	0	ncb	cited in publication		1995	The cellular retinoic acid binding proteins.	Donovan M, Olofsson B, Gustafson AL, Dencker L, Eriksson U	The Journal of steroid biochemistry and molecular biology		The cellular retinoic acid binding proteins. ABSTRACT: The two cellular retinoic acid binding proteins, CRABP I and CRABP II, belong to a family of small cytosolic lipid binding proteins and are highly conserved during evolution. Both proteins are expressed during embryogenesis, particularly in the developing nervous system, craniofacial region and limb bud. CRABP I is also expressed in several a…	2022-06-07 12:16:02	10.1016/0960-0760(95)00092-e	53	1-6	459-65	jour	0
7766612	1	0	0	ncb	cited in publication		1995	Characterization of a microsomal retinol dehydrogenase: a short-chain alcohol dehydrogenase with integral and peripheral membrane forms that interacts with holo-CRBP (type I).	Boerman MH, Napoli JL	Biochemistry		Characterization of a microsomal retinol dehydrogenase: a short-chain alcohol dehydrogenase with integral and peripheral membrane forms that interacts with holo-CRBP (type I). ABSTRACT: Integral and peripheral forms of a microsomal retinol dehydrogenase (RoDH) have been distinguished in rat liver through differences in solubility, behavior toward affinity resins, and phase partitioning with Trito…	2022-06-07 12:16:02	10.1021/bi00021a014	34	21	7027-37	jour	0
7886681	1	0	0	ncb	cited in publication		1995	Study on the embryofeto-toxicity of citral in the rat.	Nogueira AC, Carvalho RR, Souza CA, Chahoud I, Paumgartten FJ	Toxicology		Study on the embryofeto-toxicity of citral in the rat. ABSTRACT: Citral, 3,7-dimethyl-2,6-octadien-1-al, found in the essential oils of a large variety of useful plants, is used as a scenting agent in household products, as a fragrance in cosmetics, and as a food flavouring additive. This study was undertaken to investigate the embryofeto-toxic potential of citral in the rat. Citral (60; 125; 250…	2022-06-07 12:16:02	10.1016/0300-483x(94)02915-h	96	2	105-13	jour	0
7968224	1	0	0	ncb	cited in publication		1994	Aldehyde dehydrogenase of mice inhibited by thiocarbamate herbicides.	Quistad GB, Sparks SE, Casida JE	Life sciences		Aldehyde dehydrogenase of mice inhibited by thiocarbamate herbicides. ABSTRACT: The herbicide S-ethyl N,N-dipropylthiocarbamate (EPTC) and three of its candidate metabolites (the sulfoxide, N-depropyl and S-methyl derivatives) inhibit mitochondrial low-Km aldehyde dehydrogenase (ALDH) in liver by 56 to 82% 2 hr after these thiocarbamates are administered intraperitoneally (ip) to mice at 8 mg/kg.…	2022-06-07 12:16:02	10.1016/0024-3205(94)00314-9	55	20	1537-44	jour	0
8382035	1	0	0	ncb	cited in publication		1993	Expression, purification, and binding properties of human cellular retinoic acid-binding protein type I and type II.	Fogh K, Voorhees JJ, Aström A	Archives of biochemistry and biophysics		Expression, purification, and binding properties of human cellular retinoic acid-binding protein type I and type II. ABSTRACT: Human cellular retinoic acid-binding protein (CRABP) type I and type II were expressed in Escherichia coli from cloned cDNAs. Expressed proteins were purified by gel filtration and ion-exchange chromatography, resulting in highly pure proteins. The yield after gel filtrat…	2022-06-07 12:16:02	10.1006/abbi.1993.1104	300	2	751-5	jour	0
1295974	1	0	0	ncb	cited in publication		1992	[Skin and eye burns, painful abdomen syndrome, Antabuse effect, and cytolytic hepatitis in workers exposed to dimethylformamide].	Garnier R, Chataigner D, Efthymiou ML	Journal de toxicologie clinique et experimentale		[Skin and eye burns, painful abdomen syndrome, Antabuse effect, and cytolytic hepatitis in workers exposed to dimethylformamide]. ABSTRACT: NOABSTRACT. No abstract found. KEYWORDS: MeSH Chemical: Alcohol Deterrents| Dimethylformamide MeSH: | Abdominal Pain/majr/chemically induced| Adult| Alcohol Deterrents/majr/pharmacology| Burns, Chemical/majr/etiology| Chemical and Drug Induced Liver Injury/ma…	2022-06-07 12:16:02		12	4-5	227-37	jour	0
1333403	1	0	0	ncb	cited in publication		1992	Differential distribution patterns of CRABP I and CRABP II transcripts during mouse embryogenesis.	Ruberte E, Friederich V, Morriss-Kay G, Chambon P	Development (Cambridge, England)		Differential distribution patterns of CRABP I and CRABP II transcripts during mouse embryogenesis. ABSTRACT: We have compared the transcript distribution of cellular retinoic acid binding protein (CRABP) I and II genes in mouse embryos at various stages of development. Both CRABP transcripts are present in embryonic structures from the earliest stages studied and exhibit specific patterns of dist…	2022-06-07 12:16:02	10.1242/dev.115.4.973	115	4	973-87	jour	0
1628861	1	0	0	ncb	cited in publication		1992	Developmental toxicity evaluation of inhaled citral in Sprague-Dawley rats.	Gaworski CL, Vollmuth TA, York RG, Heck JD, Aranyi C	Food and chemical toxicology : an international journal published for the British Industrial Biological Research Association		Developmental toxicity evaluation of inhaled citral in Sprague-Dawley rats. ABSTRACT: Citral is a commonly used fragrance and flavour ingredient that has demonstrated a potential for teratogenicity in chick embryo screening studies. To investigate potential mammalian developmental toxicity, pregnant Sprague-Dawley rats were exposed to citral by inhalation for 6 hr/day on gestation days 6-15 at me…	2022-06-07 12:16:02	10.1016/0278-6915(92)90003-4	30	4	269-75	jour	0
1482289	1	0	0	ncb	cited in publication		1992	4-Methylpyrazole partially ameliorated the teratogenicity of retinol and reduced the metabolic formation of all-trans-retinoic acid in the mouse.	Collins MD, Eckhoff C, Chahoud I, Bochert G, Nau H	Archives of toxicology		4-Methylpyrazole partially ameliorated the teratogenicity of retinol and reduced the metabolic formation of all-trans-retinoic acid in the mouse. ABSTRACT: Oral administration of retinol (50 mg/kg) to NMRI mice on day 11 of gestation (vaginal plug = day 0) led to the metabolic formation of high quantities of all-trans retinoic acid and all-trans-4-oxoretinoic acid, both known as potent teratogeni…	2022-06-07 12:16:02	10.1007/BF01981505	66	9	652-9	jour	0
1877746	1	0	0	ncb	cited in publication		1991	A hypothetical mechanism for fetal alcohol syndrome involving ethanol inhibition of retinoic acid synthesis at the alcohol dehydrogenase step.	Duester G	Alcoholism, clinical and experimental research		A hypothetical mechanism for fetal alcohol syndrome involving ethanol inhibition of retinoic acid synthesis at the alcohol dehydrogenase step. ABSTRACT: Ethanol acts as a teratogen causing brain, craniofacial, and limb abnormalities in those suffering from fetal alcohol syndrome. Normal embryonic development of the vertebrate nervous system and limbs has recently been shown to be governed by reti…	2022-06-07 12:16:02	10.1111/j.1530-0277.1991.tb00562.x	15	3	568-72	jour	0
2401068	1	0	0	ncb	cited in publication		1990	Fetal cardiac morphology of tetralogy of Fallot with absent pulmonary valve in the rat.	Momma K, Ando M, Takao A	Circulation		Fetal cardiac morphology of tetralogy of Fallot with absent pulmonary valve in the rat. ABSTRACT: Fetal in situ cardiovascular and bronchial morphologies were studied in rats with tetralogy of Fallot and absent pulmonary valve to clarify the prenatal pathology of this complex. There were 42 fetal rats with this complex among 300 fetuses treated with N,N'-bis-(dichloroacetyl)-1,8-octamethylenediam…	2022-06-07 12:16:02	10.1161/01.cir.82.4.1343	82	4	1343-51	jour	0
3191479	1	0	0	ncb	cited in publication		1988	Oxidation of retinol to retinoic acid as a requirement for biological activity in mouse epidermis.	Connor MJ	Cancer research		Oxidation of retinol to retinoic acid as a requirement for biological activity in mouse epidermis. ABSTRACT: The food and fragrance additive citral (3,7-dimethyl-2,6-octadienal) inhibits the oxidation of retinol to retinoic acid in mouse epidermis on local application. This inhibitory property was used to test the hypothesis that oxidation to retinoic acid is rate limiting for the biological acti…	2022-06-07 12:16:02		48	24 Pt 1	7038-40	jour	0
3184125	1	0	0	ncb	cited in publication		1988	Retinobenzoic acids. 1. Structure-activity relationships of aromatic amides with retinoidal activity.	Kagechika H, Kawachi E, Hashimoto Y, Himi T, Shudo K	Journal of medicinal chemistry		Retinobenzoic acids. 1. Structure-activity relationships of aromatic amides with retinoidal activity. ABSTRACT: Two types of aromatic amides, terephthalic monoanilides and (arylcarboxamido)benzoic acids, have been shown to possess potent retinoidal activities and can be classified as retinoids. The structure-activity relationships of these amides are discussed on the basis of differentiation-indu…	2022-06-07 12:16:02	10.1021/jm00119a021	31	11	2182-92	jour	0
3663136	1	0	0	ncb	cited in publication		1987	Terminal-group oxidation of retinol by mouse epidermis. Inhibition in vitro and in vivo.	Connor MJ, Smit MH	The Biochemical journal		Terminal-group oxidation of retinol by mouse epidermis. Inhibition in vitro and in vivo. ABSTRACT: Locally applied retinol is metabolized to retinoic acid in mouse epidermis in vivo. To characterize the oxidation system we investigated the ability of soluble extracts of hairless-mouse epidermis to convert retinol and retinal into retinoic acid. The extracts oxidized retinol to retinoic acid in tw…	2022-06-07 12:16:02	10.1042/bj2440489	244	2	489-92	jour	1
6665734	1	0	0	ncb	cited in publication		1983	The pathogenesis of retinoic acid-induced vertebral abnormalities in golden Syrian hamster fetuses.	Wiley MJ	Teratology		The pathogenesis of retinoic acid-induced vertebral abnormalities in golden Syrian hamster fetuses. ABSTRACT: Administration of single doses of retinoic acid to hamsters on days 7, 8, and 9 of pregnancy resulted in missing, irregular, and abnormally fused centers of ossification in the vertebrae of fetuses recovered near term. A study of early events in embryonic tissues following maternal treatm…	2022-06-07 12:16:02	10.1002/tera.1420280306	28	3	341-53	jour	0
7177842	1	0	0	ncb	cited in publication		1982	[Antabuse effect during the administration of a topical drug based on monosulfiram].	Plouvier B, Lemoine X, De Coninck P, Baclet JL, François M	La Nouvelle presse medicale		[Antabuse effect during the administration of a topical drug based on monosulfiram]. ABSTRACT: NOABSTRACT. No abstract found. KEYWORDS: MeSH Chemical: monosulfiram| Disulfiram MeSH: | Administration, Topical| Adult| Alcohol Drinking/majr| Disulfiram/majr/adverse effects/analogs & derivatives| Humans| Male	2022-06-07 12:16:02		11	43	3209	jour	0
7009869	1	0	0	ncb	cited in publication		1981	Inactivation of liver alcohol dehydrogenases and inhibition of ethanol metabolism by ambivalent active-site-directed reagents.	Chen WS, Bohlken DP, Plapp BV	Journal of medicinal chemistry		Inactivation of liver alcohol dehydrogenases and inhibition of ethanol metabolism by ambivalent active-site-directed reagents. ABSTRACT: Active-site-directed reagents, of the general structure omega-(BrCH2CONH)RCOY, where R = alkyl, aryl, or aralkyl, and Y = OH or NH2, inactivated horse, mouse, rat, and human liver alcohol dehydrogenases at widely different rates, reflecting differences in reagen…	2022-06-07 12:16:02	10.1021/jm00134a012	24	2	190-3	jour	0
7431150	1	0	0	ncb	cited in publication		1980	Experimental limb dysmorphogenesis as a model of chemical injury response in undifferentiated embryonic tissues: a light and electron microscopical study.	Abramovici A, Rachmuth-Forschmidt P, Liban E, Sandbank U	The Journal of pathology		Experimental limb dysmorphogenesis as a model of chemical injury response in undifferentiated embryonic tissues: a light and electron microscopical study. ABSTRACT: A histopathological and ultrastructural analysis of the early stage of limb dysmorphogenesis from 1 hr to 48 hr, following citral administration is presented as a model for studying the reaction to injury of undifferentiated embryonic…	2022-06-07 12:16:02	10.1002/path.1711310402	131	4	289-308	jour	0
4857790	1	0	0	ncb	cited in publication		1974	Embryocidal action of a bis(dichloroacetyl)-diamine: an oral abortifacient for rats.	Oster G, Salgo MP, Taleporos P	American journal of obstetrics and gynecology		Embryocidal action of a bis(dichloroacetyl)-diamine: an oral abortifacient for rats. ABSTRACT: NOABSTRACT. No abstract found. KEYWORDS: MeSH Chemical: Acetamides| Diamines| Chlorine| Chloramphenicol MeSH: | Abnormalities, Drug-Induced| Abortion, Induced/majr| Acetamides/majr/administration & dosage/pharmacology| Administration, Oral| Animals| Chloramphenicol/pharmacology| Chlorine/administration …	2022-06-07 12:16:02	10.1016/0002-9378(74)90117-3	119	5	583-8	jour	0
4203885	1	0	0	ncb	cited in publication		1973	The ultrastructure of striated muscle in malformed chick limb induced by citral.	Abramovici A, Liban E, Ben-David E, Sandbank U	Virchows Archiv. B, Cell pathology		The ultrastructure of striated muscle in malformed chick limb induced by citral. ABSTRACT: NOABSTRACT. No abstract found. KEYWORDS: MeSH Chemical: Aldehydes MeSH: | Aldehydes/majr| Animals| Chick Embryo| Ectromelia/majr/chemically induced/pathology| Microscopy, Electron| Muscles/majr/pathology| Myofibrils	2022-06-07 12:16:02	10.1007/BF02889182	14	2	127-34	jour	0
4713875	1	0	0	ncb	cited in publication		1973	Limb development in mouse embryos. I. Analysis of teratogenic effects of retinoic acid.	Kochhar DM	Teratology		Limb development in mouse embryos. I. Analysis of teratogenic effects of retinoic acid. ABSTRACT: NOABSTRACT. No abstract found. KEYWORDS: MeSH Chemical: Vitamin A MeSH: | Abnormalities, Drug-Induced/majr| Abnormalities, Multiple/majr/chemically induced| Animals| Cleft Palate/chemically induced| Ectromelia/chemically induced| Embryo, Mammalian/majr/drug effects| Exophthalmos/chemically induced| F…	2022-06-07 12:16:02	10.1002/tera.1420070310	7	3	289-95	jour	0
4979887	1	0	0	ncb	cited in publication		1969	Pyrazole inhibition and kinetic studies of ethanol and retinol oxidation catalyzed by rat liver alcohol dehydrogenase.	Reynier M	Acta chemica Scandinavica		Pyrazole inhibition and kinetic studies of ethanol and retinol oxidation catalyzed by rat liver alcohol dehydrogenase. ABSTRACT: NOABSTRACT. No abstract found. KEYWORDS: MeSH Chemical: Pyrazoles| Vitamin A| Ethanol| Alcohol Oxidoreductases MeSH: | Alcohol Oxidoreductases/majr/antagonists & inhibitors/isolation & purification| Animals| Ethanol/majr| Haplorhini| Horses| Humans| Hydrogen-Ion Concent…	2022-06-07 12:16:02	10.3891/acta.chem.scand.23-1119	23	4	1119-29	jour	0
6007836	1	0	0	ncb	cited in publication		1966	Effect of N,N' -bis(dichloroacetyl)-1,8-octamethylenediamine on the chemical composition of the rat seminiferous tubules.	Kar AB, Jehan Q, Kamboj VP, Chowdhury AR	International journal of fertility		Effect of N,N' -bis(dichloroacetyl)-1,8-octamethylenediamine on the chemical composition of the rat seminiferous tubules. ABSTRACT: NOABSTRACT. No abstract found. KEYWORDS: MeSH Chemical: Amines| Bicarbonates| Enzymes| Lactates| Glycogen| Hyaluronoglucosaminidase MeSH: | Amines/majr/pharmacology| Animals| Bicarbonates/metabolism| Enzymes/majr/pharmacology| Glycogen/metabolism| Hyaluronoglucosamin…	2022-06-07 12:16:02		11	3	291-6	jour	0
13699710	1	0	0	ncb	cited in publication		1961	[Antabuse-like toxic manifestations in workmen employed in the manufacture of a synthetic anticryptogamic: T.M.T.D. (tetramethylthiuram disulfide)].	FINULLI M, MAGISTRETTI M	La Medicina del lavoro		[Antabuse-like toxic manifestations in workmen employed in the manufacture of a synthetic anticryptogamic: T.M.T.D. (tetramethylthiuram disulfide)]. ABSTRACT: NOABSTRACT. No abstract found. KEYWORDS: MeSH Chemical: Antifungal Agents| Thiram| Disulfiram MeSH: | Antifungal Agents/majr/toxicity| Commerce/majr| Disulfiram/majr| Employment/majr| Humans| Occupational Diseases/majr/etiology| Thiram/majr…	2022-06-07 12:16:02		52		132-7	jour	0
15393457	1	0	0	ncb	cited in publication		1949	Site of the formation of acetaldehyde after ingestion of antabuse (tetraethylthiuramdisulphide) and alcohol.	JACOBSEN E, LARSEN V	Acta pharmacologica et toxicologica		Site of the formation of acetaldehyde after ingestion of antabuse (tetraethylthiuramdisulphide) and alcohol. ABSTRACT: NOABSTRACT. No abstract found. KEYWORDS: MeSH Chemical: Ethanol| Acetaldehyde| Disulfiram MeSH: | Acetaldehyde/majr| Alcoholism/majr| Disulfiram/majr| Eating/majr| Ethanol/majr| Humans Other:ACETALDEHYDE|ALCOHOL, ETHYL|ALCOHOLISM	2022-06-07 12:16:02	10.1111/j.1600-0773.1949.tb03393.x	5	3	285-91	jour	0
18142086	1	0	0	ncb	cited in publication		1949	[Application of citral in glaucoma].	KAMINSKAIA ZA	Sovetskaia meditsina		[Application of citral in glaucoma]. ABSTRACT: NOABSTRACT. No abstract found. KEYWORDS: MeSH Chemical: Acyclic Monoterpenes| Monoterpenes| citral MeSH: | Acyclic Monoterpenes| Glaucoma/majr/therapy| Humans| Monoterpenes/majr Other:CITRAL|GLAUCOMA/therapy	2022-06-07 12:16:02		13	9	37	jour	0
18110807	1	0	0	ncb	cited in publication		1949	Preliminary report on clinical trials of antabuse.	BELL RG, SMITH HW	Canadian Medical Association journal		Preliminary report on clinical trials of antabuse. ABSTRACT: NOABSTRACT. No abstract found. KEYWORDS: MeSH Chemical: Disulfiram MeSH: | Disulfiram/majr| Humans Other:ANTABUSE	2022-06-07 12:16:02		60	3	286-8	jour	1
32529870	1	0	0	ncb	cited in publication		2020	The anti-alcohol dependency drug disulfiram inhibits the viability and progression of gastric cancer cells by regulating the Wnt and NF-κB pathways.	Zhang J, Pu K, Bai S, Peng Y, Li F, Ji R, Guo Q, Sun W, Wang Y	The Journal of international medical research		The anti-alcohol dependency drug disulfiram inhibits the viability and progression of gastric cancer cells by regulating the Wnt and NF-κB pathways. ABSTRACT: Disulfiram is commonly used for alcohol abuse; however, recent studies have revealed its potential as an anti-cancer treatment. This study investigated the effects of disulfiram on gastric cancer and its underlying mechanisms of action.The …	2022-06-07 12:16:02	10.1177/0300060520925996	48	6	300060520925996	jour	1
32300017	1	0	0	ncb	cited in publication		2020	Regulatory mechanism for the transmembrane receptor that mediates bidirectional vitamin A transport.	Zhong M, Kawaguchi R, Costabile B, Tang Y, Hu J, Cheng G, Kassai M, Ribalet B, Mancia F, Bok D, Sun H	Proceedings of the National Academy of Sciences of the United States of America		Regulatory mechanism for the transmembrane receptor that mediates bidirectional vitamin A transport. ABSTRACT: Vitamin A has diverse biological functions and is essential for human survival at every point from embryogenesis to adulthood. Vitamin A and its derivatives have been used to treat human diseases including vision diseases, skin diseases, and cancer. Both insufficient and excessive vitami…	2022-06-07 12:16:02	10.1073/pnas.1918540117	117	18	9857-9864	jour	1
29753302	1	0	0	ncb	cited in publication		2018	Contribution of Hepatic Retinaldehyde Dehydrogenase Induction to Impairment of Glucose Metabolism by High-Fat-Diet Feeding in C57BL/6J Mice.	Xu J, Zhang M, Zhang X, Yang H, Sun B, Wang Z, Zhou Y, Wang S, Liu X, Liu L	Basic & clinical pharmacology & toxicology		Contribution of Hepatic Retinaldehyde Dehydrogenase Induction to Impairment of Glucose Metabolism by High-Fat-Diet Feeding in C57BL/6J Mice. ABSTRACT: Obesity and insulin resistance are associated with overexpression of retinaldehyde dehydrogenase 1 (RALDH1). We aimed to investigate the roles of hepatic RALDH1 induction in glucose metabolism impairment using mice fed with high-fat-diet (HFD). Mic…	2022-06-07 12:16:02	10.1111/bcpt.13039	123	5	539-548	jour	0
28129349	1	0	0	ncb	cited in publication		2017	A High-Content Assay Enables the Automated Screening and Identification of Small Molecules with Specific ALDH1A1-Inhibitory Activity.	Yasgar A, Titus SA, Wang Y, Danchik C, Yang SM, Vasiliou V, Jadhav A, Maloney DJ, Simeonov A, Martinez NJ	PloS one		A High-Content Assay Enables the Automated Screening and Identification of Small Molecules with Specific ALDH1A1-Inhibitory Activity. ABSTRACT: Aldehyde dehydrogenase enzymes (ALDHs) have a broad spectrum of biological activities through the oxidation of both endogenous and exogenous aldehydes. Increased expression of ALDH1A1 has been identified in a wide-range of human cancer stem cells and is a…	2022-06-07 12:16:02	10.1371/journal.pone.0170937	12	1	e0170937	jour	1
15030763	1	0	0	ncb	cited in publication		2004	Regulation of retinoic acid distribution is required for proximodistal patterning and outgrowth of the developing mouse limb.	Yashiro K, Zhao X, Uehara M, Yamashita K, Nishijima M, Nishino J, Saijoh Y, Sakai Y, Hamada H	Developmental cell		Regulation of retinoic acid distribution is required for proximodistal patterning and outgrowth of the developing mouse limb. ABSTRACT: Exogenous retinoic acid (RA) induces marked effects on limb patterning, but the precise role of endogenous RA in this process has remained unknown. We have studied the role of RA in mouse limb development by focusing on CYP26B1, a cytochrome P450 enzyme that inac…	2022-06-07 12:16:02	10.1016/s1534-5807(04)00062-0	6	3	411-22	jour	0
12898162	1	0	0	ncb	cited in publication		2003	Effects of retinoic acid on the neural crest-controlled organs of fetal rats.	Yu J, Gonzalez S, Martinez L, Diez-Pardo JA, Tovar JA	Pediatric surgery international		Effects of retinoic acid on the neural crest-controlled organs of fetal rats. ABSTRACT: Prenatal exposure of rat embryos to retinoic acid induces severe malformations involving various organs. The mechanisms of this embryopathy are known only in part. This study describes the malformations of the neural crest-derived organs in this model and shows that many of them fit into the pattern of disturb…	2022-06-07 12:16:02	10.1007/s00383-003-1010-9	19	5	355-8	jour	0
8709094	1	0	0	ncb	cited in publication		1996	Discovery of novel retinoic acid receptor agonists having potent antiproliferative activity in cervical cancer cells.	Zhang L, Nadzan AM, Heyman RA, Love DL, Mais DE, Croston G, Lamph WW, Boehm MF	Journal of medicinal chemistry		Discovery of novel retinoic acid receptor agonists having potent antiproliferative activity in cervical cancer cells. ABSTRACT: Retinoic acid receptor (RAR) active retinoids have proven therapeutically useful for treating certain cancers and dermatological diseases. Herein, we describe the discovery of two new RAR active trienoic acid retinoids, (2E,4E,6E)-7-(3,5-di-tert-butylphenyl)-3-methylocta…	2022-06-07 12:16:02	10.1021/jm960285j	39	14	2659-63	jour	0

## Sheet: Abstract
Abstract with highlights
PMID:	32991955	19	PubYr	Authors	Journal	Volume	Issue	Pages	DOI	PMC
DocID:	32991955				jour
Title:	Ubiquitous plasticizer, Di-(2-ethylhexyl) phthalate enhances existing inflammatory profile in monocytes of children with autism.		2020	Nadeem A, Ahmad SF, Al-Harbi NO, Al-Ayadhi LY, Attia SM, Alasmari AF, As Sobeai HM, Bakheet SA	Toxicology	446		152597	10.1016/j.tox.2020.152597	0
Title and Abstract:	Ubiquitous plasticizer, Di-(2-ethylhexyl) phthalate enhances existing inflammatory profile in monocytes of children with autism. ABSTRACT: Genetic as well as environmental factors are believed to play a significant role in the pathogenesis and progression of autism spectrum disorder (ASD). Phthalates are ubiquitous environmental contaminants as they are used plasticizers in several household/indu…								`

## Sheet: Sample_queries
Sample Queries			Note: these are starting points … please expand and customize
Category	Heading	MoreInfo	Query (double-click to see how the query looks to PubMed)	Comments
Ecological	Algae		algal bloom OR eutrophication OR algae OR Harmful algal bloom OR red tide	any relationship
Epidemiology	Epi		epidemiology
Exposure	Dust exposure		environmental exposure AND dust
Exposure	Food exposure		environmental exposure AND food
Exposure	Water exposure		environmental exposure AND (water OR groundwater OR drinking water)
Exposure	Occupational		(occupational exposure OR Air Pollutants, Occupational OR ((worker OR workers OR employee OR workplace OR industry) AND exposure))
Emergency/disaster	Emergency / disaster		(emergency OR emergencies OR spill OR spills OR disaster OR disasters or hurricane OR hurricanes OR flood OR floods OR explosions OR explosion[tiab] OR forest fire OR fires OR wildfire OR "climate change"[tiab] OR climate change[mh] OR Mass casualty incidents[mh] OR Chemical Hazard Release[mh])
Decontamination	Decontamination		(decontamination OR Environmental Restoration and Remediation)
Mechanism	Oxidative stress		"oxidative stress" OR "free radicals" OR "reactive oxygen species" OR peroxides	needs work
Metabolism	Metabolism		(metabolism OR metabolite OR tissue distribution OR pharmacokinetics OR pharmacodynamics)
Methods	Analytical chemistry		"Chemistry Techniques, Analytical" OR analytical chemistry
Methods	Statistical		Statistics as Topic[mh] OR statistics OR statistical
Methods	In vitro		In Vitro Techniques[mh] OR cell culture or "in vitro"
Mixtures	Mixtures		(Drug synergism[mh] OR cocarcinogenesis OR pesticide synergists[mh] OR mixture[tiab] OR mixtures[tiab] OR Drug Antagonism[mh] OR Drug Interactions[mh] OR drug agonism)
Medicine	Clinical trials		((clinical[Title/Abstract] AND trial[Title/Abstract]) OR clinical trial[Publication Type] )
Medicine	Clinical trials in children		((children OR child OR infants) AND human) AND ((clinical[Title/Abstract] AND trial[Title/Abstract]) OR clinical trial[Publication Type] )
Medicine	Obesity		(obesity OR obese OR adipose OR overweight Or adipogenesis OR adipose tissue)
Toxicity	Genetox		(dna/drug effects OR DNA Damage OR chromosome aberrations OR genotoxicity OR micronucleus OR DNA Repair OR mutagenicity tests OR mutagens OR mutagenicity OR mutagenic or "gene mutation" OR "ames " OR "comet assay")
Toxicity	Cancer		neoplasms or cancer OR carcinogen* OR precancerous
Toxicity	ReproTox		(reproduction AND (toxicity OR abnormal OR adverse effects))
Toxicity	NeuroTox		(neurotoxicity OR (Nervous system diseases and chemically induced) OR ((neurons OR brain OR behavior) AND drug effects)
Toxicity	DevTox		((toxicity OR congenital abnormalities OR Prenatal Exposure Delayed Effects) AND (fetus OR embryo OR embryonic development OR larva OR eggs)) or embryotoxicity
Toxicity	Skin sensitization		("allergic" AND "contact" And dermatitis) OR Dermatitis, Allergic Contact[mh]
Toxicity	DNT		((Brain OR central nervous system OR "CNS" OR "neural tube" OR spinal cord OR spina bifida OR Nervous System Diseases or Neural Tube Defects) AND ("gestation" OR embryonic development OR embryonal OR embryo OR fetus OR fetal OR infant OR infance OR postnatal OR neonate OR perinatal OR Prenatal OR neurulation))	From DNT Robinson
Use	Pharmaceutical		"therapeutic use" OR "therapeutic use"[subheading]" OR pharmacologic actions[mh] OR drug therapy
Use	Pesticide		pesticide OR insecticide OR rodenticide OR fungicide
Use	Cosmetics		cosmetics OR beauty
Use	Explosive Agents		Explosive Agents OR explosive OR explosives
Use	Food		food OR diet OR beverage OR nutrition OR eating
Use	Surface-acting		Antifoaming OR Anti-foaming OR detergent OR detergents OR soap OR detergent OR surfactant
Use	Dye/coloring		dye OR "coloring agent" OR pigment OR pigments
Use	Fertilizer		fertilizer OR fertilize
Use	Solvents		solvents OR solvent
Use	Flame retardant		flame retardant OR flame retardants OR fire suppression
Repro	Female repro		(“female genitalia” OR “female gonad” OR “Female reproduction” OR “Granulosa cells” OR “Polycystic ovarian syndrome” OR “Theca cells” OR Abortion OR Cervix OR cervical OR Corpus Luteum OR Decidua OR decidualization OR Eclampsia OR Embryo OR embryonic OR Endometriosis OR Endometrium OR endometrial OR Estrous OR Fallopian OR Fertility OR infertility OR Fetus OR fetal OR Folliculogenesis OR Gestatio…	From Nordic Working paper
Repro	Male repro		(Aspermia OR Asthenozoospermia OR Azoospermia OR Blood-Testis Barrier OR Cryptorchidism OR Ejaculation OR epididymis OR Epididymitis OR erectile OR fertilization OR Hemospermia OR Hypospadia OR impotence OR Leydig OR male Infertility OR Oligospermia OR Orchitis OR penile OR prostate OR prostatic OR Prostatitis OR Rete Testis OR scrotum OR Seminiferous OR Sertoli OR Sperm OR Spermatid OR Spermatoc…	From Nordic Working paper
Zebrafish	Zfish / neurotox		zebrafish AND neurotox*
Zebrafish	Zfish / dev / behavior		zebrafish and (behavior or locomotor) and develop*
Tests	Resp Sens Tests		(nasal challenge OR bronchial challenge OR bronchial provocation test OR forced expiratory volume OR vital capacity OR Bronchial Provocation Tests OR Peak Expiratory Flow Rate OR Respiratory Function Tests OR Diagnostic Techniques, Respiratory System[tw] OR Respiratory Function Tests OR Pulmonary Ventilation OR Forced Expiratory Flow Rates OR Forced Expiratory Volume OR Maximal Voluntary Ventilat…
Tests	Skin Sens Tests		(skin prick test OR Local Lymph Node Assay OR "LLNA"[tiab] OR skin tests OR Skin Irritancy Tests OR DPRA[tiab]OR "KeratinoSens"[tiab] OR "LuSens"[tiab] OR "h-CLAT"[tiab])
Toxicity	Respiratory sensitisation		(Respiratory hypersensitivity OR respiratory sensitization OR Bronchial Hyperreactivity OR Respiration Disorders OR Respiratory Tract Diseases OR (Drug hypersensitivity AND lung) OR (irritants AND lung) OR (occupational diseases AND lung) OR ((asthma OR rhinitis) AND chemically induced) OR Respiration/drug effects OR Bronchoconstriction OR Respiratory Mechanics)
EmbDev	EmbDev		(embryo OR embryonic Or embryonal OR embryogenesis OR embryology OR fetus Or fetal OR larvae OR larval OR chick OR Embryonic and Fetal Development[tw])
HeartDev	Heart Dev		(heart OR cardiac OR cardiogenesis OR cardiopoiesis OR atrium OR atrial OR ventricle OR chamber OR aortic OR aorta OR outflow OR pulmonary OR septum OR septal OR foramen ovale OR cushion OR sinus venosus OR truncus arteriosus OR patterning) AND (embryo OR embryonic Or embryonal OR embryogenesis OR embryology OR fetus Or fetal OR larvae OR larval OR chick OR Embryonic and Fetal Development[tw])
HeartDevDefects	Heart Defect		((Heart defects, congenital[mh] OR congenital heart defects) OR (heart AND (abnormalities OR pathologies OR pathology OR teratogenesis)) OR (septum primus OR septum secundum OR septal defect OR septal defects OR (septum AND defect*) OR (myocardial AND bridging) OR Myocardial Bridging[tw] OR Tetralogy of Fallot OR transposition of great vessels OR overriding aorta OR ventricular hypoplasia OR Inte…
HeartFlow	Heart Flow Dynamics		(Hemodynamics OR bidirectional blood flow OR unidirectional blood flow OR Mechanobiology OR Dorsal mesenchymal protrusion OR Conductive system OR (heart AND chamber))
HeartDev	Heart Dev Dynamics		(embryo OR embryonic Or embryonal OR embryogenesis OR embryology OR fetus Or fetal OR larvae OR larval OR chick OR Embryonic and Fetal Development[tw]) AND (Hemodynamics OR bidirectional blood flow OR unidirectional blood flow OR Mechanobiology OR Dorsal mesenchymal protrusion OR Conductive system OR (heart AND chamber))
HeartCells	Heart Cells		(((cardiac OR heart) AND (progenitor OR stem cell OR neural crest OR jelly OR fibroblasts OR endothelial OR myocytes )) OR cardioprogenitors OR cardiomyocytes OR spinal neural crest OR epicardial progenitor )
HeartDev	Heart Dev Stages		((cardiac OR heart) AND (crescent OR tube OR loop OR looping OR maturation OR field)) OR (endocardial OR endocardium OR myocardium OR myocardial OR epicardium OR epicardial OR pericardium OR pericardial OR Proepicardium)
Heart	System		(heart OR cardiac OR cardiogenesis OR cardiopoiesis OR atrium OR atrial OR ventricle OR chamber OR aortic OR aorta OR outflow OR pulmonary OR septum OR septal OR foramen ovale OR cushion OR sinus venosus OR truncus arteriosus)
HeartCellDefect	Heart Cell Defects		((cardiac AND (progenitor OR stem cell OR neural crest OR jelly)) OR cardioprogenitors OR cardiomyocytes OR spinal neural crest OR epicardial progenitor) AND (hypoplasia OR hyperplasia OR proliferation Or hypertrophy OR lineage)
DevTransport	DevTransport		(transport OR uptake OR storage OR metabolism) AND (pregnancy OR placenta OR placental)
Justice	EnvJustice		(Environmental Justice OR (Social justice[tw] And environment) OR climate justice[tw] OR Urban justice[tw] OR (Built environment AND (equity OR equality OR justice)) OR (Health Status Disparities AND environment))
Brain	NPY1R		Receptors, Neuropeptide Y OR Npy1r
Brain	NTRK2		Receptor, trkB OR NTRK2 Receptor
Disease category	Infections		Infections
Disease category	Neoplasms		Neoplasms
Disease category	Musculoskeletal		Musculoskeletal Diseases
Disease category	Digestive System Diseases		Digestive System Diseases
Disease category	Stomatognathic Diseases		Stomatognathic Diseases
Disease category	Respiratory Tract Diseases		Respiratory Tract Diseases
Disease category	Otorhinolaryngologic Diseases		Otorhinolaryngologic Diseases
Disease category	Nervous System Diseases		Nervous System Diseases
Disease category	Eye Diseases		Eye Diseases
Disease category	Male Urogenital Diseases		Male Urogenital Diseases
Disease category	Female Diseases / pregnancy		Female Urogenital Diseases and Pregnancy Complications
Disease category	Cardiovascular Diseases		Cardiovascular Diseases
Disease category	Hemic and Lymphatic Diseases		Hemic and Lymphatic Diseases
Disease category	Congenital etc.		Congenital, Hereditary, and Neonatal Diseases and Abnormalities
Disease category	Skin and Connective Tissue Diseases		Skin and Connective Tissue Diseases
Disease category	Nutritional and Metabolic Diseases		Nutritional and Metabolic Diseases
Disease category	Endocrine System Diseases		Endocrine System Diseases
Disease category	Immune System Diseases		Immune System Diseases
Disease category	Disorders of Environmental Origin		Disorders of Environmental Origin
Disease category	Animal Diseases		Animal Diseases
Disease category	Pathological Conditions, Signs and Symptoms		Pathological Conditions, Signs and Symptoms
Disease category	Occupational Diseases		Occupational Diseases
Disease category	Chemically-Induced Disorders		Chemically-Induced Disorders
Disease category	Wounds and Injuries		Wounds and Injuries
Infant	Infant		(infant OR neonatal OR neonate OR newborn OR Infant, Newborn)

## Sheet: RefChemSet
Curated chemicals			These are sample records. Feel free to delete rows after row 3.
Copy these columns (A-C) to Landscape - Make sure column A on the Landscape sheet is not hidden			Some other columns of interest to customize
DSSToxID	Preferred Name or team name	Chemical query	Other information
JR list
DTXSID7021239	all-trans-Retinoic acid	302-79-4 OR all-trans-Retinoic acid OR Tretinoin	Retinoid: atRA
DTXSID7021239	all-trans-Retinoic acid	Tretinoin[majr]	Retinoid: atRA
DTXSID3023556	Retinol	68-26-8 OR Retinol OR Vitamin A	Retinoid: RA gen1
DTXSID4023177	13-cis Retinoic acid	4759-48-2 OR 13-cis Retinoic acid OR Isotretinoin	Retinoid: RA gen1
DTXSID6040404	9-cis Retinoic acid	5300-03-8 OR 9-cis Retinoic acid OR alitretinoin	Retinoid: RA gen1
DTXSID0023036	Etretinate	54350-48-0 OR Etretinate	Retinoid: RA gen2
DTXSID6022553	Acitretin	55079-83-9 OR Acitretin	Retinoid: RA gen2
DTXSID5046481	Adapalene	106685-40-9 OR Adapalene	Retinoid: RA gen3
DTXSID1040619	Bexarotene	153559-49-0 OR Bexarotene	Retinoid: RA gen3
DTXSID5046691	Tazarotene	118292-40-3 OR Tazarotene	Retinoid: RA gen4
AB list			chemical substance
DTXSID5040758	AM580	102121-60-8 OR AM580 OR Am 580
DTXSID5046481	Adapalene	106685-40-9 OR Adapalene
DTXSID0021963	4-(Diethylamino)benzaldehyde	120-21-8 OR 4-(Diethylamino)benzaldehyde OR DEAB
DTXSID80154737	Cd 437	125316-60-1 OR Cd 437
DTXSID70439469	CHEMBL37708	155877-83-1 OR CHEMBL37708
DTXSID80168213	BMS453	166977-43-1 OR BMS453
DTXSID10886034	2,4-Dodecadienoic acid, 11-methoxy-3,7,11-trimethyl-, (2E,4E)-	53092-52-7 OR 2,4-Dodecadienoic acid, 11-methoxy-3,7,11-trimethyl-, (2E,4E)- OR Methoprene
DTXSID6022553	Acitretin	55079-83-9 OR Acitretin
DTXSID6040743	Arotinoid acid OR TTNPB	71441-28-6 OR TTNPB OR Arotinoid acid OR 4-(2-(5,6,7,8-tetrahydro-5,5,8,8-tetramethyl-2-naphthalenyl)-1-propenyl)benzoic acid[nm]
TK list
DTXSID50472955	AGN 193109	171568-43-7 OR AGN 193109	RAR antagonist
DTXSID0040709	Tributyltin	688-73-3 OR Tributyltin
DTXSID9020584	Ethanol	64-17-5 OR Ethanol
DTXSID6024836	3,7-Dimethyl-2,6-octadienal	5392-40-5 OR 3,7-Dimethyl-2,6-octadienal OR citral
DTXSID1024122	Glyphosate	1071-83-6 OR Glyphosate
DTXSID3020627	Fluconazole	86386-73-4 OR Fluconazole	Azole antifungals
DTXSID3023897	Triadimefon	43121-43-3 OR Triadimefon	Azole antifungals
DTXSID0032493	Triadimenol	55219-65-3 OR Triadimenol OR triadimefon	Azole antifungals
DTXSID3024235	Flusilazole	85509-19-9 OR Flusilazole	Azole antifungals
DTXSID7029879	Ketoconazole	65277-42-1 OR Ketoconazole	Azole antifungals
DTXSID0032601	Cyproconazole	94361-06-5 OR Cyproconazole	Azole antifungals
DTXSID8024151	Imazalil	35554-44-0 OR Imazalil OR enilconazole	Azole antifungals
DTXSID4024270	Prochloraz	67747-09-5 OR Prochloraz	Azole antifungals
	R 115866	R 115866 or talarozole
From Nordic Working Paper
DTXSID4051378	Tetrachlorodibenzodioxin	41903-57-5 OR Tetrachlorodibenzodioxin
DTXSID2024246	Pentabromodiphenyl ether	32534-81-9 OR Pentabromodiphenyl ether
DTXSID3020627	Fluconazole	86386-73-4 OR Fluconazole
DTXSID7020267	Chlordane	57-74-9 OR Chlordane OR M 140
DTXSID9020453	Dieldrin	60-57-1 OR Dieldrin
DTXSID8020040	Aldrin	309-00-2 OR Aldrin
DTXSID1020560	Endosulfan	115-29-7 OR Endosulfan
DTXSID8025383	Hexabromocyclododecane	25637-99-4 OR Hexabromocyclododecane
DTXSID7037131	Rosiglitazone	122320-73-4 OR Rosiglitazone
DTXSID3037129	Pioglitazone	111025-46-8 OR Pioglitazone
DTXSID5021122	Phenobarbital	50-06-6 OR Phenobarbital
DTXSID0040709	Tributyltin	688-73-3 OR Tributyltin
	R 115866	R 115866 or talarozole
	BMS 189453	BMS 189453
DTXSID80163783	Win16,446 OR bisdiamine	Win16,446 OR bisdiamine OR "N,N'-bis(dichloroacetyl)-1,8-octamethylenediamine"[tw]
	Ro 23-2895 OR 103009-91-2	Ro 23-2895 OR 103009-91-2
DTXSID4023177	13-cis Retinoic acid	4759-48-2 OR 13-cis Retinoic acid OR Isotretinoin
DTXSID6024206	Molinate	2212-67-1 OR Molinate
DTXSID7020182	Bisphenol A	80-05-7 OR Bisphenol A
DTXSID2020006	Acetaminophen	103-90-2 OR Acetaminophen
DTXSID9020740	Indomethacin	53-86-1 OR Indomethacin
DTXSID2025680	mono-(2-ethylhexyl)phthalate OR MEHP	mono-(2-ethylhexyl)phthalate OR MEHP OR 4376-20-9
Part A. RBP plasma/serum - Retinol binding proteins, plasma/serum
DTXSID3023556	Retinol	68-26-8 OR Retinol OR Vitamin A
DTXSID2032005	4-Hydroxyphenyl retinamide	65646-68-6 OR 4-Hydroxyphenyl retinamide OR Fenretinide
DTXSID70197572	Sitagliptin	486460-32-6 OR Sitagliptin
	BPN-14136	BPN-14136
	A1120 agent	A1120 agent[nm] OR A1120
Part B. STRA6 stimulated by retinoic acid 6
Part C. CRBP - cellular retinol binding protein
DTXSID3023556	Retinol	68-26-8 OR Retinol OR Vitamin A
	retinylamine	retinylamine
DTXSID80228861	4-(3-3,4-p-menthadien-(1,8)-yl)olivetol	4-(3-3,4-p-menthadien-(1,8)-yl)olivetol OR abn-cbd OR "abnormal cannabidiol"[tw]
	2-AG	"2-AG"[tw] OR 2-arachidonoylglycerol OR glyceryl 2-arachidonate
Part D. CRABP1 and CRABP2 - Cellular retinoic acid binding proteins
DTXSID6040743	TTNPB	TTNPB OR Arotinoid acid
DTXSID4023177	Isotretinoin	13-cis Retinoic acid OR isotretinoin OR 4759-48-2
DTXSID6040404	Alitretinoin	9-cis Retinoic acid OR alitretinoin
	ATPR	4-amino-2-trifluoromethyl-phenyl retinate OR "ATPR compound"[tw]
DTXSID8074443	CD 367	CD 367 OR "4-(5,6,7,8-tetrahydro-5,5,8,8-tetramethyl-2-anthracenyl)benzoic acid"[tw] OR 107430-51-3
DTXSID20865895	4-oxoretinoic acid	4-oxoretinoic acid OR "4-oxo-RA"[tw]
	Ro13-6307	"Ro 13-6307"[tw] OR 79073-31-7	PDB
	Ro12-7310	"Ro 12-7310"[tw] OR 65316-65-6	PDB
DTXSID5046853	AM80 (Tamibarotene)	Am80 OR tamibarotene[tw] OR 94497-51-5	PDB
	EC23	EC23
	DC271	DC271
Part E. Cyp26
DTXSID2032005	4-Hydroxyphenyl retinamide	65646-68-6 OR 4-Hydroxyphenyl retinamide OR Fenretinide
DTXSID1040619	Bexarotene	153559-49-0 OR Bexarotene
DTXSID7029879	Ketoconazole	65277-42-1 OR Ketoconazole
DTXSID9048277	Liarozole	Liarozole OR 115575-11-6
	Talarozole (R115866)	Talarozole OR R115866 OR "R 115866"[tw]
DTXSID60152094	Tazarotenic acid (Agn 190299)	Agn 190299 OR Tazarotenic acid OR "Agn 190299"[tw]
DTXSID7029871	Clotrimazole	Clotrimazole OR 23593-75-1
	R116010	R116010[tw]
	CD1530	CD1530 OR "4-(6-hydroxy-7-tricyclo(3.3.1.13,7)dec-1-yl-2-naphthalenyl)benzoic acid"[tw]
DTXSID20439131	MM11253	MM11253 OR "MM 11253" OR 345952-44-5
DTXSID40168416	PD 98059	2-(2-amino-3-methoxyphenyl)-4H-1-benzopyran-4-one OR "PD98059" OR "PD 98059"	from lit
DTXSID6040745	L-165,041	L-165,041 OR "4-(3-(2-propyl-3-hydroxy-4-acetyl)phenoxy)propyloxyphenoxy acetic"[tw] OR "L 165041"[tw] OR "L-164,041"[tw]
DTXSID6040743	TTNPB	TTNPB OR Arotinoid acid
DTXSID7037131	Rosiglitazone	122320-73-4 OR Rosiglitazone
DTXSID5023746	Zafirlukast	107753-78-6 OR Zafirlukast
DTXSID9023334	Montelukast	158966-92-8 OR Montelukast
DTXSID5020239	Candesartan cilexetil	145040-37-5 OR Candesartan cilexetil OR candesartan
DTXSID3023180	Itraconazole	84625-61-6 OR Itraconazole
DTXSID4022652	Benzbromarone	3562-84-3 OR Benzbromarone
DTXSID3020627	Fluconazole	86386-73-4 OR Fluconazole
DTXSID10872412	Mometasone	105102-22-5 OR Mometasone OR mometasone furoate
DTXSID3037129	Pioglitazone	111025-46-8 OR Pioglitazone
DTXSID7029871	Clotrimazole	23593-75-1 OR Clotrimazole
DTXSID3023552	Repaglinide	135062-02-1 OR Repaglinide
DTXSID4020242	Captafol	2425-06-1 OR Captafol	ToxCast cyp2c8 top hits
DTXSID0020319	Chlorothalonil	1897-45-6 OR Chlorothalonil OR tetrachloroisophthalonitrile	ToxCast cyp2c8 top hits
DTXSID0021385	Folpet	133-07-3 OR Folpet	ToxCast cyp2c8 top hits
DTXSID8022325	2,2-Bis(4-hydroxyphenyl)-1,1,1-trichloroethane	2971-36-0 OR 2,2-Bis(4-hydroxyphenyl)-1,1,1-trichloroethane	ToxCast cyp2c8 top hits
DTXSID4024270	Prochloraz	67747-09-5 OR Prochloraz	ToxCast cyp2c8 top hits
DTXSID9032329	Bensulide	741-58-2 OR Bensulide	ToxCast cyp2c8 top hits
DTXSID2020347	Coumaphos	56-72-4 OR Coumaphos	ToxCast cyp1a1 top hits
DTXSID3020122	Azinphos-methyl	86-50-0 OR Azinphos-methyl OR Azinphosmethyl	ToxCast cyp1a1 top hits
DTXSID4024270	Prochloraz	67747-09-5 OR Prochloraz	ToxCast cyp1a1 top hits
DTXSID5032525	Bifenazate	149877-41-8 OR Bifenazate	ToxCast cyp1a1 top hits
DTXSID1024259	Phosalone	2310-17-0 OR Phosalone	ToxCast cyp1a1 top hits
DTXSID9032329	Bensulide	741-58-2 OR Bensulide	ToxCast cyp1a1 top hits
DTXSID4042121	Mepanipyrim	110235-47-7 OR Mepanipyrim	ToxCast cyp1a1 top hits
DTXSID2040363	Diniconazole	83657-24-3 OR Diniconazole	ToxCast cyp1a1 top hits
DTXSID9047259	1,3-Dichloro-6,7,8,9,10,12-hexahydroazepino[2,1-b]quinazoline hydrochloride (1:1)	149062-75-9 OR 1,3-Dichloro-6,7,8,9,10,12-hexahydroazepino[2,1-b]quinazoline hydrochloride (1:1)	ToxCast cyp1a1 top hits
DTXSID0032655	Triticonazole	131983-72-7 OR Triticonazole	ToxCast cyp1a1 top hits
DTXSID7021239	all-trans-Retinoic acid	302-79-4 OR all-trans-Retinoic acid OR Tretinoin	ToxCast cyp1a1 top hits
DTXSID8024151	Imazalil	35554-44-0 OR Imazalil OR enilconazole	ToxCast cyp1a1 top hits
DTXSID4032372	Difenoconazole	119446-68-3 OR Difenoconazole	ToxCast cyp1a1 top hits
DTXSID7032638	Pyraclostrobin	175013-18-0 OR Pyraclostrobin OR pyrachlostrobin	ToxCast cyp1a1 top hits
DTXSID5020653	Gentian Violet	548-62-9 OR Gentian Violet	ToxCast cyp1a1 top hits
DTXSID9047598	4,4'-Sulfonylbis[2-(prop-2-en-1-yl)phenol]	41481-66-7 OR 4,4'-Sulfonylbis[2-(prop-2-en-1-yl)phenol]	ToxCast cyp1a1 top hits
		17-alpha-ethinyl estradiol
		AM580
		AM80 OR tamibarotene
		BMS753
		BMS961
		Candesartan
		CD437
		CS5
		EC23
		Raloxifene
		Ritonavir
		SR11237
		Tamoxifen
		Tazarotene
		Quercetin
Part F. Retinol dehydrogenase
DTXSID9020584	Ethanol	64-17-5 OR Ethanol
DTXSID4020329	Cimetidine	51481-61-9 OR Cimetidine
DTXSID0021464	Ziram	137-30-4 OR Ziram
DTXSID4031980	Resveratrol	501-36-0 OR Resveratrol
DTXSID9020827	Methoxychlor	72-43-5 OR Methoxychlor
DTXSID2059774	Pyrazole	288-13-1 OR Pyrazole
DTXSID3040649	4-Methylpyrazole	7554-65-6 OR 4-Methylpyrazole OR fomepizole
DTXSID30188244	4-Iodopyrazole	4-Iodopyrazole
DTXSID5039224	Acetaldehyde	75-07-0 OR Acetaldehyde
DTXSID7020637	Formaldehyde	50-00-0 OR Formaldehyde
DTXSID5023110	Gossypol	303-45-7 OR Gossypol
DTXSID4022733	Carbenoxolone	carbenoxolone
DTXSID5042249	Phenylarsine oxide	Phenylarsine oxide OR 637-03-6
DTXSID0021709	Benzamide	Benzamide OR 55-21-0	ChEMBL
DTXSID4060862	Octanamide	Octanamide OR 629-01-6	ChEMBL
Part G. Retinal dehydrogenase
DTXSID20239299	DEAB (Diethylaminobenzaldehyde)	DEAB OR Diethylaminobenzaldehyde OR "Benzaldehyde, 3-allyl-2-(2-(diethylamino)ethoxy)-"[tw]
DTXSID6024836	Citral	3,7-Dimethyl-2,6-octadienal OR citral OR 5392-40-5
DTXSID80163783	Win18,446 OR bisdiamine	Win18,446 OR bisdiamine OR "N,N'-bis(dichloroacetyl)-1,8-octamethylenediamine"[tw]
DTXSID1021322	Disulfiram	97-77-8 OR Disulfiram
DTXSID1024091	EPTC	759-94-4 OR EPTC
DTXSID6024337	Thiobencarb	28249-77-6 OR Thiobencarb OR benthiocarb
DTXSID8021199	Pebulate	1114-71-2 OR Pebulate
DTXSID7024376	Vernolate	1929-77-7 OR Vernolate OR S,N,N'-tripropylthiocarbamate
DTXSID6024206	Molinate	2212-67-1 OR Molinate
DTXSID7020970	Nitrofen	1836-75-5 OR Nitrofen
	4-biphenyl carboxylic acid	"4-biphenyl carboxylic acid"[tw]
	SB-210661	"SB 210661"[tw] OR "SB-210661"
	dichloro-all-trans-retinone	dichloro-all-trans-retinone	30409702
	Ampal	Ampal	From Koppaka, Thompson et al. 2012
DTXSID9020322	Chlorpropamide	Chlorpropamide OR 94-20-2	From Koppaka, Thompson et al. 2012
DTXSID00974419	5-Hydroxy-5-[(1-hydroxycyclopropyl)imino]norvaline	Coprine OR 58919-61-2 OR 5-Hydroxy-5-[(1-hydroxycyclopropyl)imino]norvaline	From Koppaka, Thompson et al. 2012
	Daidzin	Daidzin	From Koppaka, Thompson et al. 2012
	CVT-10216	CVT-10216	From Koppaka, Thompson et al. 2012
DTXSID1021322	Tetraethylthiuram disulfide	97-77-8 OR Disulfiram Tetraethylthiuram disulfide	From Koppaka, Thompson et al. 2013
DTXSID5023900	Benomyl	17804-35-2 OR Benomyl	From Koppaka, Thompson et al. 2012
DTXSID6024836	3,7-Dimethyl-2,6-octadienal	5392-40-5 OR 3,7-Dimethyl-2,6-octadienal OR citral	From Koppaka, Thompson et al. 2012
DTXSID7020261	Chloral hydrate	302-17-0 OR Chloral hydrate	From Koppaka, Thompson et al. 2012
DTXSID9034490	Cyanamide	420-04-2 OR Cyanamide	From Koppaka, Thompson et al. 2012
DTXSID20239299	DEAB	93148-15-3 OR DEAB OR Benzaldehyde, 3-allyl-2-(2-(diethylamino)ethoxy)- OR C.I. Solvent Yellow 56	From Koppaka, Thompson et al. 2012
DTXSID1021322	Tetraethylthiuram disulfide	97-77-8 OR Tetraethylthiuram disulfide OR Disulfiram	From Koppaka, Thompson et al. 2012
DTXSID5023110	Gossypol	303-45-7 OR Gossypol	From Koppaka, Thompson et al. 2012
DTXSID2048826	nitrefazole	nitrefazole
Part H. Retinoic Acid Receptor alpha (RARa)
DTXSID3023556	Retinol	68-26-8 OR Retinol OR Vitamin A	ATG_RARa_trans_up
DTXSID2022880	Danazol	17230-88-5 OR Danazol	ATG_RARa_trans_up
DTXSID9020453	Dieldrin	60-57-1 OR Dieldrin	ATG_RARa_trans_up
DTXSID7032638	Pyraclostrobin	175013-18-0 OR Pyraclostrobin OR pyrachlostrobin	ATG_RARa_trans_up
DTXSID8024151	Imazalil	35554-44-0 OR Imazalil OR enilconazole	ATG_RARa_trans_up
DTXSID8041379	2,6-Di-tert-butyl-4-methoxyphenol	489-01-0 OR 2,6-Di-tert-butyl-4-methoxyphenol OR Topanol 354	ATG_RARa_trans_up
DTXSID9037539	Endosulfan I	959-98-8 OR Endosulfan I OR Endosulfan	ATG_RARa_trans_up
DTXSID2032500	Triflumizole	68694-11-1 OR Triflumizole OR triflumizol	ATG_RARa_trans_up
DTXSID4038922	Tetrabromobisphenol A bis(2-hydroxyethyl) ether	4162-45-2 OR Tetrabromobisphenol A bis(2-hydroxyethyl) ether	ATG_RARa_trans_up
DTXSID7047279	CP-532623	261947-38-0 OR CP-532623 OR CP 532,623	ATG_RARa_trans_up
DTXSID4021559	2,6-Di-tert-butyl-4-nitrophenol	728-40-5 OR 2,6-Di-tert-butyl-4-nitrophenol	ATG_RARa_trans_up
DTXSID2026523	Symclosene	87-90-1 OR Symclosene	NVS_NR_hRAR_Antagonist
DTXSID8041909	Dysprosium(III) chloride	10025-74-8 OR Dysprosium(III) chloride	NVS_NR_hRAR_Antagonist
DTXSID7021239	all-trans-Retinoic acid	302-79-4 OR all-trans-Retinoic acid OR Tretinoin	NVS_NR_hRAR_Agonist
DTXSID0023901	Bentazone	25057-89-0 OR Bentazone	NVS_NR_hRAR_Agonist
DTXSID8037706	Potassium perfluorooctanesulfonate	2795-39-3 OR Potassium perfluorooctanesulfonate	NVS_NR_hRAR_Agonist
DTXSID5040758	AM580	102121-60-8 OR AM580 OR Am 580
DTXSID5046853	Tamibarotene	Tamibarotene OR AM80
	BMS493	BMS493 OR "4-(2-(5,6-dihydro-5,5-dimethyl-8-(2-phenylethynyl)naphthalen-2-yl)ethen-1-yl)benzoic acid"[tw]
	AGN 193109	AGN 193109
	ALRT 1550	ALRT 1550
	ER-50891	ER-50891 OR "ER50891"
Part I. Retinoic Acid Receptor beta (RARb)
DTXSID7025895	N-Phenyl-1,4-benzenediamine	N-Phenyl-1,4-benzenediamine OR 101-54-2	ATG_RARb_TRANS_up
DTXSID4024359	2,4,5-Trichlorophenol	2,4,5-Trichlorophenol OR 95-95-4	ATG_RARb_TRANS_up
DTXSID6020561	Endrin	Endrin OR 72-20-8	ATG_RARb_TRANS_up
	LE 135	LE 135 OR LE-135 OR LE135 OR 4-(5H-7,8,9,10-tetrahydro-5,7,7,10,10-pentamethylbenzo(e)naphtho(2,3-b)(1,4)diazepin-13-yl)benzoic acid
	LG 100754	LG 100754
	BMS641	BMS641
	BMS948	BMS948
	CD 2019	CD 2019 OR CD-2019 OR 6-(3-(1-methylcyclohexyl)-4-methoxyphenyl)-2-naphthoic acid
DTXSID9036779	BPDE	Benzo[a]pyrene diol epoxide
Part J. Retinoic Acid Receptor gamma (RARg)
	BMS 961 OR BMS-961	BMS 961 OR BMS-961
	CD1530	CD1530 OR "4-(6-hydroxy-7-tricyclo(3.3.1.13,7)dec-1-yl-2-naphthalenyl)benzoic acid"
DTXSID30237781	Trifarotene	CD5789 OR Trifarotene
DTXSID80154737	CD 437	CD 437 OR Ro 47-2077 OR "6-(3-(1-adamantyl)-4-hydroxyphenyl)-2-naphthalenecarboxylic acid"
	SR 11254	SR 11254 OR MM11254 OR "(6-((5,6,7,8-tetrahydro-5,5,8,8-tetramethyl-2-naphthalenyl)hydroxyimino)methyl)-2-naphthalenecarboxylic acid"
	BMS 184394	BMS 184394
DTXSID5040758	AM580	AM580
DTXSID3023556	Retinol	Retinol
DTXSID4038922	Tetrabromobisphenol A bis(2-hydroxyethyl) ether	Tetrabromobisphenol A bis(2-hydroxyethyl) ether
DTXSID8020040	Aldrin	Aldrin
DTXSID8026193	1,2,3-Trichlorobenzene	1,2,3-Trichlorobenzene
DTXSID7042065	Isodrin	Isodrin
DTXSID2026602	2,4-Di-tert-butylphenol	2,4-Di-tert-butylphenol
DTXSID6044519	1,1,3,3,5-Pentamethyl-4,6-dinitro-2,3-dihydro-1H-indene	1,1,3,3,5-Pentamethyl-4,6-dinitro-2,3-dihydro-1H-indene
DTXSID9020453	Dieldrin	Dieldrin
DTXSID6020561	Endrin	Endrin
DTXSID0048185	Apomorphine hydrochloride hydrate	Apomorphine hydrochloride hydrate
DTXSID20439131	MM11253	MM11253 OR "MM 11253" OR 345952-44-5
Part L. Retinoid pathway
DTXSID5040758	AM580	102121-60-8 OR AM580 OR Am 580	Tox21_RAR_LUC_agonist
DTXSID5046481	Adapalene	106685-40-9 OR Adapalene	Tox21_RAR_LUC_agonist
DTXSID5046853	Tamibarotene	94497-51-5 OR Tamibarotene	Tox21_RAR_LUC_agonist
DTXSID5046691	Tazarotene	118292-40-3 OR Tazarotene	Tox21_RAR_LUC_agonist
DTXSID5025998	Retinal	116-31-4 OR Retinal OR Retinaldehyde	Tox21_RAR_LUC_agonist
DTXSID0023036	Etretinate	54350-48-0 OR Etretinate	Tox21_RAR_LUC_agonist
DTXSID7026314	Zinc pyrithione	13463-41-7 OR Zinc pyrithione OR pyrithione zinc	Tox21_RAR_LUC_antagonist
DTXSID6021408	Triphenyltin acetate	900-95-8 OR Triphenyltin acetate OR phentin acetate	Tox21_RAR_LUC_antagonist
DTXSID1040619	Bexarotene	153559-49-0 OR Bexarotene	Tox21_RAR_LUC_antagonist
DTXSID2034625	Fluoxastrobin	361377-29-9 OR Fluoxastrobin	Tox21_RAR_LUC_antagonist
DTXSID3042500	Triphenyltin fluoride	379-52-2 OR Triphenyltin fluoride	Tox21_RAR_LUC_antagonist
DTXSID7032638	Pyraclostrobin	175013-18-0 OR Pyraclostrobin OR pyrachlostrobin	Tox21_RAR_LUC_antagonist
DTXSID5047825	Vinorelbine tartrate	125317-39-7 OR Vinorelbine tartrate OR vinorelbine	Tox21_RAR_LUC_antagonist
DTXSID0045173	Mitoxantrone dihydrochloride	70476-82-3 OR Mitoxantrone dihydrochloride OR Mitoxantrone	Tox21_RAR_LUC_antagonist
DTXSID7020558	Emetine dihydrochloride	316-42-7 OR Emetine dihydrochloride OR Emetine	Tox21_RAR_LUC_antagonist
DTXSID3020419	Dibutyltin diacetate	1067-33-0 OR Dibutyltin diacetate	Tox21_RAR_LUC_antagonist
DTXSID6045375	Halcinonide	3093-35-4 OR Halcinonide	Tox21_RAR_LUC_antagonist
DTXSID6025513	Malachite green oxalate	2437-29-8 OR Malachite green oxalate OR malachite green	Tox21_RAR_LUC_antagonist
DTXSID3042390	Sodium (2-pyridylthio)-N-oxide	3811-73-2 OR Sodium (2-pyridylthio)-N-oxide	Tox21_RAR_LUC_antagonist
DTXSID5046776	Ataluren	775304-57-9 OR Ataluren	Tox21_RAR_LUC_antagonist
DTXSID1027263	Pentyl acetate	628-63-7 OR Pentyl acetate OR amyl acetate	Tox21_RAR_LUC_antagonist
DTXSID3026190	2,2',4'-Trichloroacetophenone	4252-78-2 OR 2,2',4'-Trichloroacetophenone	Tox21_RAR_LUC_antagonist
DTXSID7022883	Daunorubicin	20830-81-3 OR Daunorubicin	Tox21_RAR_LUC_antagonist
DTXSID5021463	Zinc diethyldithiocarbamate	14324-55-1 OR Zinc diethyldithiocarbamate OR Ditiocarb	Tox21_RAR_LUC_antagonist
DTXSID0047797	Idarubicin hydrochloride	57852-57-0 OR Idarubicin hydrochloride OR Idarubicin	Tox21_RAR_LUC_antagonist
DTXSID0033382	Daunomycin hydrochloride	23541-50-6 OR Daunomycin hydrochloride OR Daunorubicin	Tox21_RAR_LUC_antagonist
DTXSID3027403	Tributyltin chloride	1461-22-9 OR Tributyltin chloride OR tributyltin	ATG_DR5_CIS_up
DTXSID9035204	Tributyltin methacrylate	2155-70-6 OR Tributyltin methacrylate OR tri-n-butylstannylmethacrylate	ATG_DR5_CIS_up
DTXSID7021239	all-trans-Retinoic acid	302-79-4 OR all-trans-Retinoic acid OR Tretinoin	ATG_DR5_CIS_up
DTXSID1040619	Bexarotene	153559-49-0 OR Bexarotene	ATG_DR5_CIS_up
DTXSID9044796	(Acryloyloxy)(tributyl)stannane	13331-52-7 OR (Acryloyloxy)(tributyl)stannane	ATG_DR5_CIS_up
DTXSID6021248	Rotenone	83-79-4 OR Rotenone	ATG_DR5_CIS_up
DTXSID5034981	Tributyltin benzoate	4342-36-3 OR Tributyltin benzoate	ATG_DR5_CIS_up
DTXSID2032550	Fenpyroximate (Z,E)	111812-58-9 OR Fenpyroximate (Z,E)	ATG_DR5_CIS_up
DTXSID5040758	AM580	102121-60-8 OR AM580 OR Am 580	ATG_DR5_CIS_up
DTXSID0020319	Chlorothalonil	1897-45-6 OR Chlorothalonil OR tetrachloroisophthalonitrile	ATG_DR5_CIS_up
DTXSID3023556	Retinol	68-26-8 OR Retinol OR Vitamin A	ATG_DR5_CIS_up
DTXSID4038922	Tetrabromobisphenol A bis(2-hydroxyethyl) ether	4162-45-2 OR Tetrabromobisphenol A bis(2-hydroxyethyl) ether	ATG_DR5_CIS_up
DTXSID4022153	Tetrabutyltin	1461-25-2 OR Tetrabutyltin	ATG_DR5_CIS_up
DTXSID9046992	Nicardipine hydrochloride	54527-84-3 OR Nicardipine hydrochloride OR Nicardipine	ATG_DR5_CIS_up
DTXSID2032500	Triflumizole	68694-11-1 OR Triflumizole OR triflumizol	ATG_DR5_CIS_up
DTXSID7047279	CP-532623	261947-38-0 OR CP-532623 OR CP 532,623	ATG_DR5_CIS_up
DTXSID8047347	SR271425	155990-20-8 OR SR271425 OR SR 271425	ATG_DR5_CIS_up
DTXSID0047379	SSR126768	SSR126768 OR (4-chloro-3-((3R)-(+)-5-chloro-1-(2,4-dimethoxybenzyl)-3-methyl-2-oxo-2,3-dihydro-1H-indol-3-yl))-N-ethyl-N-(3-pyridylmethyl)-benzamide, hydrochloride	ATG_DR5_CIS_up
DTXSID0034223	Tebufenpyrad	119168-77-3 OR Tebufenpyrad OR 4-chloro-N-((4-(1,1-dimethylethyl)phenyl)methyl)-3-ethyl-1-methyl-1H-pyrazole-5-carboxamide	ATG_DR5_CIS_up
DTXSID9032533	Chlorfenapyr	122453-73-0 OR Chlorfenapyr	ATG_DR5_CIS_up
DTXSID2022880	Danazol	17230-88-5 OR Danazol	ATG_DR5_CIS_up
DTXSID7032638	Pyraclostrobin	175013-18-0 OR Pyraclostrobin OR pyrachlostrobin	ATG_DR5_CIS_up
DTXSID8020381	Deltamethrin	52918-63-5 OR Deltamethrin OR decamethrin	ATG_DR5_CIS_up
DTXSID4048511	PharmaGSID_48511	1062243-51-9 OR PharmaGSID_48511	ATG_DR5_CIS_up
DTXSID2034625	Fluoxastrobin	361377-29-9 OR Fluoxastrobin	ATG_DR5_CIS_up
DTXSID9020453	Dieldrin	60-57-1 OR Dieldrin	ATG_DR5_CIS_up
DTXSID6020690	Hexachlorophene	70-30-4 OR Hexachlorophene	ATG_DR5_CIS_up
DTXSID3024239	Oxadiazon	19666-30-9 OR Oxadiazon	ATG_DR5_CIS_up
DTXSID9058654	BisOPP-A	24038-68-4 OR BisOPP-A	ATG_DR5_CIS_up
DTXSID8035180	Allethrin	584-79-2 OR Allethrin	ATG_DR5_CIS_up
DTXSID3020621	Fenvalerate	51630-58-1 OR Fenvalerate	ATG_DR5_CIS_up
DTXSID2021311	2,4,6-Tris(tert-butyl)phenol	732-26-3 OR 2,4,6-Tris(tert-butyl)phenol OR 2,4,6-tri-tert-butylphenol	ATG_DR5_CIS_up
DTXSID6020561	Endrin	72-20-8 OR Endrin	ATG_DR5_CIS_up
DTXSID1020560	Endosulfan	115-29-7 OR Endosulfan	ATG_DR5_CIS_up
DTXSID9040760	{4-[({2-[3-Fluoro-4-(trifluoromethyl)phenyl]-4-methyl-1,3-thiazol-5-yl}methyl)sulfanyl]-2-methylphenoxy}acetic acid	317318-84-6 OR {4-[({2-[3-Fluoro-4-(trifluoromethyl)phenyl]-4-methyl-1,3-thiazol-5-yl}methyl)sulfanyl]-2-methylphenoxy}acetic acid OR GW0742	ATG_DR5_CIS_up
DTXSID4024276	Propargite	2312-35-8 OR Propargite OR Omite	ATG_DR5_CIS_up
DTXSID1034501	gamma-Cyhalothrin	76703-62-3 OR gamma-Cyhalothrin	ATG_DR5_CIS_up
DTXSID1047368	SSR69071	344930-95-6 OR SSR69071 OR SSR 69071	ATG_DR5_CIS_up
DTXSID8034401	Buprofezin	69327-76-0 OR Buprofezin	ATG_DR5_CIS_up
DTXSID5032573	Pyridaben	96489-71-3 OR Pyridaben	ATG_DR5_CIS_up
DTXSID8024238	Oryzalin	19044-88-3 OR Oryzalin	ATG_DR5_CIS_up
DTXSID9032379	Dithiopyr	97886-45-8 OR Dithiopyr	ATG_DR5_CIS_up
DTXSID4040767	3,5-Dichlorosalicyl-3,4-dichloroanilide	1154-59-2 OR 3,5-Dichlorosalicyl-3,4-dichloroanilide OR 3,3',4',5-tetrachlorosalicylanilide	ATG_DR5_CIS_up
DTXSID4048519	PharmaGSID_48519	686756-87-6 OR PharmaGSID_48519	ATG_DR5_CIS_up
DTXSID5047322	SB243213A	200940-23-4 OR SB243213A	ATG_DR5_CIS_up
DTXSID1032488	Thiazopyr	117718-60-2 OR Thiazopyr	ATG_DR5_CIS_up
DTXSID9034997	Tributyltetradecylphosphonium chloride	81741-28-8 OR Tributyltetradecylphosphonium chloride	ATG_DR5_CIS_up
DTXSID9048512	Ro 23-7637	107071-66-9 OR Ro 23-7637	ATG_DR5_CIS_up
DTXSID4047383	AVE3247	AVE3247	ATG_DR5_CIS_up
DTXSID2020347	Coumaphos	56-72-4 OR Coumaphos	ATG_DR5_CIS_up
DTXSID0048185	Apomorphine hydrochloride hydrate	41372-20-7 OR Apomorphine hydrochloride hydrate	ATG_DR5_CIS_up
DTXSID7020267	Chlordane	57-74-9 OR Chlordane OR M 140	ATG_DR5_CIS_up
DTXSID9021342	Bithionol	97-18-7 OR Bithionol	ATG_DR5_CIS_up
DTXSID9037539	Endosulfan I	959-98-8 OR Endosulfan I OR Endosulfan	ATG_DR5_CIS_up
DTXSID2047272	CJ-013610	249296-43-3 OR CJ-013610	ATG_DR5_CIS_up
DTXSID7029241	2,4-Bis(1-methyl-1-phenylethyl)phenol	2772-45-4 OR 2,4-Bis(1-methyl-1-phenylethyl)phenol OR 2,4-bis(alpha,alpha-dimethylbenzyl)phenol	ATG_DR5_CIS_up
DTXSID9020584	Ethanol	Ethanol[majr]	Hox1a Chen and Reese 2013
DTXSID3040649	4-Methylpyrazole	7554-65-6 OR 4-Methylpyrazole OR fomepizole	Hox1a Chen and Reese 2013
DTXSID8026727	Geraniol	106-24-1 OR Geraniol OR nerol	Hox1a Chen and Reese 2013
DTXSID5044360	3,7-Dimethyloctan-1-ol	106-21-8 OR 3,7-Dimethyloctan-1-ol	Hox1a Chen and Reese 2013
DTXSID3026726	Citronellol	106-22-9 OR Citronellol	Hox1a Chen and Reese 2013
DTXSID6024836	Citral - ref chem	5392-40-5 OR 3,7-Dimethyl-2,6-octadienal OR citral	Hox1a Chen and Reese 2013
DTXSID3041790	Citronellal	106-23-0 OR Citronellal	Hox1a Chen and Reese 2013
DTXSID80163783	Bisdiamine	Bisdiamine OR N,N'-bis(dichloroacetyl)-1,8-octamethylenediamine OR 1477-57-2	Hox1a Chen and Reese 2013
DTXSID0021963	(DEAB) 4-(Diethylamino)benzaldehyde	120-21-8 OR 4-(Diethylamino)benzaldehyde OR DEAB	Hox1a Chen and Reese 2013
DTXSID7020970	Nitrofen	1836-75-5 OR Nitrofen	Hox1a Chen and Reese 2013
DTXSID2029167	Metam-sodium	137-42-8 OR Metam-sodium OR methyldithiocarbamate	Hox1a Chen and Reese 2013
DTXSID5021332	Thiram	137-26-8 OR Thiram	Hox1a Chen and Reese 2013
DTXSID5033836	4-Nonylphenol	104-40-5 OR 4-Nonylphenol	Hox1a Chen and Reese 2013
DTXSID3020465	Diethylstilbestrol	56-53-1 OR Diethylstilbestrol	Hox1a Chen and Reese 2013
DTXSID7020182	Bisphenol A	80-05-7 OR Bisphenol A	Hox1a Chen and Reese 2013
DTXSID5022308	Genistein	446-72-0 OR Genistein	Hox1a Chen and Reese 2013
DTXSID2021781	Dibutyl phthalate	84-74-2 OR Dibutyl phthalate	Hox1a Chen and Reese 2013
DTXSID5031131	Dipentyl phthalate	131-18-0 OR Dipentyl phthalate OR di-n-pentyl phthalate	Hox1a Chen and Reese 2013
DTXSID5020607	Di(2-ethylhexyl) phthalate	117-81-7 OR Di(2-ethylhexyl) phthalate OR Diethylhexyl Phthalate	Hox1a Chen and Reese 2013
DTXSID6075302	1,10-Phenanthroline monohydrate	1,10-Phenanthroline monohydrate OR "1,10-Phenanthroline, monohydrate"	agonists - Chen, Sakamuru, 2016	1,10-Phenanthroline, monohydrate	1,10-Phenanthroline monohydrate OR "1,10-Phenanthroline, monohydrate"
DTXSID301017239	10058-F4	10058-F4 OR "5-(4-Ethylbenzylidene)-2-sulfanylidene-1,3-thiazolidin-4-one"	agonists - Chen, Sakamuru, 2016	5-(4-Ethylbenzylidene)-2-sulfanylidene-1,3-thiazolidin-4-one	10058-F4 OR "5-(4-Ethylbenzylidene)-2-sulfanylidene-1,3-thiazolidin-4-one"
DTXSID4023177	13-cis-retinoic acid	13-cis-retinoic acid	agonists - Chen, Sakamuru, 2016	13-cis Retinoic acid	13-cis-retinoic acid OR "13-cis Retinoic acid"
DTXSID6024460	4-Aminoazobenzene	4-Aminoazobenzene OR "C.I. Solvent Yellow 1"	agonists - Chen, Sakamuru, 2016	C.I. Solvent Yellow 1	4-Aminoazobenzene OR "C.I. Solvent Yellow 1"
DTXSID30364925	AC-55649	AC-55649 OR "4-(4-octylphenyl)benzoic acid"	agonists - Chen, Sakamuru, 2016	4-(4-octylphenyl)benzoic acid	AC-55649 OR "4-(4-octylphenyl)benzoic acid"
DTXSID70944846	BF-170 hydrochloride	BF-170 hydrochloride OR "4-(2-Quinolinyl)aniline hydrochloride (1:1)"	agonists - Chen, Sakamuru, 2016	4-(2-Quinolinyl)aniline hydrochloride (1:1)	BF-170 hydrochloride OR "4-(2-Quinolinyl)aniline hydrochloride (1:1)"
DTXSID701017667	DFB	DFB OR "3-Fluoro-benzaldehyde [(3-Fluorophenyl)methylene]hydrazone"	agonists - Chen, Sakamuru, 2016	3-Fluoro-benzaldehyde [(3-Fluorophenyl)methylene]hydrazone	DFB OR "3-Fluoro-benzaldehyde [(3-Fluorophenyl)methylene]hydrazone"
DTXSID8040723	GW9662	GW9662 OR "2-Chloro-5-nitro-N-phenylbenzamide"	agonists - Chen, Sakamuru, 2016	2-Chloro-5-nitro-N-phenylbenzamide	GW9662 OR "2-Chloro-5-nitro-N-phenylbenzamide"
DTXSID901017556	K114	K114 OR "(E,E)-1-Bromo-2,5-bis-(4-hydroxystyryl)benzene"	agonists - Chen, Sakamuru, 2016	(E,E)-1-Bromo-2,5-bis-(4-hydroxystyryl)benzene	K114 OR "(E,E)-1-Bromo-2,5-bis-(4-hydroxystyryl)benzene"
DTXSID10161994	Kenpaullone	Kenpaullone OR "9-Bromo-7,12-dihydroindolo(3,2-d)(1)benzazepin-6(5H)-one"	agonists - Chen, Sakamuru, 2016	9-Bromo-7,12-dihydroindolo(3,2-d)(1)benzazepin-6(5H)-one	Kenpaullone OR "9-Bromo-7,12-dihydroindolo(3,2-d)(1)benzazepin-6(5H)-one"
DTXSID7040362	Niclosamide	Niclosamide OR "5-Chloro-N-(2-chloro-4-nitrophenyl)-2-hydroxybenzamide"	agonists - Chen, Sakamuru, 2016	5-Chloro-N-(2-chloro-4-nitrophenyl)-2-hydroxybenzamide	Niclosamide OR "5-Chloro-N-(2-chloro-4-nitrophenyl)-2-hydroxybenzamide"
DTXSID40168416	PD 98,059	PD 98,059 OR "2-(2-Amino-3-methoxyphenyl)-4H-1-benzopyran-4-one"	agonists - Chen, Sakamuru, 2016	2-(2-Amino-3-methoxyphenyl)-4H-1-benzopyran-4-one	PD 98,059 OR "2-(2-Amino-3-methoxyphenyl)-4H-1-benzopyran-4-one"
DTXSID7021239	Retinoic acid	Retinoic acid OR tretinoin	agonists - Chen, Sakamuru, 2016	Retinoic acid	Retinoic acid OR "Retinoic acid"
DTXSID2032005	Retinoic acid p-hydroxyanilide	Retinoic acid p-hydroxyanilide OR "4-Hydroxyphenyl retinamide"	agonists - Chen, Sakamuru, 2016	4-Hydroxyphenyl retinamide	Retinoic acid p-hydroxyanilide OR "4-Hydroxyphenyl retinamide"
DTXSID30424250	Rhodblock 6	Rhodblock 6 OR "N-(1H-indazol-5-yl)cyclobutanecarboxamide"	agonists - Chen, Sakamuru, 2016	N-(1H-indazol-5-yl)cyclobutanecarboxamide	Rhodblock 6 OR "N-(1H-indazol-5-yl)cyclobutanecarboxamide"
DTXSID00232884	Rutaecarpine	Rutaecarpine OR "8,13-dihydro-Indolo(2',3':3,4)pyrido(2,1-b)quinazolin-5(7H)-one"	agonists - Chen, Sakamuru, 2016	8,13-dihydro-Indolo(2',3':3,4)pyrido(2,1-b)quinazolin-5(7H)-one	Rutaecarpine OR "8,13-dihydro-Indolo(2',3':3,4)pyrido(2,1-b)quinazolin-5(7H)-one"
not found	SB 204741	SB 204741 OR "N-(1-Methyl-1H-indol-5-yl)-N′-(3-methyl-5-isothiazolyl)urea"	agonists - Chen, Sakamuru, 2016	N-(1-Methyl-1H-indol-5-yl)-N′-(3-methyl-5-isothiazolyl)urea	SB 204741 OR "N-(1-Methyl-1H-indol-5-yl)-N′-(3-methyl-5-isothiazolyl)urea"
DTXSID4042622	SB 206553 hydrochloride	SB 206553 hydrochloride OR "SB 206553 hydrochloride"	agonists - Chen, Sakamuru, 2016	SB 206553 hydrochloride	SB 206553 hydrochloride OR "SB 206553 hydrochloride"
DTXSID001017242	SB-366791	SB-366791 OR "3-(4-Chlorophenyl)-N-(3-methoxyphenyl)-2-propenamide"	agonists - Chen, Sakamuru, 2016	3-(4-Chlorophenyl)-N-(3-methoxyphenyl)-2-propenamide	SB-366791 OR "3-(4-Chlorophenyl)-N-(3-methoxyphenyl)-2-propenamide"
DTXSID80166799	SCH 58261	SCH 58261 OR "2-(2-Furanyl)-7-(2-phenylethyl)-7H-pyrazolo[4,3-e][1,2,4]triazolo[1,5-c]pyrimidin-5-amine"	agonists - Chen, Sakamuru, 2016	2-(2-Furanyl)-7-(2-phenylethyl)-7H-pyrazolo[4,3-e][1,2,4]triazolo[1,5-c]pyrimidin-5-amine	SCH 58261 OR "2-(2-Furanyl)-7-(2-phenylethyl)-7H-pyrazolo[4,3-e][1,2,4]triazolo[1,5-c]pyrimidin-5-amine"
DTXSID00425754	SIB 1757	SIB 1757 OR "3-Hydroxy-6-methyl-2-phenylazopyridine"	agonists - Chen, Sakamuru, 2016	3-Hydroxy-6-methyl-2-phenylazopyridine	SIB 1757 OR "3-Hydroxy-6-methyl-2-phenylazopyridine"
not found	SIB 1893	SIB 1893 OR "[E]-2-Methyl-6-[2-phenylethenyl]pyridine"	agonists - Chen, Sakamuru, 2016	[E]-2-Methyl-6-[2-phenylethenyl]pyridine	SIB 1893 OR "[E]-2-Methyl-6-[2-phenylethenyl]pyridine"
DTXSID801017260	SU 4312	SU 4312 OR "3-(4-Dimethylamino-benzylidenyl)-2-indolinone"	agonists - Chen, Sakamuru, 2016	3-(4-Dimethylamino-benzylidenyl)-2-indolinone	SU 4312 OR "3-(4-Dimethylamino-benzylidenyl)-2-indolinone"
DTXSID6040743	TTNPB	TTNPB OR "4-(2-(5,6,7,8-Tetrahydro-5,5,8,8-tetramethyl-2-naphthenyl)-1E-propen-1-yl)benzoic acid"	agonists - Chen, Sakamuru, 2016	4-(2-(5,6,7,8-Tetrahydro-5,5,8,8-tetramethyl-2-naphthenyl)-1E-propen-1-yl)benzoic acid	TTNPB OR "4-(2-(5,6,7,8-Tetrahydro-5,5,8,8-tetramethyl-2-naphthenyl)-1E-propen-1-yl)benzoic acid"
DTXSID201018515	Tyrphostin AG 494	Tyrphostin AG 494 OR "(E)-2-Cyano-3-(3,4-dihydroxyphenyl)-N-phenylprop-2-enamide"	agonists - Chen, Sakamuru, 2016	(E)-2-Cyano-3-(3,4-dihydroxyphenyl)-N-phenylprop-2-enamide	Tyrphostin AG 494 OR "(E)-2-Cyano-3-(3,4-dihydroxyphenyl)-N-phenylprop-2-enamide"
DTXSID9020116	5-Azacytidine	5-Azacytidine OR "5-Azacytidine"	antagonists - Chen, Sakamuru, 2016	5-Azacytidine	5-Azacytidine OR "5-Azacytidine"
DTXSID7022598	Amoxapine	Amoxapine OR "Amoxapine"	antagonists - Chen, Sakamuru, 2016	Amoxapine	Amoxapine OR "Amoxapine"
DTXSID4022604	Amsacrine	Amsacrine hydrochloride OR "4'-(Acridin-9-ylamino)-3'-methoxymethanesulfonanilide hydrochloride"	antagonists - Chen, Sakamuru, 2016	4'-(Acridin-9-ylamino)-3'-methoxymethanesulfonanilide hydrochloride	Amsacrine OR "4'-(Acridin-9-ylamino)-3'-methoxymethanesulfonanilide hydrochloride"
DTXSID4020115	Auranofin	Auranofin OR "Auranofin"	antagonists - Chen, Sakamuru, 2016	Auranofin	Auranofin OR "Auranofin"
DTXSID101017376	Bay 11-7085	Bay 11-7085 OR "3-((4-(1,1-Dimethylethyl)phenyl)sulfonyl)-2-propenenitrile"	antagonists - Chen, Sakamuru, 2016	3-((4-(1,1-Dimethylethyl)phenyl)sulfonyl)-2-propenenitrile	Bay 11-7085 OR "3-((4-(1,1-Dimethylethyl)phenyl)sulfonyl)-2-propenenitrile"
DTXSID601019046	BAY 61-3606 hydrochloride hydrate	BAY 61-3606 hydrochloride hydrate OR "BAY 61-3606 hydrochloride hydrate"	antagonists - Chen, Sakamuru, 2016	BAY 61-3606 hydrochloride hydrate	BAY 61-3606 hydrochloride hydrate OR "BAY 61-3606 hydrochloride hydrate"
DTXSID00880041	Brefeldin A from Penicillium brefeldianum	Brefeldin A from Penicillium brefeldianum OR "Brefeldin A"	antagonists - Chen, Sakamuru, 2016	Brefeldin A	Brefeldin A from Penicillium brefeldianum OR "Brefeldin A"
DTXSID0030956	Camptothecin	Camptothecin OR "Camptothecin"	antagonists - Chen, Sakamuru, 2016	Camptothecin	Camptothecin OR "Camptothecin"
not found	CGP-74514A hydrochloride	CGP-74514A hydrochloride OR "2-N-[(1R,2S)-2-Aminocyclohexyl]-6-N-(3-chlorophenyl)-9-ethylpurine-2,6-diamine;hydrochloride"	antagonists - Chen, Sakamuru, 2016	2-N-[(1R,2S)-2-Aminocyclohexyl]-6-N-(3-chlorophenyl)-9-ethylpurine-2,6-diamine;hydrochloride	CGP-74514A hydrochloride OR "2-N-[(1R,2S)-2-Aminocyclohexyl]-6-N-(3-chlorophenyl)-9-ethylpurine-2,6-diamine;hydrochloride"
DTXSID90407620	CGP-7930	CGP-7930 OR "2,6-Bis(tert-butyl)-4-(3-hydroxy-2,2-dimethylpropyl)phenol"	antagonists - Chen, Sakamuru, 2016	2,6-Bis(tert-butyl)-4-(3-hydroxy-2,2-dimethylpropyl)phenol	CGP-7930 OR "2,6-Bis(tert-butyl)-4-(3-hydroxy-2,2-dimethylpropyl)phenol"
DTXSID9046942	Desipramine hydrochloride	Desipramine hydrochloride OR "Desipramine hydrochloride"	antagonists - Chen, Sakamuru, 2016	Desipramine hydrochloride	Desipramine hydrochloride OR "Desipramine hydrochloride"
DTXSID201017379	Dilazep hydrochloride	Dilazep hydrochloride OR "Dilazep hydrochloride"	antagonists - Chen, Sakamuru, 2016	Dilazep hydrochloride	Dilazep hydrochloride OR "Dilazep hydrochloride"
DTXSID50967472	D-ribofuranosylbenzimidazole	D-ribofuranosylbenzimidazole OR "Dichlororibofuranosylbenzimidazole"	antagonists - Chen, Sakamuru, 2016	Dichlororibofuranosylbenzimidazole	D-ribofuranosylbenzimidazole OR "Dichlororibofuranosylbenzimidazole"
DTXSID4041024	Emetine dihydrochloride hydrate	Emetine dihydrochloride hydrate OR "Emetine dihydrochloride hydrate"	antagonists - Chen, Sakamuru, 2016	Emetine dihydrochloride hydrate	Emetine dihydrochloride hydrate OR "Emetine dihydrochloride hydrate"
DTXSID901017099	H-8 dihydrochloride	H-8 dihydrochloride OR "H 8 dihydrochloride"	antagonists - Chen, Sakamuru, 2016	H 8 dihydrochloride	H-8 dihydrochloride OR "H 8 dihydrochloride"
DTXSID0047797	Idarubicin hydrochloride	Idarubicin hydrochloride OR "Idarubicin hydrochloride"	antagonists - Chen, Sakamuru, 2016	Idarubicin hydrochloride	Idarubicin hydrochloride OR "Idarubicin hydrochloride"
DTXSID50474691	LY-294,002 hydrochloride	LY-294,002 hydrochloride OR "2-Morpholin-4-yl-8-phenylchromen-4-one;hydrochloride"	antagonists - Chen, Sakamuru, 2016	2-Morpholin-4-yl-8-phenylchromen-4-one;hydrochloride	LY-294,002 hydrochloride OR "2-Morpholin-4-yl-8-phenylchromen-4-one;hydrochloride"
DTXSID5023322	Mifepristone	Mifepristone OR "Mifepristone"	antagonists - Chen, Sakamuru, 2016	Mifepristone	Mifepristone OR "Mifepristone"
DTXSID4046947	Mitoxantrone	Mitoxantrone OR "Mitoxantrone"	antagonists - Chen, Sakamuru, 2016	Mitoxantrone	Mitoxantrone OR "Mitoxantrone"
DTXSID401017137	MNS	MNS OR "5-(2-Nitroethenyl)-1,3-benzodioxole"	antagonists - Chen, Sakamuru, 2016	5-(2-Nitroethenyl)-1,3-benzodioxole	MNS OR "5-(2-Nitroethenyl)-1,3-benzodioxole"
DTXSID2040579	Parthenolide	Parthenolide OR "Parthenolide"	antagonists - Chen, Sakamuru, 2016	Parthenolide	Parthenolide OR "Parthenolide"
DTXSID201019044	PD-166285 hydrate	PD-166285 hydrate OR "PD-166285 hydrate"	antagonists - Chen, Sakamuru, 2016	PD-166285 hydrate	PD-166285 hydrate OR "PD-166285 hydrate"
DTXSID6034186	Spironolactone	Spironolactone OR "Spironolactone"	antagonists - Chen, Sakamuru, 2016	Spironolactone	Spironolactone OR "Spironolactone"
DTXSID70381575	Stattic	Stattic OR "6-Nitro-1-benzothiophene 1,1-dioxide"	antagonists - Chen, Sakamuru, 2016	6-Nitro-1-benzothiophene 1,1-dioxide	Stattic OR "6-Nitro-1-benzothiophene 1,1-dioxide"
not found	Topotecan hydrochloride hydrate	Topotecan hydrochloride hydrate OR ""	antagonists - Chen, Sakamuru, 2016		Topotecan hydrochloride hydrate OR ""

## Sheet: AllChems
Curated chemicals			These are sample records. Feel free to delete rows after row 3.
Copy these columns (A-C) to Landscape - Make sure column A on the Landscape sheet is not hidden
DSSToxID	Preferred Name	Chemical query
DTXSID9044796	(Acryloyloxy)(tributyl)stannane	13331-52-7 OR (Acryloyloxy)(tributyl)stannane
DTXSID9040760	{4-[({2-[3-Fluoro-4-(trifluoromethyl)phenyl]-4-methyl-1,3-thiazol-5-yl}methyl)sulfanyl]-2-methylphenoxy}acetic acid	317318-84-6 OR {4-[({2-[3-Fluoro-4-(trifluoromethyl)phenyl]-4-methyl-1,3-thiazol-5-yl}methyl)sulfanyl]-2-methylphenoxy}acetic acid OR GW0742
DTXSID6044519	1,1,3,3,5-Pentamethyl-4,6-dinitro-2,3-dihydro-1H-indene	1,1,3,3,5-Pentamethyl-4,6-dinitro-2,3-dihydro-1H-indene
DTXSID6075302	1,10-Phenanthroline monohydrate	1,10-Phenanthroline monohydrate OR "1,10-Phenanthroline, monohydrate"
DTXSID8026193	1,2,3-Trichlorobenzene	1,2,3-Trichlorobenzene
DTXSID9047259	1,3-Dichloro-6,7,8,9,10,12-hexahydroazepino[2,1-b]quinazoline hydrochloride (1:1)	149062-75-9 OR 1,3-Dichloro-6,7,8,9,10,12-hexahydroazepino[2,1-b]quinazoline hydrochloride (1:1)
DTXSID301017239	10058-F4	10058-F4 OR "5-(4-Ethylbenzylidene)-2-sulfanylidene-1,3-thiazolidin-4-one"
DTXSID4023177	13-cis Retinoic acid	4759-48-2 OR 13-cis Retinoic acid OR Isotretinoin
	17-alpha-ethinyl estradiol	17-alpha-ethinyl estradiol
DTXSID3026190	2,2',4'-Trichloroacetophenone	4252-78-2 OR 2,2',4'-Trichloroacetophenone
DTXSID8022325	2,2-Bis(4-hydroxyphenyl)-1,1,1-trichloroethane	2971-36-0 OR 2,2-Bis(4-hydroxyphenyl)-1,1,1-trichloroethane
DTXSID4024359	2,4,5-Trichlorophenol	2,4,5-Trichlorophenol OR 95-95-4
DTXSID2021311	2,4,6-Tris(tert-butyl)phenol	732-26-3 OR 2,4,6-Tris(tert-butyl)phenol OR 2,4,6-tri-tert-butylphenol
DTXSID7029241	2,4-Bis(1-methyl-1-phenylethyl)phenol	2772-45-4 OR 2,4-Bis(1-methyl-1-phenylethyl)phenol OR 2,4-bis(alpha,alpha-dimethylbenzyl)phenol
DTXSID2026602	2,4-Di-tert-butylphenol	2,4-Di-tert-butylphenol
DTXSID10886034	2,4-Dodecadienoic acid, 11-methoxy-3,7,11-trimethyl-, (2E,4E)-	53092-52-7 OR 2,4-Dodecadienoic acid, 11-methoxy-3,7,11-trimethyl-, (2E,4E)- OR Methoprene
DTXSID8041379	2,6-Di-tert-butyl-4-methoxyphenol	489-01-0 OR 2,6-Di-tert-butyl-4-methoxyphenol OR Topanol 354
DTXSID4021559	2,6-Di-tert-butyl-4-nitrophenol	728-40-5 OR 2,6-Di-tert-butyl-4-nitrophenol
DTXSID001017454	2-AG	"2-AG"[tw] OR 2-arachidonoylglycerol OR glyceryl 2-arachidonate
DTXSID4040767	3,5-Dichlorosalicyl-3,4-dichloroanilide	1154-59-2 OR 3,5-Dichlorosalicyl-3,4-dichloroanilide OR 3,3',4',5-tetrachlorosalicylanilide
DTXSID5044360	3,7-Dimethyloctan-1-ol	106-21-8 OR 3,7-Dimethyloctan-1-ol
DTXSID80228861	4-(3-3,4-p-menthadien-(1,8)-yl)olivetol	4-(3-3,4-p-menthadien-(1,8)-yl)olivetol OR abn-cbd OR "abnormal cannabidiol"[tw]
DTXSID0021963	4-(Diethylamino)benzaldehyde	120-21-8 OR 4-(Diethylamino)benzaldehyde OR DEAB
DTXSID9047598	4,4'-Sulfonylbis[2-(prop-2-en-1-yl)phenol]	41481-66-7 OR 4,4'-Sulfonylbis[2-(prop-2-en-1-yl)phenol]
DTXSID6024460	4-Aminoazobenzene	4-Aminoazobenzene OR "C.I. Solvent Yellow 1"
	4-biphenyl carboxylic acid	"4-biphenyl carboxylic acid"[tw]
DTXSID2032005	4-Hydroxyphenyl retinamide	65646-68-6 OR 4-Hydroxyphenyl retinamide OR Fenretinide
DTXSID30188244	4-Iodopyrazole	4-Iodopyrazole
DTXSID3040649	4-Methylpyrazole	7554-65-6 OR 4-Methylpyrazole OR fomepizole
DTXSID5033836	4-Nonylphenol	104-40-5 OR 4-Nonylphenol
DTXSID20865895	4-oxoretinoic acid	4-oxoretinoic acid OR "4-oxo-RA"[tw]
DTXSID9020116	5-Azacytidine	5-Azacytidine OR "5-Azacytidine"
DTXSID00974419	5-Hydroxy-5-[(1-hydroxycyclopropyl)imino]norvaline	Coprine OR 58919-61-2 OR 5-Hydroxy-5-[(1-hydroxycyclopropyl)imino]norvaline
DTXSID6040404	9-cis-retinoic acid	5300-03-8 OR 9-cis Retinoic acid OR alitretinoin OR 9-cis-retinoic acid
	A1120 agent	A1120 agent[nm] OR A1120
DTXSID30364925	AC-55649	AC-55649 OR "4-(4-octylphenyl)benzoic acid"
DTXSID5039224	Acetaldehyde	75-07-0 OR Acetaldehyde
DTXSID2020006	Acetaminophen	103-90-2 OR Acetaminophen
DTXSID6022553	Acitretin	55079-83-9 OR Acitretin
DTXSID5046481	Adapalene	106685-40-9 OR Adapalene
DTXSID50472955	AGN 193109	171568-43-7 OR AGN 193109
DTXSID8020040	Aldrin	Aldrin
DTXSID8035180	Allethrin	584-79-2 OR Allethrin
DTXSID7021239	all-trans-Retinoic acid	302-79-4 OR all-trans-Retinoic acid OR Tretinoin
	ALRT 1550	ALRT 1550
DTXSID5040758	AM580	102121-60-8 OR AM580 OR Am 580
DTXSID5046853	AM80 (Tamibarotene)	Am80 OR tamibarotene[tw] OR 94497-51-5
DTXSID7022598	Amoxapine	Amoxapine OR "Amoxapine"
	Ampal	Ampal
DTXSID4022604	Amsacrine	Amsacrine hydrochloride OR "4'-(Acridin-9-ylamino)-3'-methoxymethanesulfonanilide hydrochloride"
DTXSID0048185	Apomorphine hydrochloride hydrate	41372-20-7 OR Apomorphine hydrochloride hydrate
DTXSID5046776	Ataluren	775304-57-9 OR Ataluren
	ATPR	4-amino-2-trifluoromethyl-phenyl retinate OR "ATPR compound"[tw]
DTXSID4020115	Auranofin	Auranofin OR "Auranofin"
DTXSID4047383	AVE3247	AVE3247
DTXSID3020122	Azinphos-methyl	86-50-0 OR Azinphos-methyl OR Azinphosmethyl
DTXSID101017376	Bay 11-7085	Bay 11-7085 OR "3-((4-(1,1-Dimethylethyl)phenyl)sulfonyl)-2-propenenitrile"
DTXSID601019046	BAY 61-3606 hydrochloride hydrate	BAY 61-3606 hydrochloride hydrate OR "BAY 61-3606 hydrochloride hydrate"
DTXSID5023900	Benomyl	17804-35-2 OR Benomyl
DTXSID9032329	Bensulide	741-58-2 OR Bensulide
DTXSID0023901	Bentazone	25057-89-0 OR Bentazone
DTXSID0021709	Benzamide	Benzamide OR 55-21-0
DTXSID4022652	Benzbromarone	3562-84-3 OR Benzbromarone
DTXSID1040619	Bexarotene	153559-49-0 OR Bexarotene
DTXSID70944846	BF-170 hydrochloride	BF-170 hydrochloride OR "4-(2-Quinolinyl)aniline hydrochloride (1:1)"
DTXSID5032525	Bifenazate	149877-41-8 OR Bifenazate
DTXSID9058654	BisOPP-A	24038-68-4 OR BisOPP-A
DTXSID7020182	Bisphenol A	80-05-7 OR Bisphenol A
DTXSID9021342	Bithionol	97-18-7 OR Bithionol
	BMS 184394	BMS 184394
	BMS 189453	BMS 189453
	BMS 961 OR BMS-961	BMS 961 OR BMS-961
DTXSID80168213	BMS453	166977-43-1 OR BMS453
	BMS493	BMS493 OR "4-(2-(5,6-dihydro-5,5-dimethyl-8-(2-phenylethynyl)naphthalen-2-yl)ethen-1-yl)benzoic acid"[tw]
	BMS641	BMS641
	BMS753	BMS753
	BMS948	BMS948
	BMS961	BMS961
DTXSID9036779	BPDE	Benzo[a]pyrene diol epoxide
	BPN-14136	BPN-14136
DTXSID00880041	Brefeldin A from Penicillium brefeldianum	Brefeldin A from Penicillium brefeldianum OR "Brefeldin A"
DTXSID8034401	Buprofezin	69327-76-0 OR Buprofezin
DTXSID0030956	Camptothecin	Camptothecin OR "Camptothecin"
DTXSID0022725	Candesartan	Candesartan
DTXSID5020239	Candesartan cilexetil	145040-37-5 OR Candesartan cilexetil OR candesartan
DTXSID4020242	Captafol	2425-06-1 OR Captafol
DTXSID4022733	Carbenoxolone	carbenoxolone
DTXSID70162588	CD 2019	CD 2019 OR CD-2019 OR 6-(3-(1-methylcyclohexyl)-4-methoxyphenyl)-2-naphthoic acid
DTXSID8074443	CD 367	CD 367 OR "4-(5,6,7,8-tetrahydro-5,5,8,8-tetramethyl-2-anthracenyl)benzoic acid"[tw] OR 107430-51-3
DTXSID80154737	CD 437	CD 437 OR Ro 47-2077 OR "6-(3-(1-adamantyl)-4-hydroxyphenyl)-2-naphthalenecarboxylic acid"
	CD1530	CD1530 OR "4-(6-hydroxy-7-tricyclo(3.3.1.13,7)dec-1-yl-2-naphthalenyl)benzoic acid"[tw]
	CD437	CD437
not found	CGP-74514A hydrochloride	CGP-74514A hydrochloride OR "2-N-[(1R,2S)-2-Aminocyclohexyl]-6-N-(3-chlorophenyl)-9-ethylpurine-2,6-diamine;hydrochloride"
DTXSID90407620	CGP-7930	CGP-7930 OR "2,6-Bis(tert-butyl)-4-(3-hydroxy-2,2-dimethylpropyl)phenol"
DTXSID70439469	CHEMBL37708	155877-83-1 OR CHEMBL37708
DTXSID7020261	Chloral hydrate	302-17-0 OR Chloral hydrate
DTXSID7020267	Chlordane	57-74-9 OR Chlordane OR M 140
DTXSID9032533	Chlorfenapyr	122453-73-0 OR Chlorfenapyr
DTXSID0020319	Chlorothalonil	1897-45-6 OR Chlorothalonil OR tetrachloroisophthalonitrile
DTXSID9020322	Chlorpropamide	Chlorpropamide OR 94-20-2
DTXSID4020329	Cimetidine	51481-61-9 OR Cimetidine
DTXSID6024836	Citral	5392-40-5 OR 3,7-Dimethyl-2,6-octadienal OR citral
DTXSID3041790	Citronellal	106-23-0 OR Citronellal
DTXSID3026726	Citronellol	106-22-9 OR Citronellol
DTXSID2047272	CJ-013610	249296-43-3 OR CJ-013610
DTXSID7029871	Clotrimazole	Clotrimazole OR 23593-75-1
DTXSID2020347	Coumaphos	56-72-4 OR Coumaphos
DTXSID7047279	CP-532623	261947-38-0 OR CP-532623 OR CP 532,623
	CS5	CS5
	CVT-10216	CVT-10216
DTXSID9034490	Cyanamide	420-04-2 OR Cyanamide
DTXSID0032601	Cyproconazole	94361-06-5 OR Cyproconazole
DTXSID00862180	Daidzin	Daidzin
DTXSID2022880	Danazol	17230-88-5 OR Danazol
DTXSID0033382	Daunomycin hydrochloride	23541-50-6 OR Daunomycin hydrochloride OR Daunorubicin
DTXSID7022883	Daunorubicin	20830-81-3 OR Daunorubicin
	DC271	DC271
DTXSID20239299	DEAB	93148-15-3 OR DEAB OR Benzaldehyde, 3-allyl-2-(2-(diethylamino)ethoxy)- OR C.I. Solvent Yellow 56
DTXSID8020381	Deltamethrin	52918-63-5 OR Deltamethrin OR decamethrin
DTXSID9046942	Desipramine hydrochloride	Desipramine hydrochloride OR "Desipramine hydrochloride"
DTXSID701017667	DFB	DFB OR "3-Fluoro-benzaldehyde [(3-Fluorophenyl)methylene]hydrazone"
DTXSID5020607	Di(2-ethylhexyl) phthalate	117-81-7 OR Di(2-ethylhexyl) phthalate OR Diethylhexyl Phthalate
DTXSID2021781	Dibutyl phthalate	84-74-2 OR Dibutyl phthalate
DTXSID3020419	Dibutyltin diacetate	1067-33-0 OR Dibutyltin diacetate
	dichloro-all-trans-retinone	dichloro-all-trans-retinone
DTXSID9020453	Dieldrin	60-57-1 OR Dieldrin
DTXSID3020465	Diethylstilbestrol	56-53-1 OR Diethylstilbestrol
DTXSID4032372	Difenoconazole	119446-68-3 OR Difenoconazole
DTXSID201017379	Dilazep hydrochloride	Dilazep hydrochloride OR "Dilazep hydrochloride"
DTXSID2040363	Diniconazole	83657-24-3 OR Diniconazole
DTXSID5031131	Dipentyl phthalate	131-18-0 OR Dipentyl phthalate OR di-n-pentyl phthalate
DTXSID9032379	Dithiopyr	97886-45-8 OR Dithiopyr
DTXSID50967472	D-ribofuranosylbenzimidazole	D-ribofuranosylbenzimidazole OR "Dichlororibofuranosylbenzimidazole"
DTXSID8041909	Dysprosium(III) chloride	10025-74-8 OR Dysprosium(III) chloride
	EC23	EC23
DTXSID7020558	Emetine dihydrochloride	316-42-7 OR Emetine dihydrochloride OR Emetine
DTXSID4041024	Emetine dihydrochloride hydrate	Emetine dihydrochloride hydrate OR "Emetine dihydrochloride hydrate"
DTXSID1020560	Endosulfan	115-29-7 OR Endosulfan
DTXSID9037539	Endosulfan I	959-98-8 OR Endosulfan I OR Endosulfan
DTXSID6020561	Endrin	Endrin OR 72-20-8
DTXSID1024091	EPTC	759-94-4 OR EPTC
DTXSID501026640	ER-50891	ER-50891 OR "ER50891"
DTXSID9020584	Ethanol	Ethanol[majr]
DTXSID0023036	Etretinate	54350-48-0 OR Etretinate
DTXSID2032550	Fenpyroximate (Z,E)	111812-58-9 OR Fenpyroximate (Z,E)
DTXSID3020621	Fenvalerate	51630-58-1 OR Fenvalerate
DTXSID3020627	Fluconazole	86386-73-4 OR Fluconazole
DTXSID2034625	Fluoxastrobin	361377-29-9 OR Fluoxastrobin
DTXSID3024235	Flusilazole	85509-19-9 OR Flusilazole
DTXSID0021385	Folpet	133-07-3 OR Folpet
DTXSID7020637	Formaldehyde	50-00-0 OR Formaldehyde
DTXSID1034501	gamma-Cyhalothrin	76703-62-3 OR gamma-Cyhalothrin
DTXSID5022308	Genistein	446-72-0 OR Genistein
DTXSID5020653	Gentian Violet	548-62-9 OR Gentian Violet
DTXSID8026727	Geraniol	106-24-1 OR Geraniol OR nerol
DTXSID1024122	Glyphosate	1071-83-6 OR Glyphosate
DTXSID5023110	Gossypol	303-45-7 OR Gossypol
DTXSID8040723	GW9662	GW9662 OR "2-Chloro-5-nitro-N-phenylbenzamide"
DTXSID901017099	H-8 dihydrochloride	H-8 dihydrochloride OR "H 8 dihydrochloride"
DTXSID6045375	Halcinonide	3093-35-4 OR Halcinonide
DTXSID8025383	Hexabromocyclododecane	25637-99-4 OR Hexabromocyclododecane
DTXSID6020690	Hexachlorophene	70-30-4 OR Hexachlorophene
DTXSID0047797	Idarubicin hydrochloride	57852-57-0 OR Idarubicin hydrochloride OR Idarubicin
DTXSID8024151	Imazalil	35554-44-0 OR Imazalil OR enilconazole
DTXSID9020740	Indomethacin	53-86-1 OR Indomethacin
DTXSID7042065	Isodrin	Isodrin
DTXSID3023180	Itraconazole	84625-61-6 OR Itraconazole
DTXSID901017556	K114	K114 OR "(E,E)-1-Bromo-2,5-bis-(4-hydroxystyryl)benzene"
DTXSID10161994	Kenpaullone	Kenpaullone OR "9-Bromo-7,12-dihydroindolo(3,2-d)(1)benzazepin-6(5H)-one"
DTXSID7029879	Ketoconazole	65277-42-1 OR Ketoconazole
DTXSID6040745	L-165,041	L-165,041 OR "4-(3-(2-propyl-3-hydroxy-4-acetyl)phenoxy)propyloxyphenoxy acetic"[tw] OR "L 165041"[tw] OR "L-164,041"[tw]
	LE 135	LE 135 OR LE-135 OR LE135 OR 4-(5H-7,8,9,10-tetrahydro-5,7,7,10,10-pentamethylbenzo(e)naphtho(2,3-b)(1,4)diazepin-13-yl)benzoic acid
	LG 100754	LG 100754
DTXSID9048277	Liarozole	Liarozole OR 115575-11-6
DTXSID50474691	LY-294,002 hydrochloride	LY-294,002 hydrochloride OR "2-Morpholin-4-yl-8-phenylchromen-4-one;hydrochloride"
DTXSID6025513	Malachite green oxalate	2437-29-8 OR Malachite green oxalate OR malachite green
DTXSID4042121	Mepanipyrim	110235-47-7 OR Mepanipyrim
DTXSID2029167	Metam-sodium	137-42-8 OR Metam-sodium OR methyldithiocarbamate
DTXSID9020827	Methoxychlor	72-43-5 OR Methoxychlor
DTXSID5023322	Mifepristone	Mifepristone OR "Mifepristone"
DTXSID4046947	Mitoxantrone	Mitoxantrone OR "Mitoxantrone"
DTXSID0045173	Mitoxantrone dihydrochloride	70476-82-3 OR Mitoxantrone dihydrochloride OR Mitoxantrone
DTXSID20439131	MM11253	MM11253 OR "MM 11253" OR 345952-44-5
DTXSID401017137	MNS	MNS OR "5-(2-Nitroethenyl)-1,3-benzodioxole"
DTXSID6024206	Molinate	2212-67-1 OR Molinate
DTXSID10872412	Mometasone	105102-22-5 OR Mometasone OR mometasone furoate
DTXSID2025680	mono-(2-ethylhexyl)phthalate OR MEHP	mono-(2-ethylhexyl)phthalate OR MEHP OR 4376-20-9
DTXSID9023334	Montelukast	158966-92-8 OR Montelukast
DTXSID9046992	Nicardipine hydrochloride	54527-84-3 OR Nicardipine hydrochloride OR Nicardipine
DTXSID7040362	Niclosamide	Niclosamide OR "5-Chloro-N-(2-chloro-4-nitrophenyl)-2-hydroxybenzamide"
DTXSID2048826	nitrefazole	nitrefazole
DTXSID7020970	Nitrofen	1836-75-5 OR Nitrofen
DTXSID7025895	N-Phenyl-1,4-benzenediamine	N-Phenyl-1,4-benzenediamine OR 101-54-2
DTXSID4060862	Octanamide	Octanamide OR 629-01-6
DTXSID8024238	Oryzalin	19044-88-3 OR Oryzalin
DTXSID3024239	Oxadiazon	19666-30-9 OR Oxadiazon
DTXSID2040579	Parthenolide	Parthenolide OR "Parthenolide"
DTXSID40168416	PD 98059	2-(2-amino-3-methoxyphenyl)-4H-1-benzopyran-4-one OR "PD98059" OR "PD 98059"
DTXSID201019044	PD-166285 hydrate	PD-166285 hydrate OR "PD-166285 hydrate"
DTXSID8021199	Pebulate	1114-71-2 OR Pebulate
DTXSID2024246	Pentabromodiphenyl ether	32534-81-9 OR Pentabromodiphenyl ether
DTXSID1027263	Pentyl acetate	628-63-7 OR Pentyl acetate OR amyl acetate
DTXSID4048511	PharmaGSID_48511	1062243-51-9 OR PharmaGSID_48511
DTXSID4048519	PharmaGSID_48519	686756-87-6 OR PharmaGSID_48519
DTXSID5021122	Phenobarbital	50-06-6 OR Phenobarbital
DTXSID5042249	Phenylarsine oxide	Phenylarsine oxide OR 637-03-6
DTXSID1024259	Phosalone	2310-17-0 OR Phosalone
DTXSID3037129	Pioglitazone	111025-46-8 OR Pioglitazone
DTXSID8037706	Potassium perfluorooctanesulfonate	2795-39-3 OR Potassium perfluorooctanesulfonate
DTXSID4024270	Prochloraz	67747-09-5 OR Prochloraz
DTXSID4024276	Propargite	2312-35-8 OR Propargite OR Omite
DTXSID7032638	Pyraclostrobin	175013-18-0 OR Pyraclostrobin OR pyrachlostrobin
DTXSID2059774	Pyrazole	288-13-1 OR Pyrazole
DTXSID5032573	Pyridaben	96489-71-3 OR Pyridaben
DTXSID4021218	Quercetin	Quercetin
	R 115866	R 115866 or talarozole
	R116010	R116010[tw]
DTXSID3023550	Raloxifene	Raloxifene
DTXSID3023552	Repaglinide	135062-02-1 OR Repaglinide
DTXSID4031980	Resveratrol	501-36-0 OR Resveratrol
DTXSID5025998	Retinal	116-31-4 OR Retinal OR Retinaldehyde
DTXSID3023556	Retinol	68-26-8 OR Retinol OR Vitamin A
	retinylamine	retinylamine
DTXSID30424250	Rhodblock 6	Rhodblock 6 OR "N-(1H-indazol-5-yl)cyclobutanecarboxamide"
DTXSID1048627	Ritonavir	Ritonavir
	Ro 23-2895 OR 103009-91-2	Ro 23-2895 OR 103009-91-2
DTXSID9048512	Ro 23-7637	107071-66-9 OR Ro 23-7637
	Ro12-7310	"Ro 12-7310"[tw] OR 65316-65-6
	Ro13-6307	"Ro 13-6307"[tw] OR 79073-31-7
DTXSID7037131	Rosiglitazone	122320-73-4 OR Rosiglitazone
DTXSID6021248	Rotenone	83-79-4 OR Rotenone
DTXSID00232884	Rutaecarpine	Rutaecarpine OR "8,13-dihydro-Indolo(2',3':3,4)pyrido(2,1-b)quinazolin-5(7H)-one"
not found	SB 204741	SB 204741 OR "N-(1-Methyl-1H-indol-5-yl)-N′-(3-methyl-5-isothiazolyl)urea"
DTXSID4042622	SB 206553 hydrochloride	SB 206553 hydrochloride OR "SB 206553 hydrochloride"
DTXSID60167466	SB-210661	"SB 210661"[tw] OR "SB-210661"
DTXSID5047322	SB243213A	200940-23-4 OR SB243213A
DTXSID001017242	SB-366791	SB-366791 OR "3-(4-Chlorophenyl)-N-(3-methoxyphenyl)-2-propenamide"
DTXSID80166799	SCH 58261	SCH 58261 OR "2-(2-Furanyl)-7-(2-phenylethyl)-7H-pyrazolo[4,3-e][1,2,4]triazolo[1,5-c]pyrimidin-5-amine"
DTXSID00425754	SIB 1757	SIB 1757 OR "3-Hydroxy-6-methyl-2-phenylazopyridine"
not found	SIB 1893	SIB 1893 OR "[E]-2-Methyl-6-[2-phenylethenyl]pyridine"
DTXSID70197572	Sitagliptin	486460-32-6 OR Sitagliptin
DTXSID3042390	Sodium (2-pyridylthio)-N-oxide	3811-73-2 OR Sodium (2-pyridylthio)-N-oxide
DTXSID6034186	Spironolactone	Spironolactone OR "Spironolactone"
	SR 11254	SR 11254 OR MM11254 OR "(6-((5,6,7,8-tetrahydro-5,5,8,8-tetramethyl-2-naphthalenyl)hydroxyimino)methyl)-2-naphthalenecarboxylic acid"
	SR11237	SR11237
DTXSID8047347	SR271425	155990-20-8 OR SR271425 OR SR 271425
DTXSID0047379	SSR126768	SSR126768 OR (4-chloro-3-((3R)-(+)-5-chloro-1-(2,4-dimethoxybenzyl)-3-methyl-2-oxo-2,3-dihydro-1H-indol-3-yl))-N-ethyl-N-(3-pyridylmethyl)-benzamide, hydrochloride
DTXSID1047368	SSR69071	344930-95-6 OR SSR69071 OR SSR 69071
DTXSID70381575	Stattic	Stattic OR "6-Nitro-1-benzothiophene 1,1-dioxide"
DTXSID801017260	SU 4312	SU 4312 OR "3-(4-Dimethylamino-benzylidenyl)-2-indolinone"
DTXSID2026523	Symclosene	87-90-1 OR Symclosene
	Talarozole (R115866)	Talarozole OR R115866 OR "R 115866"[tw]
DTXSID1034187	Tamoxifen	Tamoxifen
DTXSID5046691	Tazarotene	118292-40-3 OR Tazarotene
DTXSID60152094	Tazarotenic acid (Agn 190299)	Agn 190299 OR Tazarotenic acid OR "Agn 190299"[tw]
DTXSID0034223	Tebufenpyrad	119168-77-3 OR Tebufenpyrad OR 4-chloro-N-((4-(1,1-dimethylethyl)phenyl)methyl)-3-ethyl-1-methyl-1H-pyrazole-5-carboxamide
DTXSID4038922	Tetrabromobisphenol A bis(2-hydroxyethyl) ether	4162-45-2 OR Tetrabromobisphenol A bis(2-hydroxyethyl) ether
DTXSID4022153	Tetrabutyltin	1461-25-2 OR Tetrabutyltin
DTXSID4051378	Tetrachlorodibenzodioxin	41903-57-5 OR Tetrachlorodibenzodioxin
DTXSID1021322	Tetraethylthiuram disulfide	97-77-8 OR Tetraethylthiuram disulfide OR Disulfiram
DTXSID1032488	Thiazopyr	117718-60-2 OR Thiazopyr
DTXSID6024337	Thiobencarb	28249-77-6 OR Thiobencarb OR benthiocarb
DTXSID5021332	Thiram	137-26-8 OR Thiram
not found	Topotecan hydrochloride hydrate	Topotecan hydrochloride hydrate OR ""
DTXSID3023897	Triadimefon	43121-43-3 OR Triadimefon
DTXSID0032493	Triadimenol	55219-65-3 OR Triadimenol OR triadimefon
DTXSID9034997	Tributyltetradecylphosphonium chloride	81741-28-8 OR Tributyltetradecylphosphonium chloride
DTXSID0040709	Tributyltin	688-73-3 OR Tributyltin
DTXSID5034981	Tributyltin benzoate	4342-36-3 OR Tributyltin benzoate
DTXSID3027403	Tributyltin chloride	1461-22-9 OR Tributyltin chloride OR tributyltin
DTXSID9035204	Tributyltin methacrylate	2155-70-6 OR Tributyltin methacrylate OR tri-n-butylstannylmethacrylate
DTXSID30237781	Trifarotene	CD5789 OR Trifarotene
DTXSID2032500	Triflumizole	68694-11-1 OR Triflumizole OR triflumizol
DTXSID6021408	Triphenyltin acetate	900-95-8 OR Triphenyltin acetate OR phentin acetate
DTXSID3042500	Triphenyltin fluoride	379-52-2 OR Triphenyltin fluoride
DTXSID0032655	Triticonazole	131983-72-7 OR Triticonazole
DTXSID6040743	TTNPB	71441-28-6 OR TTNPB OR Arotinoid acid OR 4-(2-(5,6,7,8-tetrahydro-5,5,8,8-tetramethyl-2-naphthalenyl)-1-propenyl)benzoic acid[nm]
DTXSID201018515	Tyrphostin AG 494	Tyrphostin AG 494 OR "(E)-2-Cyano-3-(3,4-dihydroxyphenyl)-N-phenylprop-2-enamide"
DTXSID7024376	Vernolate	1929-77-7 OR Vernolate OR S,N,N'-tripropylthiocarbamate
DTXSID5047825	Vinorelbine tartrate	125317-39-7 OR Vinorelbine tartrate OR vinorelbine
DTXSID80163783	Win18,446 / bisdiamine	Win18,446 OR bisdiamine OR "N,N'-bis(dichloroacetyl)-1,8-octamethylenediamine"[tw]
DTXSID5023746	Zafirlukast	107753-78-6 OR Zafirlukast
DTXSID5021463	Zinc diethyldithiocarbamate	14324-55-1 OR Zinc diethyldithiocarbamate OR Ditiocarb
DTXSID7026314	Zinc pyrithione	13463-41-7 OR Zinc pyrithione OR pyrithione zinc
DTXSID0021464	Ziram	137-30-4 OR Ziram

[truncated: 2 more sheets: AllwithStructure, Pathway_queries]
