# Supplementary material for: Identifying Candidate Reference Chemicals for In Vitro Testing of the Retinoid Pathway for Predictive Developmental Toxicity
Source: ALTEX. Author manuscript; Available in PMC 2024 Jan 4. (PMC10765368; doi:10.14573/altex.2202231)
Supplement: Supplement3 [file NIHMS1945822-supplement-Supplement3.zip › LitDB_RetinoidPathway_altex.xlsm]

## Sheet: ReadMe
Read Me

## Sheet: Detail
Detail
MeSH Chemical Name (hyperlinked)	actionprotein	ChemName	MeSH Protein (hyperlinked)	chemuid	protuid	ProtName	ag	antag	PMID	Pub Yr	Title	pmid
(((4-(ethoxycarbonyl)phenyl)amino)(2,2,4,4-tetramethyl thiochroman-6-yl)amino) methan-1-one	Receptors, Retinoic Acid / ag	(((4-(ethoxycarbonyl)phenyl)amino)(2,2,4,4-tetramethyl thiochroman-6-yl)amino) methan-1-one	Receptors, Retinoic Acid	C508274	D018168	Receptors, Retinoic Acid	1	0	16133793	2005	Flexible heteroarotinoids (Flex-Hets) exhibit improved therapeutic ratios as anti-cancer agents over retinoic acid receptor agonists._x000D_	16133793
(((4-(ethoxycarbonyl)phenyl)amino)(2,2,4,4-tetramethyl thiochroman-6-yl)amino) methan-1-one	Retinoid X Receptors / ag	(((4-(ethoxycarbonyl)phenyl)amino)(2,2,4,4-tetramethyl thiochroman-6-yl)amino) methan-1-one	Retinoid X Receptors	C508274	D047488	Retinoid X Receptors	1	0	16133793	2005	Flexible heteroarotinoids (Flex-Hets) exhibit improved therapeutic ratios as anti-cancer agents over retinoic acid receptor agonists._x000D_	16133793
(((4-(ethoxycarbonyl)phenyl)amino)(2,2,4,4-tetramethyl thiochroman-6-yl)amino) methane-1-thione	Receptors, Retinoic Acid / ag	(((4-(ethoxycarbonyl)phenyl)amino)(2,2,4,4-tetramethyl thiochroman-6-yl)amino) methane-1-thione	Receptors, Retinoic Acid	C508275	D018168	Receptors, Retinoic Acid	1	0	16133793	2005	Flexible heteroarotinoids (Flex-Hets) exhibit improved therapeutic ratios as anti-cancer agents over retinoic acid receptor agonists._x000D_	16133793
(((4-(ethoxycarbonyl)phenyl)amino)(2,2,4,4-tetramethyl thiochroman-6-yl)amino) methane-1-thione	Retinoid X Receptors / ag	(((4-(ethoxycarbonyl)phenyl)amino)(2,2,4,4-tetramethyl thiochroman-6-yl)amino) methane-1-thione	Retinoid X Receptors	C508275	D047488	Retinoid X Receptors	1	0	16133793	2005	Flexible heteroarotinoids (Flex-Hets) exhibit improved therapeutic ratios as anti-cancer agents over retinoic acid receptor agonists._x000D_	16133793
(((4-nitrophenyl)amino)(2,2,4,4-tetramethyl thiochroman-6-yl)amino) methane-1-thione	Receptors, Retinoic Acid / ag	(((4-nitrophenyl)amino)(2,2,4,4-tetramethyl thiochroman-6-yl)amino) methane-1-thione	Receptors, Retinoic Acid	C476105	D018168	Receptors, Retinoic Acid	1	0	16133793	2005	Flexible heteroarotinoids (Flex-Hets) exhibit improved therapeutic ratios as anti-cancer agents over retinoic acid receptor agonists._x000D_	16133793
(((4-nitrophenyl)amino)(2,2,4,4-tetramethyl thiochroman-6-yl)amino) methane-1-thione	Retinoid X Receptors / ag	(((4-nitrophenyl)amino)(2,2,4,4-tetramethyl thiochroman-6-yl)amino) methane-1-thione	Retinoid X Receptors	C476105	D047488	Retinoid X Receptors	1	0	16133793	2005	Flexible heteroarotinoids (Flex-Hets) exhibit improved therapeutic ratios as anti-cancer agents over retinoic acid receptor agonists._x000D_	16133793
(2E,4E,6E,10E)-3,7,11,15-tetramethyl-2,4,6,10,14-hexadecapentaenoic acid	Receptors, Retinoic Acid / ag	(2E,4E,6E,10E)-3,7,11,15-tetramethyl-2,4,6,10,14-hexadecapentaenoic acid	Receptors, Retinoic Acid	C487689	D018168	Receptors, Retinoic Acid	1	0	31852220	2020	Retinoids Repress Human Cardiovascular Cell Calcification With Evidence for Distinct Selective Retinoid Modulator Effects._x000D_	31852220
(E)-1-(2-nitrovinyl)naphthalene	Retinoid X Receptor alpha / ag	(E)-1-(2-nitrovinyl)naphthalene	Retinoid X Receptor alpha	C000599592	D047490	Retinoid X Receptor alpha	1	0	25795708	2015	Nitrostyrene Derivatives Act as RXR? Ligands to Inhibit TNF? Activation of NF-?B._x000D_	25795708
(E)-9-(2-nitrovinyl)anthracene	Retinoid X Receptor alpha / ag	(E)-9-(2-nitrovinyl)anthracene	Retinoid X Receptor alpha	C000599593	D047490	Retinoid X Receptor alpha	1	0	25795708	2015	Nitrostyrene Derivatives Act as RXR? Ligands to Inhibit TNF? Activation of NF-?B._x000D_	25795708
1-((3,5,5,8,8-pentamethyl-5,6,7,8-tetrahydronaphthalen-2-yl)amino)benzotriazole-5-carboxylic acid	Retinoid X Receptors / ag	1-((3,5,5,8,8-pentamethyl-5,6,7,8-tetrahydronaphthalen-2-yl)amino)benzotriazole-5-carboxylic acid	Retinoid X Receptors	C000622804	D047488	Retinoid X Receptors	1	0	28753292	2017	Synthesis of 11C-Labeled RXR Partial Agonist 1-[(3,5,5,8,8-Pentamethyl-5,6,7,8-tetrahydronaphthalen-2-yl)amino]benzotriazole-5-carboxylic Acid (CBt-PMN) by Direct [11C]Carbon Dioxide Fixation via Organolithiation of Trialkyltin Precursor and PET Imaging Thereof._x000D_	28753292
1-(3,5,5,8,8-pentamethyl-5,6,7,8-tetrahydro-2-naphthyl)-1H-benzotriazole-5-carboxylic acid	Retinoid X Receptors / ag	1-(3,5,5,8,8-pentamethyl-5,6,7,8-tetrahydro-2-naphthyl)-1H-benzotriazole-5-carboxylic acid	Retinoid X Receptors	C581001	D047488	Retinoid X Receptors	1	0	23391145	2013	Mechanism of retinoid X receptor partial agonistic action of 1-(3,5,5,8,8-pentamethyl-5,6,7,8-tetrahydro-2-naphthyl)-1H-benzotriazole-5-carboxylic acid and structural development to increase potency._x000D_	23391145
1-(3,5,5,8,8-pentamethyl-5,6,7,8-tetrahydro-2-naphthyl)-1H-benzotriazole-5-carboxylic acid	Retinoid X Receptors / ag	1-(3,5,5,8,8-pentamethyl-5,6,7,8-tetrahydro-2-naphthyl)-1H-benzotriazole-5-carboxylic acid	Retinoid X Receptors	C581001	D047488	Retinoid X Receptors	1	0	30590577	2019	A partial agonist for retinoid X receptor mitigates experimental colitis._x000D_	30590577
1,1-cyclopropanediol	Alcohol Oxidoreductases / antag	1,1-cyclopropanediol	Alcohol Oxidoreductases	C018885	D000429	Alcohol Oxidoreductases	0	1	7046750	1982	Irreversible inactivation of the flavoenzyme alcohol oxidase by cyclopropanone._x000D_	7046750
1,3-dihydroxy-4,4,5,5-tetramethyl-2-(4-carboxyphenyl)tetrahydroimidazole	Alcohol Oxidoreductases / antag	1,3-dihydroxy-4,4,5,5-tetramethyl-2-(4-carboxyphenyl)tetrahydroimidazole	Alcohol Oxidoreductases	C079393	D000429	Alcohol Oxidoreductases	0	1	11676198	2001	Carboxy-PTIO increases the tetrahydrobiopterin level in mouse brain microvascular endothelial cells._x000D_	11676198
15-deoxyprostaglandin J2	Receptors, Retinoic Acid / ag	15-deoxyprostaglandin J2	Receptors, Retinoic Acid	C477819	D018168	Receptors, Retinoic Acid	1	0	14975592	2004	Ligands for the peroxisome proliferator-activated receptor-gamma and the retinoid X receptor exert additive anti-inflammatory effects on experimental autoimmune encephalomyelitis._x000D_	14975592
15-deoxyprostaglandin J2	Retinoid X Receptors / ag	15-deoxyprostaglandin J2	Retinoid X Receptors	C477819	D047488	Retinoid X Receptors	1	0	14975592	2004	Ligands for the peroxisome proliferator-activated receptor-gamma and the retinoid X receptor exert additive anti-inflammatory effects on experimental autoimmune encephalomyelitis._x000D_	14975592
1H-benzotriazole-5-carboxylic acid	Retinoid X Receptors / ag	1H-benzotriazole-5-carboxylic acid	Retinoid X Receptors	C062152	D047488	Retinoid X Receptors	1	0	23391145	2013	Mechanism of retinoid X receptor partial agonistic action of 1-(3,5,5,8,8-pentamethyl-5,6,7,8-tetrahydro-2-naphthyl)-1H-benzotriazole-5-carboxylic acid and structural development to increase potency._x000D_	23391145
1-isopropyloxygenipin	Receptors, Retinoic Acid / antag	1-isopropyloxygenipin	Receptors, Retinoic Acid	C569486	D018168	Receptors, Retinoic Acid	0	1	23940731	2013	Requirement of retinoic acid receptor ? for genipin derivative-induced optic nerve regeneration in adult rat retina._x000D_	23940731
1-isopropyloxygenipin	retinoic acid receptor beta / antag	1-isopropyloxygenipin	retinoic acid receptor beta	C569486	C082925	retinoic acid receptor beta	0	1	23940731	2013	Requirement of retinoic acid receptor ? for genipin derivative-induced optic nerve regeneration in adult rat retina._x000D_	23940731
1-N-methyl-5-thiotetrazole	Alcohol Oxidoreductases / antag	1-N-methyl-5-thiotetrazole	Alcohol Oxidoreductases	C038625	D000429	Alcohol Oxidoreductases	0	1	3008585	1986	The effect of 5,5'-dithiobis(1-methyltetrazole) on cytoplasmic aldehyde dehydrogenase and its implications for cephalosporin-alcohol reactions._x000D_	3008585
1-phenylcyclohex-1-ene	Receptors, Retinoic Acid / antag	1-phenylcyclohex-1-ene	Receptors, Retinoic Acid	C034672	D018168	Receptors, Retinoic Acid	0	1	11277515	2001	Phenylcyclohexene and phenylcyclohexadiene substituted compounds having retinoid antagonist activity._x000D_	11277515
1-Propanol	Alcohol Oxidoreductases / antag	1-Propanol	Alcohol Oxidoreductases	D000433	D000429	Alcohol Oxidoreductases	0	1	4368394	1974	Allyl alcohol-induced irreversible inhibition of yeast alcohol dehydrogenase._x000D_	4368394
1-Propanol	Alcohol Oxidoreductases / antag	1-Propanol	Alcohol Oxidoreductases	D000433	D000429	Alcohol Oxidoreductases	0	1	7006601	1980	Irreversible inactivation of the flavoenzyme alcohol, oxidase with acetylenic alcohols._x000D_	7006601
2-(2-methyl-1,4-dioxa-8-azaspiro(4.5)dec-8-yl)-8-nitro-6-(trifluoromethyl)-4H-1,3-benzothiazin-4-one	Alcohol Oxidoreductases / antag	2-(2-methyl-1,4-dioxa-8-azaspiro(4.5)dec-8-yl)-8-nitro-6-(trifluoromethyl)-4H-1,3-benzothiazin-4-one	Alcohol Oxidoreductases	C540716	D000429	Alcohol Oxidoreductases	0	1	25987616	2015	The 8-Pyrrole-Benzothiazinones Are Noncovalent Inhibitors of DprE1 from Mycobacterium tuberculosis._x000D_	25987616
2,2,2-trichloroethanol	Alcohol Oxidoreductases / antag	2,2,2-trichloroethanol	Alcohol Oxidoreductases	C005849	D000429	Alcohol Oxidoreductases	0	1	6353674	1983	Inhibition of alcohol dehydrogenase by chloral hydrate and trichloroethanol: possible role in the chloral hydrate-ethanol interaction._x000D_	6353674
2,2-bis(4-hydroxyphenyl)-1,1,1-trichloroethane	Alcohol Oxidoreductases / antag	2,2-bis(4-hydroxyphenyl)-1,1,1-trichloroethane	Alcohol Oxidoreductases	C404910	D000429	Alcohol Oxidoreductases	0	1	30107201	2018	Methoxychlor and its metabolite HPTE inhibit rat neurosteroidogenic 3?-hydroxysteroid dehydrogenase and retinol dehydrogenase 2._x000D_	30107201
2,2-bis(4-hydroxyphenyl)-1,1,1-trichloroethane	retinol dehydrogenase / antag	2,2-bis(4-hydroxyphenyl)-1,1,1-trichloroethane	retinol dehydrogenase	C404910	C022520	retinol dehydrogenase	0	1	30107201	2018	Methoxychlor and its metabolite HPTE inhibit rat neurosteroidogenic 3?-hydroxysteroid dehydrogenase and retinol dehydrogenase 2._x000D_	30107201
2,2'-pyridylisatogen tosylate	Alcohol Oxidoreductases / antag	2,2'-pyridylisatogen tosylate	Alcohol Oxidoreductases	C009128	D000429	Alcohol Oxidoreductases	0	1	2992519	1985	The mechanism of inhibition by 2,2'-pyridylisatogen tosylate of NADPH-linked enzyme activities in microsomes isolated from rat liver._x000D_	2992519
2,3-dimethylsuccinic acid	Alcohol Oxidoreductases / antag	2,3-dimethylsuccinic acid	Alcohol Oxidoreductases	C033831	D000429	Alcohol Oxidoreductases	0	1	7037394	1982	The substrate binding site of aldehyde reductase from pig liver. Stereochemical investigations using NADP--2-oxodiacid adducts as probe._x000D_	7037394
2,4-diaminohypoxanthine	Alcohol Oxidoreductases / antag	2,4-diaminohypoxanthine	Alcohol Oxidoreductases	C017202	D000429	Alcohol Oxidoreductases	0	1	9068994	1997	Tetrahydrobiopterin synthesis inhibitors induce nitric oxide synthesis in rat aorta._x000D_	9068994
2,4-thiazolidinedione	Receptors, Retinoic Acid / ag	2,4-thiazolidinedione	Receptors, Retinoic Acid	C089946	D018168	Receptors, Retinoic Acid	1	0	11145125	2000	The effects of rexinoids and rosiglitazone on body weight and uncoupling protein isoform expression in the Zucker fa/fa rat._x000D_	11145125
2,4-thiazolidinedione	Retinoid X Receptors / ag	2,4-thiazolidinedione	Retinoid X Receptors	C089946	D047488	Retinoid X Receptors	1	0	11145125	2000	The effects of rexinoids and rosiglitazone on body weight and uncoupling protein isoform expression in the Zucker fa/fa rat._x000D_	11145125
2,5-di-(2'-thienyl)furan	Alcohol Oxidoreductases / antag	2,5-di-(2'-thienyl)furan	Alcohol Oxidoreductases	C041620	D000429	Alcohol Oxidoreductases	0	1	6374696	1984	Comparison of the phototoxicity of alpha-terthienyl with that of a selenium and of an oxygen analogue._x000D_	6374696
2,5-di-(2'-thienyl)selenophene	Alcohol Oxidoreductases / antag	2,5-di-(2'-thienyl)selenophene	Alcohol Oxidoreductases	C041619	D000429	Alcohol Oxidoreductases	0	1	6374696	1984	Comparison of the phototoxicity of alpha-terthienyl with that of a selenium and of an oxygen analogue._x000D_	6374696
22-hydroxycholesterol	Retinoid X Receptors / ag	22-hydroxycholesterol	Retinoid X Receptors	C003585	D047488	Retinoid X Receptors	1	0	25752819	2015	Protein Kinase C Is Involved in the Induction of ATP-Binding Cassette Transporter A1 Expression by Liver X Receptor/Retinoid X Receptor Agonist in Human Macrophages._x000D_	25752819
23-hydroxybetulinic acid	Alcohol Oxidoreductases / antag	23-hydroxybetulinic acid	Alcohol Oxidoreductases	C468651	D000429	Alcohol Oxidoreductases	0	1	25363561	2015	Protective effect of 23-hydroxybetulinic acid on doxorubicin-induced cardiotoxicity: a correlation with the inhibition of carbonyl reductase-mediated metabolism._x000D_	25363561
2-bromopalmitate	Retinoic Acid Receptor alpha / ag	2-bromopalmitate	Retinoic Acid Receptor alpha	C022776	D000072482	Retinoic Acid Receptor alpha	1	0	30076181	2019	2-Bromopalmitate targets retinoic acid receptor alpha and overcomes all-trans retinoic acid resistance of acute promyelocytic leukemia._x000D_	30076181
2-butyne-1,4-diol	Alcohol Oxidoreductases / antag	2-butyne-1,4-diol	Alcohol Oxidoreductases	C009733	D000429	Alcohol Oxidoreductases	0	1	7006601	1980	Irreversible inactivation of the flavoenzyme alcohol, oxidase with acetylenic alcohols._x000D_	7006601
2-chloroethyl isocyanate	Retinal Dehydrogenase / antag	2-chloroethyl isocyanate	Retinal Dehydrogenase	C006995	D050697	Retinal Dehydrogenase	0	1	11741210	1999	Inhibition of carboxyethylphosphoramide mustard formation from 4-hydroxycyclophosphamide by carmustine._x000D_	11741210
2-fluoro-4-(((8-bromo-2,2-dimethyl-4-(4-methylphenyl)chroman-6-yl)carbonyl)amino)benzoic acid	Receptors, Retinoic Acid / antag	2-fluoro-4-(((8-bromo-2,2-dimethyl-4-(4-methylphenyl)chroman-6-yl)carbonyl)amino)benzoic acid	Receptors, Retinoic Acid	C584476	D018168	Receptors, Retinoic Acid	0	1	23474897	2013	Practical synthesis of a chromene analog for use as a retinoic acid receptor alpha antagonist lead compound._x000D_	23474897
2-fluoro-4-(((8-bromo-2,2-dimethyl-4-(4-methylphenyl)chroman-6-yl)carbonyl)amino)benzoic acid	Retinoic Acid Receptor alpha / antag	2-fluoro-4-(((8-bromo-2,2-dimethyl-4-(4-methylphenyl)chroman-6-yl)carbonyl)amino)benzoic acid	Retinoic Acid Receptor alpha	C584476	D000072482	Retinoic Acid Receptor alpha	0	1	23474897	2013	Practical synthesis of a chromene analog for use as a retinoic acid receptor alpha antagonist lead compound._x000D_	23474897
2-pyridin-2-yl-4H-1,3-benzothiazin-4-one	Alcohol Oxidoreductases / antag	2-pyridin-2-yl-4H-1,3-benzothiazin-4-one	Alcohol Oxidoreductases	C557081	D000429	Alcohol Oxidoreductases	0	1	25987616	2015	The 8-Pyrrole-Benzothiazinones Are Noncovalent Inhibitors of DprE1 from Mycobacterium tuberculosis._x000D_	25987616
3-(6-(4-oxo-4H-1,3-benzothiazin-2-yl)pyridin-2-yl)propanoic acid	Alcohol Oxidoreductases / antag	3-(6-(4-oxo-4H-1,3-benzothiazin-2-yl)pyridin-2-yl)propanoic acid	Alcohol Oxidoreductases	C582660	D000429	Alcohol Oxidoreductases	0	1	25987616	2015	The 8-Pyrrole-Benzothiazinones Are Noncovalent Inhibitors of DprE1 from Mycobacterium tuberculosis._x000D_	25987616
3,3-dimethylbutan-1-ol	Alcohol Oxidoreductases / antag	3,3-dimethylbutan-1-ol	Alcohol Oxidoreductases	C007469	D000429	Alcohol Oxidoreductases	0	1	3899120	1985	The effects of inhibiting choline dehydrogenase on choline metabolism in mice._x000D_	3899120
3,7,11,15-tetramethyl-2,4,6,10,14-hexadecapentaenoic acid	Receptors, Retinoic Acid / antag	3,7,11,15-tetramethyl-2,4,6,10,14-hexadecapentaenoic acid	Receptors, Retinoic Acid	C034534	D018168	Receptors, Retinoic Acid	0	1	12807734	2003	Molecular mechanism for growth suppression of human hepatocellular carcinoma cells by acyclic retinoid._x000D_	12807734
3,7,11,15-tetramethyl-2,4,6,10,14-hexadecapentaenoic acid	Retinoid X Receptors / antag	3,7,11,15-tetramethyl-2,4,6,10,14-hexadecapentaenoic acid	Retinoid X Receptors	C034534	D047488	Retinoid X Receptors	0	1	12807734	2003	Molecular mechanism for growth suppression of human hepatocellular carcinoma cells by acyclic retinoid._x000D_	12807734
3-amino-6-(3-aminopropyl)-5,6-dihydro-5,11-dioxo-11H-indeno(1,2-c)isoquinoline	Retinoid X Receptors / ag	3-amino-6-(3-aminopropyl)-5,6-dihydro-5,11-dioxo-11H-indeno(1,2-c)isoquinoline	Retinoid X Receptors	C559481	D047488	Retinoid X Receptors	1	0	21464033	2011	Induction of retinoid X receptor activity and consequent upregulation of p21WAF1/CIP1 by indenoisoquinolines in MCF7 cells._x000D_	21464033
3-aminopyridine 1,N(6)-ethenoadenine dinucleotide	Alcohol Oxidoreductases / antag	3-aminopyridine 1,N(6)-ethenoadenine dinucleotide	Alcohol Oxidoreductases	C035613	D000429	Alcohol Oxidoreductases	0	1	6751235	1982	Site-directed enzyme inactivation studies of 3-aminopyridine 1,N6-ethenoadenine dinucleotide._x000D_	6751235
3-bromopropionic acid	Alcohol Oxidoreductases / antag	3-bromopropionic acid	Alcohol Oxidoreductases	C035776	D000429	Alcohol Oxidoreductases	0	1	6365161	1984	Inactivation of horse liver alcohol dehydrogenase by modification of cysteine residue 174 with 3-bromopropionic acid._x000D_	6365161
3-butyn-1-ol	Alcohol Oxidoreductases / antag	3-butyn-1-ol	Alcohol Oxidoreductases	C021965	D000429	Alcohol Oxidoreductases	0	1	507827	1979	Inactivation of alcohol dehydrogenase by 3-butyn-1-ol._x000D_	507827
3-chloroperbenzoic acid	Alcohol Oxidoreductases / antag	3-chloroperbenzoic acid	Alcohol Oxidoreductases	C000433	D000429	Alcohol Oxidoreductases	0	1	2937383	1985	Effects of m-Cl-peroxy benzoic acid on glycolysis in Saccharomyces cerevisiae._x000D_	2937383
3-phenylpropionic acid	Alcohol Oxidoreductases / antag	3-phenylpropionic acid	Alcohol Oxidoreductases	C035253	D000429	Alcohol Oxidoreductases	0	1	27156192	2016	Design, synthesis, and biological evaluation of substrate-competitive inhibitors of C-terminal Binding Protein (CtBP)._x000D_	27156192
3-pyridinaldehyde	Alcohol Oxidoreductases / antag	3-pyridinaldehyde	Alcohol Oxidoreductases	C014785	D000429	Alcohol Oxidoreductases	0	1	6339239	1983	The kinetics and mechanism of pig-liver aldehyde reductase. Comparative studies with pyridine-3-aldehyde and p-carboxybenzaldehyde._x000D_	6339239
4-((4-(4-ethylphenyl)-2,2-dimethyl-(2H)-thiochromen-6-yl)ethynyl)benzoic acid	Receptors, Retinoic Acid / antag	4-((4-(4-ethylphenyl)-2,2-dimethyl-(2H)-thiochromen-6-yl)ethynyl)benzoic acid	Receptors, Retinoic Acid	C121616	D018168	Receptors, Retinoic Acid	0	1	10465407	1999	Synthesis and biological activity of high-affinity retinoic acid receptor antagonists._x000D_	10465407
4-((4-(4-ethylphenyl)-2,2-dimethyl-(2H)-thiochromen-6-yl)ethynyl)benzoic acid	Receptors, Retinoic Acid / antag	4-((4-(4-ethylphenyl)-2,2-dimethyl-(2H)-thiochromen-6-yl)ethynyl)benzoic acid	Receptors, Retinoic Acid	C121616	D018168	Receptors, Retinoic Acid	0	1	11487280	2001	Antagonists of retinoic acid receptors (RARs) are potent growth inhibitors of prostate carcinoma cells._x000D_	11487280
4-((4-(4-ethylphenyl)-2,2-dimethyl-(2H)-thiochromen-6-yl)ethynyl)benzoic acid	Receptors, Retinoic Acid / antag	4-((4-(4-ethylphenyl)-2,2-dimethyl-(2H)-thiochromen-6-yl)ethynyl)benzoic acid	Receptors, Retinoic Acid	C121616	D018168	Receptors, Retinoic Acid	0	1	15266311	2004	An antagonist of retinoic acid receptors more effectively inhibits growth of human prostate cancer cells than normal prostate epithelium._x000D_	15266311
4-((4-(4-ethylphenyl)-2,2-dimethyl-(2H)-thiochromen-6-yl)ethynyl)benzoic acid	Retinoid X Receptors / antag	4-((4-(4-ethylphenyl)-2,2-dimethyl-(2H)-thiochromen-6-yl)ethynyl)benzoic acid	Retinoid X Receptors	C121616	D047488	Retinoid X Receptors	0	1	10465407	1999	Synthesis and biological activity of high-affinity retinoic acid receptor antagonists._x000D_	10465407
4-(2-(5,6,7,8-tetrahydro-5,5,8,8-tetramethyl-2-naphthalenyl)-1-propenyl)benzoic acid	Receptors, Retinoic Acid / ag	4-(2-(5,6,7,8-tetrahydro-5,5,8,8-tetramethyl-2-naphthalenyl)-1-propenyl)benzoic acid	Receptors, Retinoic Acid	C038864	D018168	Receptors, Retinoic Acid	1	0	10672865	2000	RAR gamma agonists inhibit proliferation of vascular smooth muscle cells._x000D_	10672865
4-(2-(5,6,7,8-tetrahydro-5,5,8,8-tetramethyl-2-naphthalenyl)-1-propenyl)benzoic acid	Receptors, Retinoic Acid / ag	4-(2-(5,6,7,8-tetrahydro-5,5,8,8-tetramethyl-2-naphthalenyl)-1-propenyl)benzoic acid	Receptors, Retinoic Acid	C038864	D018168	Receptors, Retinoic Acid	1	1	10800078	2000	Retinoid-dependent growth inhibition, differentiation and apoptosis in acute promyelocytic leukemia cells. Expression and activation of caspases._x000D_	10800078
4-(2-(5,6,7,8-tetrahydro-5,5,8,8-tetramethyl-2-naphthalenyl)-1-propenyl)benzoic acid	Receptors, Retinoic Acid / ag	4-(2-(5,6,7,8-tetrahydro-5,5,8,8-tetramethyl-2-naphthalenyl)-1-propenyl)benzoic acid	Receptors, Retinoic Acid	C038864	D018168	Receptors, Retinoic Acid	1	0	11483254	2001	Retinoic acid receptors are expressed in human primary astrocytes and their agonists inhibit parathyroid hormone-related peptide expression and secretion._x000D_	11483254
4-(2-(5,6,7,8-tetrahydro-5,5,8,8-tetramethyl-2-naphthalenyl)-1-propenyl)benzoic acid	Receptors, Retinoic Acid / ag	4-(2-(5,6,7,8-tetrahydro-5,5,8,8-tetramethyl-2-naphthalenyl)-1-propenyl)benzoic acid	Receptors, Retinoic Acid	C038864	D018168	Receptors, Retinoic Acid	1	1	23441952	2013	Differential effects of retinoids and inhibitors of ERK and p38 signaling on adipogenic and myogenic differentiation of P19 stem cells._x000D_	23441952
4-(2-(5,6,7,8-tetrahydro-5,5,8,8-tetramethyl-2-naphthalenyl)-1-propenyl)benzoic acid	Receptors, Retinoic Acid / ag	4-(2-(5,6,7,8-tetrahydro-5,5,8,8-tetramethyl-2-naphthalenyl)-1-propenyl)benzoic acid	Receptors, Retinoic Acid	C038864	D018168	Receptors, Retinoic Acid	1	0	7636843	1995	Synthesis and structure-activity relationships of stilbene retinoid analogs substituted with heteroaromatic carboxylic acids._x000D_	7636843
4-(2-(5,6,7,8-tetrahydro-5,5,8,8-tetramethyl-2-naphthalenyl)-1-propenyl)benzoic acid	Receptors, Retinoic Acid / ag	4-(2-(5,6,7,8-tetrahydro-5,5,8,8-tetramethyl-2-naphthalenyl)-1-propenyl)benzoic acid	Receptors, Retinoic Acid	C038864	D018168	Receptors, Retinoic Acid	1	0	9262312	1997	Receptor specificity of retinoid-induced epidermal hyperplasia: effect of RXR-selective agonists and correlation with topical irritation._x000D_	9262312
4-(2-(5,6,7,8-tetrahydro-5,5,8,8-tetramethyl-2-naphthalenyl)-1-propenyl)benzoic acid	Receptors, Retinoic Acid / antag	4-(2-(5,6,7,8-tetrahydro-5,5,8,8-tetramethyl-2-naphthalenyl)-1-propenyl)benzoic acid	Receptors, Retinoic Acid	C038864	D018168	Receptors, Retinoic Acid	0	1	10423167	1999	Inhibition of apolipoprotein(a) synthesis in cynomolgus monkey hepatocytes by retinoids via involvement of the retinoic acid receptor._x000D_	10423167
4-(2-(5,6,7,8-tetrahydro-5,5,8,8-tetramethyl-2-naphthalenyl)-1-propenyl)benzoic acid	Receptors, Retinoic Acid / antag	4-(2-(5,6,7,8-tetrahydro-5,5,8,8-tetramethyl-2-naphthalenyl)-1-propenyl)benzoic acid	Receptors, Retinoic Acid	C038864	D018168	Receptors, Retinoic Acid	0	1	10465407	1999	Synthesis and biological activity of high-affinity retinoic acid receptor antagonists._x000D_	10465407
4-(2-(5,6,7,8-tetrahydro-5,5,8,8-tetramethyl-2-naphthalenyl)-1-propenyl)benzoic acid	Receptors, Retinoic Acid / antag	4-(2-(5,6,7,8-tetrahydro-5,5,8,8-tetramethyl-2-naphthalenyl)-1-propenyl)benzoic acid	Receptors, Retinoic Acid	C038864	D018168	Receptors, Retinoic Acid	1	1	10800078	2000	Retinoid-dependent growth inhibition, differentiation and apoptosis in acute promyelocytic leukemia cells. Expression and activation of caspases._x000D_	10800078
4-(2-(5,6,7,8-tetrahydro-5,5,8,8-tetramethyl-2-naphthalenyl)-1-propenyl)benzoic acid	Receptors, Retinoic Acid / antag	4-(2-(5,6,7,8-tetrahydro-5,5,8,8-tetramethyl-2-naphthalenyl)-1-propenyl)benzoic acid	Receptors, Retinoic Acid	C038864	D018168	Receptors, Retinoic Acid	0	1	11487280	2001	Antagonists of retinoic acid receptors (RARs) are potent growth inhibitors of prostate carcinoma cells._x000D_	11487280
4-(2-(5,6,7,8-tetrahydro-5,5,8,8-tetramethyl-2-naphthalenyl)-1-propenyl)benzoic acid	Receptors, Retinoic Acid / antag	4-(2-(5,6,7,8-tetrahydro-5,5,8,8-tetramethyl-2-naphthalenyl)-1-propenyl)benzoic acid	Receptors, Retinoic Acid	C038864	D018168	Receptors, Retinoic Acid	0	1	16091010	2005	Upregulation of connexin 43 by retinoids but not by non-provitamin A carotenoids requires RARs._x000D_	16091010
4-(2-(5,6,7,8-tetrahydro-5,5,8,8-tetramethyl-2-naphthalenyl)-1-propenyl)benzoic acid	Receptors, Retinoic Acid / antag	4-(2-(5,6,7,8-tetrahydro-5,5,8,8-tetramethyl-2-naphthalenyl)-1-propenyl)benzoic acid	Receptors, Retinoic Acid	C038864	D018168	Receptors, Retinoic Acid	1	1	23441952	2013	Differential effects of retinoids and inhibitors of ERK and p38 signaling on adipogenic and myogenic differentiation of P19 stem cells._x000D_	23441952
4-(2-(5,6,7,8-tetrahydro-5,5,8,8-tetramethyl-2-naphthalenyl)-1-propenyl)benzoic acid	Receptors, Retinoic Acid / antag	4-(2-(5,6,7,8-tetrahydro-5,5,8,8-tetramethyl-2-naphthalenyl)-1-propenyl)benzoic acid	Receptors, Retinoic Acid	C038864	D018168	Receptors, Retinoic Acid	0	1	8658506	1996	Specific antagonist of retinoid toxicity in mice._x000D_	8658506
4-(2-(5,6,7,8-tetrahydro-5,5,8,8-tetramethyl-2-naphthalenyl)-1-propenyl)benzoic acid	Retinoic Acid Receptor alpha / ag	4-(2-(5,6,7,8-tetrahydro-5,5,8,8-tetramethyl-2-naphthalenyl)-1-propenyl)benzoic acid	Retinoic Acid Receptor alpha	C038864	D000072482	Retinoic Acid Receptor alpha	1	0	7636843	1995	Synthesis and structure-activity relationships of stilbene retinoid analogs substituted with heteroaromatic carboxylic acids._x000D_	7636843
4-(2-(5,6,7,8-tetrahydro-5,5,8,8-tetramethyl-2-naphthalenyl)-1-propenyl)benzoic acid	retinoic acid receptor gamma / ag	4-(2-(5,6,7,8-tetrahydro-5,5,8,8-tetramethyl-2-naphthalenyl)-1-propenyl)benzoic acid	retinoic acid receptor gamma	C038864	C082926	retinoic acid receptor gamma	1	0	10672865	2000	RAR gamma agonists inhibit proliferation of vascular smooth muscle cells._x000D_	10672865
4-(2-(5,6,7,8-tetrahydro-5,5,8,8-tetramethyl-2-naphthalenyl)-1-propenyl)benzoic acid	Retinoid X Receptors / ag	4-(2-(5,6,7,8-tetrahydro-5,5,8,8-tetramethyl-2-naphthalenyl)-1-propenyl)benzoic acid	Retinoid X Receptors	C038864	D047488	Retinoid X Receptors	1	1	10800078	2000	Retinoid-dependent growth inhibition, differentiation and apoptosis in acute promyelocytic leukemia cells. Expression and activation of caspases._x000D_	10800078
4-(2-(5,6,7,8-tetrahydro-5,5,8,8-tetramethyl-2-naphthalenyl)-1-propenyl)benzoic acid	Retinoid X Receptors / ag	4-(2-(5,6,7,8-tetrahydro-5,5,8,8-tetramethyl-2-naphthalenyl)-1-propenyl)benzoic acid	Retinoid X Receptors	C038864	D047488	Retinoid X Receptors	1	1	23441952	2013	Differential effects of retinoids and inhibitors of ERK and p38 signaling on adipogenic and myogenic differentiation of P19 stem cells._x000D_	23441952
4-(2-(5,6,7,8-tetrahydro-5,5,8,8-tetramethyl-2-naphthalenyl)-1-propenyl)benzoic acid	Retinoid X Receptors / ag	4-(2-(5,6,7,8-tetrahydro-5,5,8,8-tetramethyl-2-naphthalenyl)-1-propenyl)benzoic acid	Retinoid X Receptors	C038864	D047488	Retinoid X Receptors	1	0	7636843	1995	Synthesis and structure-activity relationships of stilbene retinoid analogs substituted with heteroaromatic carboxylic acids._x000D_	7636843
4-(2-(5,6,7,8-tetrahydro-5,5,8,8-tetramethyl-2-naphthalenyl)-1-propenyl)benzoic acid	Retinoid X Receptors / ag	4-(2-(5,6,7,8-tetrahydro-5,5,8,8-tetramethyl-2-naphthalenyl)-1-propenyl)benzoic acid	Retinoid X Receptors	C038864	D047488	Retinoid X Receptors	1	0	9262312	1997	Receptor specificity of retinoid-induced epidermal hyperplasia: effect of RXR-selective agonists and correlation with topical irritation._x000D_	9262312
4-(2-(5,6,7,8-tetrahydro-5,5,8,8-tetramethyl-2-naphthalenyl)-1-propenyl)benzoic acid	Retinoid X Receptors / antag	4-(2-(5,6,7,8-tetrahydro-5,5,8,8-tetramethyl-2-naphthalenyl)-1-propenyl)benzoic acid	Retinoid X Receptors	C038864	D047488	Retinoid X Receptors	0	1	10423167	1999	Inhibition of apolipoprotein(a) synthesis in cynomolgus monkey hepatocytes by retinoids via involvement of the retinoic acid receptor._x000D_	10423167
4-(2-(5,6,7,8-tetrahydro-5,5,8,8-tetramethyl-2-naphthalenyl)-1-propenyl)benzoic acid	Retinoid X Receptors / antag	4-(2-(5,6,7,8-tetrahydro-5,5,8,8-tetramethyl-2-naphthalenyl)-1-propenyl)benzoic acid	Retinoid X Receptors	C038864	D047488	Retinoid X Receptors	0	1	10465407	1999	Synthesis and biological activity of high-affinity retinoic acid receptor antagonists._x000D_	10465407
4-(2-(5,6,7,8-tetrahydro-5,5,8,8-tetramethyl-2-naphthalenyl)-1-propenyl)benzoic acid	Retinoid X Receptors / antag	4-(2-(5,6,7,8-tetrahydro-5,5,8,8-tetramethyl-2-naphthalenyl)-1-propenyl)benzoic acid	Retinoid X Receptors	C038864	D047488	Retinoid X Receptors	1	1	10800078	2000	Retinoid-dependent growth inhibition, differentiation and apoptosis in acute promyelocytic leukemia cells. Expression and activation of caspases._x000D_	10800078
4-(2-(5,6,7,8-tetrahydro-5,5,8,8-tetramethyl-2-naphthalenyl)-1-propenyl)benzoic acid	Retinoid X Receptors / antag	4-(2-(5,6,7,8-tetrahydro-5,5,8,8-tetramethyl-2-naphthalenyl)-1-propenyl)benzoic acid	Retinoid X Receptors	C038864	D047488	Retinoid X Receptors	1	1	23441952	2013	Differential effects of retinoids and inhibitors of ERK and p38 signaling on adipogenic and myogenic differentiation of P19 stem cells._x000D_	23441952
4-(2-(5,6-dihydro-5,5-dimethyl-8-(2-phenylethynyl)naphthalen-2-yl)ethen-1-yl)benzoic acid	Receptors, Retinoic Acid / ag	4-(2-(5,6-dihydro-5,5-dimethyl-8-(2-phenylethynyl)naphthalen-2-yl)ethen-1-yl)benzoic acid	Receptors, Retinoic Acid	C542472	D018168	Receptors, Retinoic Acid	1	0	29601728	2018	Engineered Coiled-Coil Protein for Delivery of Inverse Agonist for Osteoarthritis._x000D_	29601728
4-(2-(5,6-dihydro-5,5-dimethyl-8-(2-phenylethynyl)naphthalen-2-yl)ethen-1-yl)benzoic acid	Receptors, Retinoic Acid / ag	4-(2-(5,6-dihydro-5,5-dimethyl-8-(2-phenylethynyl)naphthalen-2-yl)ethen-1-yl)benzoic acid	Receptors, Retinoic Acid	C542472	D018168	Receptors, Retinoic Acid	1	0	32093330	2020	Attenuation of Hypertrophy in Human MSCs via Treatment with a Retinoic Acid Receptor Inverse Agonist._x000D_	32093330
4-(2-(5,6-dihydro-5,5-dimethyl-8-(2-phenylethynyl)naphthalen-2-yl)ethen-1-yl)benzoic acid	Receptors, Retinoic Acid / antag	4-(2-(5,6-dihydro-5,5-dimethyl-8-(2-phenylethynyl)naphthalen-2-yl)ethen-1-yl)benzoic acid	Receptors, Retinoic Acid	C542472	D018168	Receptors, Retinoic Acid	0	1	19477412	2009	Differential action on coregulator interaction defines inverse retinoid agonists and neutral antagonists._x000D_	19477412
4-(2-(5,6-dihydro-5,5-dimethyl-8-(2-phenylethynyl)naphthalen-2-yl)ethen-1-yl)benzoic acid	Retinoid X Receptor alpha / antag	4-(2-(5,6-dihydro-5,5-dimethyl-8-(2-phenylethynyl)naphthalen-2-yl)ethen-1-yl)benzoic acid	Retinoid X Receptor alpha	C542472	D047490	Retinoid X Receptor alpha	0	1	19477412	2009	Differential action on coregulator interaction defines inverse retinoid agonists and neutral antagonists._x000D_	19477412
4-(3-(5,6,7,8-tetrahydro-5,5,8,8-tetramethyl-2-naphthalenyl)phenyl)benzoic acid	Receptors, Retinoic Acid / ag	4-(3-(5,6,7,8-tetrahydro-5,5,8,8-tetramethyl-2-naphthalenyl)phenyl)benzoic acid	Receptors, Retinoic Acid	C415643	D018168	Receptors, Retinoic Acid	1	0	10890153	2000	4-[3-(5,6,7,8-Tetrahydro-5,5,8,8-tetramethyl-2-naphthalenyl)phenyl]benzoic acid and heterocyclic-bridged analogues are novel retinoic acid receptor subtype and retinoid X receptor alpha agonists._x000D_	10890153
4-(3-(5,6,7,8-tetrahydro-5,5,8,8-tetramethyl-2-naphthalenyl)phenyl)benzoic acid	Retinoid X Receptors / ag	4-(3-(5,6,7,8-tetrahydro-5,5,8,8-tetramethyl-2-naphthalenyl)phenyl)benzoic acid	Retinoid X Receptors	C415643	D047488	Retinoid X Receptors	1	0	10890153	2000	4-[3-(5,6,7,8-Tetrahydro-5,5,8,8-tetramethyl-2-naphthalenyl)phenyl]benzoic acid and heterocyclic-bridged analogues are novel retinoic acid receptor subtype and retinoid X receptor alpha agonists._x000D_	10890153
4-(4-(2-(n-butoxy)ethoxy)-5-methylthiazol-2-yl)-2-fluorobenzoic acid	Receptors, Retinoic Acid / ag	4-(4-(2-(n-butoxy)ethoxy)-5-methylthiazol-2-yl)-2-fluorobenzoic acid	Receptors, Retinoic Acid	C507711	D018168	Receptors, Retinoic Acid	1	0	27271256	2016	A retinoic acid receptor ?2 agonist reduces hepatic stellate cell activation in nonalcoholic fatty liver disease._x000D_	27271256
4-(4-(2-(n-butoxy)ethoxy)-5-methylthiazol-2-yl)-2-fluorobenzoic acid	Receptors, Retinoic Acid / ag	4-(4-(2-(n-butoxy)ethoxy)-5-methylthiazol-2-yl)-2-fluorobenzoic acid	Receptors, Retinoic Acid	C507711	D018168	Receptors, Retinoic Acid	1	0	29907698	2018	A Retinoic Acid ?2-Receptor Agonist Exerts Cardioprotective Effects._x000D_	29907698
4-(4-(2-(n-butoxy)ethoxy)-5-methylthiazol-2-yl)-2-fluorobenzoic acid	Receptors, Retinoic Acid / ag	4-(4-(2-(n-butoxy)ethoxy)-5-methylthiazol-2-yl)-2-fluorobenzoic acid	Receptors, Retinoic Acid	C507711	D018168	Receptors, Retinoic Acid	1	0	30677086	2019	Effects of AM80 compared to AC261066 in a high fat diet mouse model of liver disease._x000D_	30677086
4-(4-(2-(n-butoxy)ethoxy)-5-methylthiazol-2-yl)-2-fluorobenzoic acid	Receptors, Retinoic Acid / ag	4-(4-(2-(n-butoxy)ethoxy)-5-methylthiazol-2-yl)-2-fluorobenzoic acid	Receptors, Retinoic Acid	C507711	D018168	Receptors, Retinoic Acid	1	0	31527426	2019	Effect of Specific Retinoic Acid Receptor Agonists on Noise-Induced Hearing Loss._x000D_	31527426
4-(4-(2-(n-butoxy)ethoxy)-5-methylthiazol-2-yl)-2-fluorobenzoic acid	retinoic acid receptor beta / ag	4-(4-(2-(n-butoxy)ethoxy)-5-methylthiazol-2-yl)-2-fluorobenzoic acid	retinoic acid receptor beta	C507711	C082925	retinoic acid receptor beta	1	0	27271256	2016	A retinoic acid receptor ?2 agonist reduces hepatic stellate cell activation in nonalcoholic fatty liver disease._x000D_	27271256
4-(4-(2-(n-butoxy)ethoxy)-5-methylthiazol-2-yl)-2-fluorobenzoic acid	retinoic acid receptor beta2, mouse / ag	4-(4-(2-(n-butoxy)ethoxy)-5-methylthiazol-2-yl)-2-fluorobenzoic acid	retinoic acid receptor beta2, mouse	C507711	C000611841	retinoic acid receptor beta2, mouse	1	0	29907698	2018	A Retinoic Acid ?2-Receptor Agonist Exerts Cardioprotective Effects._x000D_	29907698
4-(4-(2-(n-butoxy)ethoxy)-5-methylthiazol-2-yl)-2-fluorobenzoic acid	retinoic acid receptor gamma / ag	4-(4-(2-(n-butoxy)ethoxy)-5-methylthiazol-2-yl)-2-fluorobenzoic acid	retinoic acid receptor gamma	C507711	C082926	retinoic acid receptor gamma	1	0	27271256	2016	A retinoic acid receptor ?2 agonist reduces hepatic stellate cell activation in nonalcoholic fatty liver disease._x000D_	27271256
4-(4-(5,6,7,8-tetrahydro-5,5,8,8-tetramethyl-2-quinoxalinyl)-1,3-thiazol-2-yl)benzoic acid	Receptors, Retinoic Acid / ag	4-(4-(5,6,7,8-tetrahydro-5,5,8,8-tetramethyl-2-quinoxalinyl)-1,3-thiazol-2-yl)benzoic acid	Receptors, Retinoic Acid	C516309	D018168	Receptors, Retinoic Acid	1	0	17076708	2006	Marked improvement induced in photoaged skin of hairless mouse by ER36009, a novel RARgamma-specific retinoid, but not by ER35794, an RXR-selective agonist._x000D_	17076708
4-(4-(5,6,7,8-tetrahydro-5,5,8,8-tetramethyl-2-quinoxalinyl)-1,3-thiazol-2-yl)benzoic acid	retinoic acid receptor gamma / ag	4-(4-(5,6,7,8-tetrahydro-5,5,8,8-tetramethyl-2-quinoxalinyl)-1,3-thiazol-2-yl)benzoic acid	retinoic acid receptor gamma	C516309	C082926	retinoic acid receptor gamma	1	0	17076708	2006	Marked improvement induced in photoaged skin of hairless mouse by ER36009, a novel RARgamma-specific retinoid, but not by ER35794, an RXR-selective agonist._x000D_	17076708
4-(4-(5,6,7,8-tetrahydro-5,5,8,8-tetramethyl-2-quinoxalinyl)-1,3-thiazol-2-yl)benzoic acid	Retinoid X Receptors / ag	4-(4-(5,6,7,8-tetrahydro-5,5,8,8-tetramethyl-2-quinoxalinyl)-1,3-thiazol-2-yl)benzoic acid	Retinoid X Receptors	C516309	D047488	Retinoid X Receptors	1	0	17076708	2006	Marked improvement induced in photoaged skin of hairless mouse by ER36009, a novel RARgamma-specific retinoid, but not by ER35794, an RXR-selective agonist._x000D_	17076708
4-(4,5,7,8,9,10-hexahydro-7,7,10,10-tetramethyl-1-(3-pyridylmethyl)anthra-(1,2-b)pyrrol-3-yl)benzoic acid	Receptors, Retinoic Acid / ag	4-(4,5,7,8,9,10-hexahydro-7,7,10,10-tetramethyl-1-(3-pyridylmethyl)anthra-(1,2-b)pyrrol-3-yl)benzoic acid	Receptors, Retinoic Acid	C113597	D018168	Receptors, Retinoic Acid	1	1	11243576	2001	Existence of retinoic acid-receptor-independent retinoid X-receptor-dependent pathway in myeloid cell function._x000D_	11243576
4-(4,5,7,8,9,10-hexahydro-7,7,10,10-tetramethyl-1-(3-pyridylmethyl)anthra-(1,2-b)pyrrol-3-yl)benzoic acid	Receptors, Retinoic Acid / antag	4-(4,5,7,8,9,10-hexahydro-7,7,10,10-tetramethyl-1-(3-pyridylmethyl)anthra-(1,2-b)pyrrol-3-yl)benzoic acid	Receptors, Retinoic Acid	C113597	D018168	Receptors, Retinoic Acid	1	1	11243576	2001	Existence of retinoic acid-receptor-independent retinoid X-receptor-dependent pathway in myeloid cell function._x000D_	11243576
4-(4,5,7,8,9,10-hexahydro-7,7,10,10-tetramethyl-1-(3-pyridylmethyl)anthra-(1,2-b)pyrrol-3-yl)benzoic acid	Receptors, Retinoic Acid / antag	4-(4,5,7,8,9,10-hexahydro-7,7,10,10-tetramethyl-1-(3-pyridylmethyl)anthra-(1,2-b)pyrrol-3-yl)benzoic acid	Receptors, Retinoic Acid	C113597	D018168	Receptors, Retinoic Acid	0	1	9678718	1998	A novel retinoic acid receptor (RAR)-selective antagonist inhibits differentiation and apoptosis of HL-60 cells: implications of RARalpha-mediated signals in myeloid leukemic cells._x000D_	9678718
4-(4,5,7,8,9,10-hexahydro-7,7,10,10-tetramethyl-1-(3-pyridylmethyl)anthra-(1,2-b)pyrrol-3-yl)benzoic acid	Retinoic Acid Receptor alpha / antag	4-(4,5,7,8,9,10-hexahydro-7,7,10,10-tetramethyl-1-(3-pyridylmethyl)anthra-(1,2-b)pyrrol-3-yl)benzoic acid	Retinoic Acid Receptor alpha	C113597	D000072482	Retinoic Acid Receptor alpha	0	1	9678718	1998	A novel retinoic acid receptor (RAR)-selective antagonist inhibits differentiation and apoptosis of HL-60 cells: implications of RARalpha-mediated signals in myeloid leukemic cells._x000D_	9678718
4-(4,5,7,8,9,10-hexahydro-7,7,10,10-tetramethyl-1-(3-pyridylmethyl)anthra-(1,2-b)pyrrol-3-yl)benzoic acid	Retinoid X Receptors / ag	4-(4,5,7,8,9,10-hexahydro-7,7,10,10-tetramethyl-1-(3-pyridylmethyl)anthra-(1,2-b)pyrrol-3-yl)benzoic acid	Retinoid X Receptors	C113597	D047488	Retinoid X Receptors	1	1	11243576	2001	Existence of retinoic acid-receptor-independent retinoid X-receptor-dependent pathway in myeloid cell function._x000D_	11243576
4-(4,5,7,8,9,10-hexahydro-7,7,10,10-tetramethyl-1-(3-pyridylmethyl)anthra-(1,2-b)pyrrol-3-yl)benzoic acid	Retinoid X Receptors / antag	4-(4,5,7,8,9,10-hexahydro-7,7,10,10-tetramethyl-1-(3-pyridylmethyl)anthra-(1,2-b)pyrrol-3-yl)benzoic acid	Retinoid X Receptors	C113597	D047488	Retinoid X Receptors	1	1	11243576	2001	Existence of retinoic acid-receptor-independent retinoid X-receptor-dependent pathway in myeloid cell function._x000D_	11243576
4-(5-(7-fluoro-4-(trifluoromethyl)benzo(b)furan-2-yl)-1H-2-pyrrolyl)benzoic acid	Receptors, Retinoic Acid / ag	4-(5-(7-fluoro-4-(trifluoromethyl)benzo(b)furan-2-yl)-1H-2-pyrrolyl)benzoic acid	Receptors, Retinoic Acid	C498503	D018168	Receptors, Retinoic Acid	1	0	15615868	2005	Effect of E6060 [4-{5-[7-fluoro-4-(trifluoromethyl)benzo[b]furan-2-yl]-1H-2-pyrrolyl}benzoic acid], a novel subtype-selective retinoid, on lupus-like nephritis in female (NZBxNZW)F1 mice._x000D_	15615868
4-(5-(7-fluoro-4-(trifluoromethyl)benzo(b)furan-2-yl)-1H-2-pyrrolyl)benzoic acid	Retinoic Acid Receptor alpha / ag	4-(5-(7-fluoro-4-(trifluoromethyl)benzo(b)furan-2-yl)-1H-2-pyrrolyl)benzoic acid	Retinoic Acid Receptor alpha	C498503	D000072482	Retinoic Acid Receptor alpha	1	0	15615868	2005	Effect of E6060 [4-{5-[7-fluoro-4-(trifluoromethyl)benzo[b]furan-2-yl]-1H-2-pyrrolyl}benzoic acid], a novel subtype-selective retinoid, on lupus-like nephritis in female (NZBxNZW)F1 mice._x000D_	15615868
4-(5,6-dihydro-5,5-dimethyl-8-(quinolin-3-yl)naphthalen-2-carboxamido)benzoic acid	Receptors, Retinoic Acid / antag	4-(5,6-dihydro-5,5-dimethyl-8-(quinolin-3-yl)naphthalen-2-carboxamido)benzoic acid	Receptors, Retinoic Acid	C542473	D018168	Receptors, Retinoic Acid	0	1	19477412	2009	Differential action on coregulator interaction defines inverse retinoid agonists and neutral antagonists._x000D_	19477412
4-(5,6-dihydro-5,5-dimethyl-8-(quinolin-3-yl)naphthalen-2-carboxamido)benzoic acid	Retinoid X Receptor alpha / antag	4-(5,6-dihydro-5,5-dimethyl-8-(quinolin-3-yl)naphthalen-2-carboxamido)benzoic acid	Retinoid X Receptor alpha	C542473	D047490	Retinoid X Receptor alpha	0	1	19477412	2009	Differential action on coregulator interaction defines inverse retinoid agonists and neutral antagonists._x000D_	19477412
4-(6-hydroxy-7-tricyclo(3.3.1.13,7)dec-1-yl-2-naphthalenyl)benzoic acid	Receptors, Retinoic Acid / ag	4-(6-hydroxy-7-tricyclo(3.3.1.13,7)dec-1-yl-2-naphthalenyl)benzoic acid	Receptors, Retinoic Acid	C000591478	D018168	Receptors, Retinoic Acid	1	0	27271256	2016	A retinoic acid receptor ?2 agonist reduces hepatic stellate cell activation in nonalcoholic fatty liver disease._x000D_	27271256
4-(6-hydroxy-7-tricyclo(3.3.1.13,7)dec-1-yl-2-naphthalenyl)benzoic acid	Receptors, Retinoic Acid / ag	4-(6-hydroxy-7-tricyclo(3.3.1.13,7)dec-1-yl-2-naphthalenyl)benzoic acid	Receptors, Retinoic Acid	C000591478	D018168	Receptors, Retinoic Acid	1	0	31527426	2019	Effect of Specific Retinoic Acid Receptor Agonists on Noise-Induced Hearing Loss._x000D_	31527426
4-(6-hydroxy-7-tricyclo(3.3.1.13,7)dec-1-yl-2-naphthalenyl)benzoic acid	retinoic acid receptor beta / ag	4-(6-hydroxy-7-tricyclo(3.3.1.13,7)dec-1-yl-2-naphthalenyl)benzoic acid	retinoic acid receptor beta	C000591478	C082925	retinoic acid receptor beta	1	0	27271256	2016	A retinoic acid receptor ?2 agonist reduces hepatic stellate cell activation in nonalcoholic fatty liver disease._x000D_	27271256
4-(6-hydroxy-7-tricyclo(3.3.1.13,7)dec-1-yl-2-naphthalenyl)benzoic acid	retinoic acid receptor gamma / ag	4-(6-hydroxy-7-tricyclo(3.3.1.13,7)dec-1-yl-2-naphthalenyl)benzoic acid	retinoic acid receptor gamma	C000591478	C082926	retinoic acid receptor gamma	1	0	27271256	2016	A retinoic acid receptor ?2 agonist reduces hepatic stellate cell activation in nonalcoholic fatty liver disease._x000D_	27271256
4-amino-2-trifluoromethyl-phenyl retinate	Receptors, Retinoic Acid / antag	4-amino-2-trifluoromethyl-phenyl retinate	Receptors, Retinoic Acid	C585745	D018168	Receptors, Retinoic Acid	0	1	29731607	2018	4-Amino-2-trifluoromethyl-phenyl retinate inhibits proliferation, invasion, and migration of breast cancer cells by independently regulating CRABP2 and FABP5._x000D_	29731607
4-amino-2-trifluoromethyl-phenyl retinate	retinoic acid binding protein II, cellular / antag	4-amino-2-trifluoromethyl-phenyl retinate	retinoic acid binding protein II, cellular	C585745	C082928	retinoic acid binding protein II, cellular	0	1	29731607	2018	4-Amino-2-trifluoromethyl-phenyl retinate inhibits proliferation, invasion, and migration of breast cancer cells by independently regulating CRABP2 and FABP5._x000D_	29731607
4-butoxyphenylacetamide	Alcohol Oxidoreductases / antag	4-butoxyphenylacetamide	Alcohol Oxidoreductases	C039116	D000429	Alcohol Oxidoreductases	0	1	6353976	1983	New inhibitors of alcohol dehydrogenase: studies in vivo and in vitro in the rat._x000D_	6353976
4-carboxy-5-((4-chlorophenyl)sulfanyl)-1,2,3-thiadiazole	Alcohol Oxidoreductases / antag	4-carboxy-5-((4-chlorophenyl)sulfanyl)-1,2,3-thiadiazole	Alcohol Oxidoreductases	C547833	D000429	Alcohol Oxidoreductases	0	1	20054120	2009	Structure of human glycolate oxidase in complex with the inhibitor 4-carboxy-5-[(4-chlorophenyl)sulfanyl]-1,2,3-thiadiazole._x000D_	20054120
4-carboxy-5-((4-chlorophenyl)sulfanyl)-1,2,3-thiadiazole	Alcohol Oxidoreductases / antag	4-carboxy-5-((4-chlorophenyl)sulfanyl)-1,2,3-thiadiazole	Alcohol Oxidoreductases	C547833	D000429	Alcohol Oxidoreductases	0	1	26689264	2016	Glycolate Oxidase Is a Safe and Efficient Target for Substrate Reduction Therapy in a Mouse Model of Primary Hyperoxaluria Type I._x000D_	26689264
4-carboxybenzaladehyde	Alcohol Oxidoreductases / antag	4-carboxybenzaladehyde	Alcohol Oxidoreductases	C033525	D000429	Alcohol Oxidoreductases	0	1	6339239	1983	The kinetics and mechanism of pig-liver aldehyde reductase. Comparative studies with pyridine-3-aldehyde and p-carboxybenzaldehyde._x000D_	6339239
4-Chloro-7-nitrobenzofurazan	Alcohol Oxidoreductases / antag	4-Chloro-7-nitrobenzofurazan	Alcohol Oxidoreductases	D009327	D000429	Alcohol Oxidoreductases	0	1	3533140	1986	A cysteine residue (cysteine-116) in the histidinol binding site of histidinol dehydrogenase._x000D_	3533140
4-hydroxymercuribenzoate	Alcohol Oxidoreductases / antag	4-hydroxymercuribenzoate	Alcohol Oxidoreductases	C030601	D000429	Alcohol Oxidoreductases	0	1	9013853	1997	Mercuration of vanillyl-alcohol oxidase from Penicillium simplicissimum generates inactive dimers._x000D_	9013853
4-hydroxyretinoic acid	Receptors, Retinoic Acid / antag	4-hydroxyretinoic acid	Receptors, Retinoic Acid	C019429	D018168	Receptors, Retinoic Acid	0	1	11212271	2001	Granulocytic differentiation of human NB4 promyelocytic leukemia cells induced by all-trans retinoic acid metabolites._x000D_	11212271
4-hydroxyretinoic acid	Retinoic Acid Receptor alpha / antag	4-hydroxyretinoic acid	Retinoic Acid Receptor alpha	C019429	D000072482	Retinoic Acid Receptor alpha	0	1	11212271	2001	Granulocytic differentiation of human NB4 promyelocytic leukemia cells induced by all-trans retinoic acid metabolites._x000D_	11212271
4-isopropyl salicylaldehyde	Alcohol Oxidoreductases / antag	4-isopropyl salicylaldehyde	Alcohol Oxidoreductases	C519214	D000429	Alcohol Oxidoreductases	0	1	17061565	2001	Trypanocidal activity of 4 isopropyl salicylaldehyde and 4-isopropyl salicylic acid on Trypanosoma cruzi._x000D_	17061565
4-isopropyl salicylic acid	Alcohol Oxidoreductases / antag	4-isopropyl salicylic acid	Alcohol Oxidoreductases	C519213	D000429	Alcohol Oxidoreductases	0	1	17061565	2001	Trypanocidal activity of 4 isopropyl salicylaldehyde and 4-isopropyl salicylic acid on Trypanosoma cruzi._x000D_	17061565
4-nonylphenol	Retinoid X Receptor beta / antag	4-nonylphenol	Retinoid X Receptor beta	C041594	D049230	Retinoid X Receptor beta	0	1	30901638	2019	A comparison of endocrine disruption potential of nonylphenol ethoxylate, vanillin ethoxylate, 4-n-nonylphenol and vanillin in vitro._x000D_	30901638
4'-octyl-4-biphenylcarboxylic acid	Receptors, Retinoic Acid / ag	4'-octyl-4-biphenylcarboxylic acid	Receptors, Retinoic Acid	C507710	D018168	Receptors, Retinoic Acid	1	0	23703360	2013	Chemical activation of RAR? induces post-embryonically bilateral limb duplication during Xenopus limb regeneration._x000D_	23703360
4'-octyl-4-biphenylcarboxylic acid	Receptors, Retinoic Acid / ag	4'-octyl-4-biphenylcarboxylic acid	Receptors, Retinoic Acid	C507710	D018168	Receptors, Retinoic Acid	1	0	28418498	2017	Suppression by an RAR-? Agonist of Collagen Degradation Mediated by Corneal Fibroblasts._x000D_	28418498
4'-octyl-4-biphenylcarboxylic acid	retinoic acid receptor gamma / ag	4'-octyl-4-biphenylcarboxylic acid	retinoic acid receptor gamma	C507710	C082926	retinoic acid receptor gamma	1	0	28418498	2017	Suppression by an RAR-? Agonist of Collagen Degradation Mediated by Corneal Fibroblasts._x000D_	28418498
4-oxoretinoic acid	Receptors, Retinoic Acid / antag	4-oxoretinoic acid	Receptors, Retinoic Acid	C002202	D018168	Receptors, Retinoic Acid	0	1	11212271	2001	Granulocytic differentiation of human NB4 promyelocytic leukemia cells induced by all-trans retinoic acid metabolites._x000D_	11212271
4-oxoretinoic acid	Retinoic Acid Receptor alpha / antag	4-oxoretinoic acid	Retinoic Acid Receptor alpha	C002202	D000072482	Retinoic Acid Receptor alpha	0	1	11212271	2001	Granulocytic differentiation of human NB4 promyelocytic leukemia cells induced by all-trans retinoic acid metabolites._x000D_	11212271
5,5'-dithiobis(1-methyltetrazole)	Alcohol Oxidoreductases / antag	5,5'-dithiobis(1-methyltetrazole)	Alcohol Oxidoreductases	C048500	D000429	Alcohol Oxidoreductases	0	1	3008585	1986	The effect of 5,5'-dithiobis(1-methyltetrazole) on cytoplasmic aldehyde dehydrogenase and its implications for cephalosporin-alcohol reactions._x000D_	3008585
5,6-epoxyretinoic acid	Receptors, Retinoic Acid / antag	5,6-epoxyretinoic acid	Receptors, Retinoic Acid	C018058	D018168	Receptors, Retinoic Acid	0	1	11212271	2001	Granulocytic differentiation of human NB4 promyelocytic leukemia cells induced by all-trans retinoic acid metabolites._x000D_	11212271
5,6-epoxyretinoic acid	Retinoic Acid Receptor alpha / antag	5,6-epoxyretinoic acid	Retinoic Acid Receptor alpha	C018058	D000072482	Retinoic Acid Receptor alpha	0	1	11212271	2001	Granulocytic differentiation of human NB4 promyelocytic leukemia cells induced by all-trans retinoic acid metabolites._x000D_	11212271
5-deazaflavin	Alcohol Oxidoreductases / antag	5-deazaflavin	Alcohol Oxidoreductases	C019319	D000429	Alcohol Oxidoreductases	0	1	3896302	1985	Mechanism of action of methanol oxidase, reconstitution of methanol oxidase with 5-deazaflavin, and inactivation of methanol oxidase by cyclopropanol._x000D_	3896302
5-hydroxy-6,8,11,14-eicosatetraenoic acid	Alcohol Oxidoreductases / antag	5-hydroxy-6,8,11,14-eicosatetraenoic acid	Alcohol Oxidoreductases	C022022	D000429	Alcohol Oxidoreductases	0	1	19164464	2009	Substrate selectivity of 5-hydroxyeicosanoid dehydrogenase and its inhibition by 5-hydroxy-Delta6-long-chain fatty acids._x000D_	19164464
5'PPP-RNA	Receptors, Retinoic Acid / ag	5'PPP-RNA	Receptors, Retinoic Acid	C551867	D018168	Receptors, Retinoic Acid	1	0	23633948	2013	Systems analysis of a RIG-I agonist inducing broad spectrum inhibition of virus infectivity._x000D_	23633948
6-OH-11-O-hydroxyphenanthrene	Receptors, Retinoic Acid / ag	6-OH-11-O-hydroxyphenanthrene	Receptors, Retinoic Acid	C575663	D018168	Receptors, Retinoic Acid	1	0	22261616	2012	Nuclear receptors agonists exert opposing effects on the inflammation dependent survival of breast cancer stem cells._x000D_	22261616
6-OH-11-O-hydroxyphenanthrene	Retinoid X Receptors / ag	6-OH-11-O-hydroxyphenanthrene	Retinoid X Receptors	C575663	D047488	Retinoid X Receptors	1	0	22261616	2012	Nuclear receptors agonists exert opposing effects on the inflammation dependent survival of breast cancer stem cells._x000D_	22261616
7-(1-(1-methylethyl)-1,2,3,4-tetrahydroquinolin-6-yl)-6-fluoro-3-methylnona-2,4,6-trienoic acid	Receptors, Retinoic Acid / ag	7-(1-(1-methylethyl)-1,2,3,4-tetrahydroquinolin-6-yl)-6-fluoro-3-methylnona-2,4,6-trienoic acid	Receptors, Retinoic Acid	C516310	D018168	Receptors, Retinoic Acid	1	0	17076708	2006	Marked improvement induced in photoaged skin of hairless mouse by ER36009, a novel RARgamma-specific retinoid, but not by ER35794, an RXR-selective agonist._x000D_	17076708
7-(1-(1-methylethyl)-1,2,3,4-tetrahydroquinolin-6-yl)-6-fluoro-3-methylnona-2,4,6-trienoic acid	retinoic acid receptor gamma / ag	7-(1-(1-methylethyl)-1,2,3,4-tetrahydroquinolin-6-yl)-6-fluoro-3-methylnona-2,4,6-trienoic acid	retinoic acid receptor gamma	C516310	C082926	retinoic acid receptor gamma	1	0	17076708	2006	Marked improvement induced in photoaged skin of hairless mouse by ER36009, a novel RARgamma-specific retinoid, but not by ER35794, an RXR-selective agonist._x000D_	17076708
7-(1-(1-methylethyl)-1,2,3,4-tetrahydroquinolin-6-yl)-6-fluoro-3-methylnona-2,4,6-trienoic acid	Retinoid X Receptors / ag	7-(1-(1-methylethyl)-1,2,3,4-tetrahydroquinolin-6-yl)-6-fluoro-3-methylnona-2,4,6-trienoic acid	Retinoid X Receptors	C516310	D047488	Retinoid X Receptors	1	0	17076708	2006	Marked improvement induced in photoaged skin of hairless mouse by ER36009, a novel RARgamma-specific retinoid, but not by ER35794, an RXR-selective agonist._x000D_	17076708
7-(1-(1-methylethyl)-8-chloro-1,2,3,4-tetrahydroquinolin-6-yl)-6-fluoro-3-methyl-2,4,6-nonatrienoic acid	Receptors, Retinoic Acid / ag	7-(1-(1-methylethyl)-8-chloro-1,2,3,4-tetrahydroquinolin-6-yl)-6-fluoro-3-methyl-2,4,6-nonatrienoic acid	Receptors, Retinoic Acid	C432463	D018168	Receptors, Retinoic Acid	1	1	11243576	2001	Existence of retinoic acid-receptor-independent retinoid X-receptor-dependent pathway in myeloid cell function._x000D_	11243576
7-(1-(1-methylethyl)-8-chloro-1,2,3,4-tetrahydroquinolin-6-yl)-6-fluoro-3-methyl-2,4,6-nonatrienoic acid	Receptors, Retinoic Acid / antag	7-(1-(1-methylethyl)-8-chloro-1,2,3,4-tetrahydroquinolin-6-yl)-6-fluoro-3-methyl-2,4,6-nonatrienoic acid	Receptors, Retinoic Acid	C432463	D018168	Receptors, Retinoic Acid	1	1	11243576	2001	Existence of retinoic acid-receptor-independent retinoid X-receptor-dependent pathway in myeloid cell function._x000D_	11243576
7-(1-(1-methylethyl)-8-chloro-1,2,3,4-tetrahydroquinolin-6-yl)-6-fluoro-3-methyl-2,4,6-nonatrienoic acid	Retinoid X Receptors / ag	7-(1-(1-methylethyl)-8-chloro-1,2,3,4-tetrahydroquinolin-6-yl)-6-fluoro-3-methyl-2,4,6-nonatrienoic acid	Retinoid X Receptors	C432463	D047488	Retinoid X Receptors	1	1	11243576	2001	Existence of retinoic acid-receptor-independent retinoid X-receptor-dependent pathway in myeloid cell function._x000D_	11243576
7-(1-(1-methylethyl)-8-chloro-1,2,3,4-tetrahydroquinolin-6-yl)-6-fluoro-3-methyl-2,4,6-nonatrienoic acid	Retinoid X Receptors / antag	7-(1-(1-methylethyl)-8-chloro-1,2,3,4-tetrahydroquinolin-6-yl)-6-fluoro-3-methyl-2,4,6-nonatrienoic acid	Retinoid X Receptors	C432463	D047488	Retinoid X Receptors	1	1	11243576	2001	Existence of retinoic acid-receptor-independent retinoid X-receptor-dependent pathway in myeloid cell function._x000D_	11243576
7-(2-(2,2-difluoroethoxy)-3,5-di-tert-butylbenzene)-3-methylocta-2,4,6-trienoic acid	Retinoid X Receptors / ag	7-(2-(2,2-difluoroethoxy)-3,5-di-tert-butylbenzene)-3-methylocta-2,4,6-trienoic acid	Retinoid X Receptors	C508470	D047488	Retinoid X Receptors	1	0	16269450	2006	Biological characterization of a heterodimer-selective retinoid X receptor modulator: potential benefits for the treatment of type 2 diabetes._x000D_	16269450
7,8-Dihydro-7,8-dihydroxybenzo(a)pyrene 9,10-oxide	Receptors, Retinoic Acid / antag	7,8-Dihydro-7,8-dihydroxybenzo(a)pyrene 9,10-oxide	Receptors, Retinoic Acid	D015123	D018168	Receptors, Retinoic Acid	0	1	16170369	2005	Induction of cyclooxygenase-2 by benzo[a]pyrene diol epoxide through inhibition of retinoic acid receptor-beta 2 expression._x000D_	16170369
7,8-Dihydro-7,8-dihydroxybenzo(a)pyrene 9,10-oxide	retinoic acid receptor beta / antag	7,8-Dihydro-7,8-dihydroxybenzo(a)pyrene 9,10-oxide	retinoic acid receptor beta	D015123	C082925	retinoic acid receptor beta	0	1	16170369	2005	Induction of cyclooxygenase-2 by benzo[a]pyrene diol epoxide through inhibition of retinoic acid receptor-beta 2 expression._x000D_	16170369
A1120 agent	Retinol-Binding Proteins, Plasma / antag	A1120 agent	Retinol-Binding Proteins, Plasma	C540529	D054839	Retinol-Binding Proteins, Plasma	0	1	23211825	2013	A1120, a nonretinoid RBP4 antagonist, inhibits formation of cytotoxic bisretinoids in the animal model of enhanced retinal lipofuscinogenesis._x000D_	23211825
acacetin	Receptors, Retinoic Acid / antag	acacetin	Receptors, Retinoic Acid	C023717	D018168	Receptors, Retinoic Acid	0	1	31359386	2019	Targeting Non-Genomic Activity of Retinoic Acid Receptor-Gamma by Acacetin._x000D_	31359386
acacetin	retinoic acid receptor gamma / antag	acacetin	retinoic acid receptor gamma	C023717	C082926	retinoic acid receptor gamma	0	1	31359386	2019	Targeting Non-Genomic Activity of Retinoic Acid Receptor-Gamma by Acacetin._x000D_	31359386
Acetaldehyde	Alcohol Oxidoreductases / antag	Acetaldehyde	Alcohol Oxidoreductases	D000079	D000429	Alcohol Oxidoreductases	0	1	1191280	1975	Inactivation of alcohol and retinol dehydrogenases by acetaldehyde and formaldehyde._x000D_	1191280
Acetaldehyde	Alcohol Oxidoreductases / antag	Acetaldehyde	Alcohol Oxidoreductases	D000079	D000429	Alcohol Oxidoreductases	0	1	208509	1978	Inhibition by ethanol, acetaldehyde and trifluoroethanol of reactions catalysed by yeast and horse liver alcohol dehydrogenases._x000D_	208509
Acetaldehyde	Alcohol Oxidoreductases / antag	Acetaldehyde	Alcohol Oxidoreductases	D000079	D000429	Alcohol Oxidoreductases	0	1	4296398	1968	The inhibition of yeast alcohol dehydrogenase by 2-bromo-2-phenylacetaldehyde._x000D_	4296398
Acetaldehyde	Alcohol Oxidoreductases / antag	Acetaldehyde	Alcohol Oxidoreductases	D000079	D000429	Alcohol Oxidoreductases	0	1	6353986	1983	Evaluation of the differential in vivo toxic effects of ethanol and acetaldehyde on the hypothalamic-pituitary-gonadal axis using 4-methylpyrazole._x000D_	6353986
Acetaldehyde	Alcohol Oxidoreductases / antag	Acetaldehyde	Alcohol Oxidoreductases	D000079	D000429	Alcohol Oxidoreductases	0	1	6364455	1984	Determination of the proximate teratogen of the mouse fetal alcohol syndrome. 1. Teratogenicity of ethanol and acetaldehyde._x000D_	6364455
Acetaldehyde	Alcohol Oxidoreductases / antag	Acetaldehyde	Alcohol Oxidoreductases	D000079	D000429	Alcohol Oxidoreductases	0	1	690249	1978	Comparative effects of chronic ethanol and acetaldehyde exposure on myocardial function in rats._x000D_	690249
acetaldehyde oxime	Alcohol Oxidoreductases / antag	acetaldehyde oxime	Alcohol Oxidoreductases	C023728	D000429	Alcohol Oxidoreductases	0	1	6754372	1982	Aldoximes: active-site probes of alcohol dehydrogenases._x000D_	6754372
acetohexamide reductase	Alcohol Oxidoreductases / antag	acetohexamide reductase	Alcohol Oxidoreductases	C064152	D000429	Alcohol Oxidoreductases	0	1	9226756	1997	Metyrapone reductase purified partially from liver microsomes of male rats: the enzyme differs from acetohexamide reductase._x000D_	9226756
Acitretin	Receptors, Retinoic Acid / ag	Acitretin	Receptors, Retinoic Acid	D017255	D018168	Receptors, Retinoic Acid	1	0	20861754	2011	The effect of retinoic acid receptor agonist acitretin on the production of bile and concentrations of some serum components in ovariectomized rats._x000D_	20861754
Acitretin	Receptors, Retinoic Acid / ag	Acitretin	Receptors, Retinoic Acid	D017255	D018168	Receptors, Retinoic Acid	1	0	23891453	2013	Guidelines for the use of acitretin in psoriasis. Psoriasis Group of the Spanish Academy of Dermatology and Venereology._x000D_	23891453
Acitretin	Receptors, Retinoic Acid / antag	Acitretin	Receptors, Retinoic Acid	D017255	D018168	Receptors, Retinoic Acid	0	1	23925292	2013	Retinoids activate the irritant receptor TRPV1 and produce sensory hypersensitivity._x000D_	23925292
Acitretin	Retinoid X Receptors / ag	Acitretin	Retinoid X Receptors	D017255	D047488	Retinoid X Receptors	1	0	29889596	2019	Retinoic acid receptor agonist as monotherapy for early-stage mycosis fungoides: does it work?_x000D_	29889596
Acrolein	Retinal Dehydrogenase / antag	Acrolein	Retinal Dehydrogenase	D000171	D050697	Retinal Dehydrogenase	0	1	9884322	1999	Inhibition of human aldehyde dehydrogenase 1 by the 4-hydroxycyclophosphamide degradation product acrolein._x000D_	9884322
Adamantane	Retinoid X Receptors / antag	Adamantane	Retinoid X Receptors	D000218	D047488	Retinoid X Receptors	0	1	19216008	2009	Highly twisted adamantyl arotinoids: synthesis, antiproliferative effects and RXR transactivation profiles._x000D_	19216008
Adapalene	Receptors, Retinoic Acid / ag	Adapalene	Receptors, Retinoic Acid	D000068816	D018168	Receptors, Retinoic Acid	1	0	31581031	2019	Will the polyphenol and adapalene combination be a good strategy on acne vulgaris?_x000D_	31581031
Adenosine	Alcohol Oxidoreductases / antag	Adenosine	Alcohol Oxidoreductases	D000241	D000429	Alcohol Oxidoreductases	0	1	4859594	1974	pH-dependence of the binding of PT(CN)4 2-, AMP and adenosine to horse liver alcohol dehydrogenase._x000D_	4859594
Adenosine Diphosphate	Alcohol Oxidoreductases / antag	Adenosine Diphosphate	Alcohol Oxidoreductases	D000244	D000429	Alcohol Oxidoreductases	0	1	804475	1975	Inactivation of 3-hydroxy-3-methylglutaryl coenzyme A reductase in vitro. An adenine nucleotide-dependent reaction catalyzed by a factor in human fibroblasts._x000D_	804475
Adenosine Monophosphate	Alcohol Oxidoreductases / antag	Adenosine Monophosphate	Alcohol Oxidoreductases	D000249	D000429	Alcohol Oxidoreductases	0	1	4859594	1974	pH-dependence of the binding of PT(CN)4 2-, AMP and adenosine to horse liver alcohol dehydrogenase._x000D_	4859594
Adenosine Triphosphate	Alcohol Oxidoreductases / antag	Adenosine Triphosphate	Alcohol Oxidoreductases	D000255	D000429	Alcohol Oxidoreductases	0	1	1131268	1975	The inhibitory effect of ATP on HMGCoA reductase._x000D_	1131268
Adenosine Triphosphate	Alcohol Oxidoreductases / antag	Adenosine Triphosphate	Alcohol Oxidoreductases	D000255	D000429	Alcohol Oxidoreductases	0	1	4295694	1968	[Inhibition by ATP of malate dehydrogenase, of alcohol dehydrogenase and of lactate dehydrogenase of Hevea brasiliensis latex]._x000D_	4295694
Adenosine Triphosphate	Alcohol Oxidoreductases / antag	Adenosine Triphosphate	Alcohol Oxidoreductases	D000255	D000429	Alcohol Oxidoreductases	0	1	4351137	1973	Irreversible inhibition of ribonucleotide reductase from Ehrlich tumor cells by a modulator analog._x000D_	4351137
Adenosine Triphosphate	Alcohol Oxidoreductases / antag	Adenosine Triphosphate	Alcohol Oxidoreductases	D000255	D000429	Alcohol Oxidoreductases	0	1	804475	1975	Inactivation of 3-hydroxy-3-methylglutaryl coenzyme A reductase in vitro. An adenine nucleotide-dependent reaction catalyzed by a factor in human fibroblasts._x000D_	804475
Adrenocorticotropic Hormone	Alcohol Oxidoreductases / antag	Adrenocorticotropic Hormone	Alcohol Oxidoreductases	D000324	D000429	Alcohol Oxidoreductases	0	1	4354465	1973	Effect of pyrazole on ACTH stimulated lipolysis "in vivo"._x000D_	4354465
adriamycinol	Alcohol Oxidoreductases / antag	adriamycinol	Alcohol Oxidoreductases	C010013	D000429	Alcohol Oxidoreductases	0	1	25363561	2015	Protective effect of 23-hydroxybetulinic acid on doxorubicin-induced cardiotoxicity: a correlation with the inhibition of carbonyl reductase-mediated metabolism._x000D_	25363561
AGN 190121	Receptors, Retinoic Acid / ag	AGN 190121	Receptors, Retinoic Acid	C104327	D018168	Receptors, Retinoic Acid	1	0	9262312	1997	Receptor specificity of retinoid-induced epidermal hyperplasia: effect of RXR-selective agonists and correlation with topical irritation._x000D_	9262312
AGN 190121	Retinoid X Receptors / ag	AGN 190121	Retinoid X Receptors	C104327	D047488	Retinoid X Receptors	1	0	9262312	1997	Receptor specificity of retinoid-induced epidermal hyperplasia: effect of RXR-selective agonists and correlation with topical irritation._x000D_	9262312
AGN 191659	Receptors, Retinoic Acid / ag	AGN 191659	Receptors, Retinoic Acid	C403783	D018168	Receptors, Retinoic Acid	1	1	11728386	2001	Retinoid X receptor agonist elevation of serum triglycerides in rats by potentiation of retinoic acid receptor agonist induction or by action as single agents._x000D_	11728386
AGN 191659	Receptors, Retinoic Acid / antag	AGN 191659	Receptors, Retinoic Acid	C403783	D018168	Receptors, Retinoic Acid	1	1	11728386	2001	Retinoid X receptor agonist elevation of serum triglycerides in rats by potentiation of retinoic acid receptor agonist induction or by action as single agents._x000D_	11728386
AGN 191659	Retinoid X Receptors / ag	AGN 191659	Retinoid X Receptors	C403783	D047488	Retinoid X Receptors	1	1	11728386	2001	Retinoid X receptor agonist elevation of serum triglycerides in rats by potentiation of retinoic acid receptor agonist induction or by action as single agents._x000D_	11728386
AGN 191659	Retinoid X Receptors / antag	AGN 191659	Retinoid X Receptors	C403783	D047488	Retinoid X Receptors	1	1	11728386	2001	Retinoid X receptor agonist elevation of serum triglycerides in rats by potentiation of retinoic acid receptor agonist induction or by action as single agents._x000D_	11728386
AGN 191701	Receptors, Retinoic Acid / ag	AGN 191701	Receptors, Retinoic Acid	C108491	D018168	Receptors, Retinoic Acid	1	0	9313779	1997	Mitogenic effect of retinoid X receptor agonists in rat liver._x000D_	9313779
AGN 191701	Retinoid X Receptors / ag	AGN 191701	Retinoid X Receptors	C108491	D047488	Retinoid X Receptors	1	0	9313779	1997	Mitogenic effect of retinoid X receptor agonists in rat liver._x000D_	9313779
AGN 193109	Receptors, Retinoic Acid / ag	AGN 193109	Receptors, Retinoic Acid	C096920	D018168	Receptors, Retinoic Acid	1	1	9694631	1998	The use of a retinoid receptor antagonist in a new model to study vitamin A-dependent developmental events._x000D_	9694631
AGN 193109	Receptors, Retinoic Acid / antag	AGN 193109	Receptors, Retinoic Acid	C096920	D018168	Receptors, Retinoic Acid	0	1	11446831	2001	The synthetic retinoid AGN 193109 but not retinoic acid elevates CYP1A1 levels in mouse embryos and Hepa-1c1c7 cells._x000D_	11446831
AGN 193109	Receptors, Retinoic Acid / antag	AGN 193109	Receptors, Retinoic Acid	C096920	D018168	Receptors, Retinoic Acid	0	1	7490725	1995	Synthesis and characterization of a highly potent and effective antagonist of retinoic acid receptors._x000D_	7490725
AGN 193109	Receptors, Retinoic Acid / antag	AGN 193109	Receptors, Retinoic Acid	C096920	D018168	Receptors, Retinoic Acid	0	1	8647816	1996	AGN193109 is a highly effective antagonist of retinoid action in human ectocervical epithelial cells._x000D_	8647816
AGN 193109	Receptors, Retinoic Acid / antag	AGN 193109	Receptors, Retinoic Acid	C096920	D018168	Receptors, Retinoic Acid	0	1	8658506	1996	Specific antagonist of retinoid toxicity in mice._x000D_	8658506
AGN 193109	Receptors, Retinoic Acid / antag	AGN 193109	Receptors, Retinoic Acid	C096920	D018168	Receptors, Retinoic Acid	1	1	9694631	1998	The use of a retinoid receptor antagonist in a new model to study vitamin A-dependent developmental events._x000D_	9694631
AGN 193835	Receptors, Retinoic Acid / ag	AGN 193835	Receptors, Retinoic Acid	C100910	D018168	Receptors, Retinoic Acid	1	0	8759622	1996	Identification of a retinoic acid receptor alpha subtype specific agonist._x000D_	8759622
AGN 193835	Retinoic Acid Receptor alpha / ag	AGN 193835	Retinoic Acid Receptor alpha	C100910	D000072482	Retinoic Acid Receptor alpha	1	0	8759622	1996	Identification of a retinoic acid receptor alpha subtype specific agonist._x000D_	8759622
AGN 193835	Retinoid X Receptors / ag	AGN 193835	Retinoid X Receptors	C100910	D047488	Retinoid X Receptors	1	0	8759622	1996	Identification of a retinoic acid receptor alpha subtype specific agonist._x000D_	8759622
AGN 193836	Receptors, Retinoic Acid / ag	AGN 193836	Receptors, Retinoic Acid	C100911	D018168	Receptors, Retinoic Acid	1	0	8759622	1996	Identification of a retinoic acid receptor alpha subtype specific agonist._x000D_	8759622
AGN 193836	Receptors, Retinoic Acid / antag	AGN 193836	Receptors, Retinoic Acid	C100911	D018168	Receptors, Retinoic Acid	0	1	10652597	1999	Different effects of the treatment with AGN 193836 and 9-cis-retinoic acid in breast cancer cells._x000D_	10652597
AGN 193836	Retinoic Acid Receptor alpha / ag	AGN 193836	Retinoic Acid Receptor alpha	C100911	D000072482	Retinoic Acid Receptor alpha	1	0	8759622	1996	Identification of a retinoic acid receptor alpha subtype specific agonist._x000D_	8759622
AGN 193836	Retinoid X Receptors / ag	AGN 193836	Retinoid X Receptors	C100911	D047488	Retinoid X Receptors	1	0	8759622	1996	Identification of a retinoic acid receptor alpha subtype specific agonist._x000D_	8759622
AGN 194204	Receptors, Retinoic Acid / ag	AGN 194204	Receptors, Retinoic Acid	C430898	D018168	Receptors, Retinoic Acid	1	0	14712350	2004	Retinoic acid receptor alpha and retinoid X receptor specific agonists reduce renal injury in established chronic glomerulonephritis of the rat._x000D_	14712350
AGN 194204	Retinoic Acid Receptor alpha / ag	AGN 194204	Retinoic Acid Receptor alpha	C430898	D000072482	Retinoic Acid Receptor alpha	1	0	14712350	2004	Retinoic acid receptor alpha and retinoid X receptor specific agonists reduce renal injury in established chronic glomerulonephritis of the rat._x000D_	14712350
AGN 194204	Retinoid X Receptors / ag	AGN 194204	Retinoid X Receptors	C430898	D047488	Retinoid X Receptors	1	0	14712350	2004	Retinoic acid receptor alpha and retinoid X receptor specific agonists reduce renal injury in established chronic glomerulonephritis of the rat._x000D_	14712350
AGN 194204	Retinoid X Receptors / ag	AGN 194204	Retinoid X Receptors	C430898	D047488	Retinoid X Receptors	1	0	16179348	2005	Distinct mechanisms of glucose lowering by specific agonists for peroxisomal proliferator activated receptor gamma and retinoic acid X receptors._x000D_	16179348
AGN 195183	Receptors, Retinoic Acid / ag	AGN 195183	Receptors, Retinoic Acid	C492393	D018168	Receptors, Retinoic Acid	1	0	14712350	2004	Retinoic acid receptor alpha and retinoid X receptor specific agonists reduce renal injury in established chronic glomerulonephritis of the rat._x000D_	14712350
AGN 195183	Retinoic Acid Receptor alpha / ag	AGN 195183	Retinoic Acid Receptor alpha	C492393	D000072482	Retinoic Acid Receptor alpha	1	0	14712350	2004	Retinoic acid receptor alpha and retinoid X receptor specific agonists reduce renal injury in established chronic glomerulonephritis of the rat._x000D_	14712350
AGN 195183	Retinoid X Receptors / ag	AGN 195183	Retinoid X Receptors	C492393	D047488	Retinoid X Receptors	1	0	14712350	2004	Retinoic acid receptor alpha and retinoid X receptor specific agonists reduce renal injury in established chronic glomerulonephritis of the rat._x000D_	14712350
alclofenac epoxide	Alcohol Oxidoreductases / antag	alclofenac epoxide	Alcohol Oxidoreductases	C025212	D000429	Alcohol Oxidoreductases	0	1	6109575	1981	Some biochemical and pharmacological properties of an epoxide metabolite of alclofenac._x000D_	6109575
Alitretinoin	Receptors, Retinoic Acid / ag	Alitretinoin	Receptors, Retinoic Acid	D000077556	D018168	Receptors, Retinoic Acid	1	0	10585260	1999	The expression and activity of D-type cyclins in F9 embryonal carcinoma cells: modulation of growth by RXR-selective retinoids._x000D_	10585260
Alitretinoin	Receptors, Retinoic Acid / ag	Alitretinoin	Receptors, Retinoic Acid	D000077556	D018168	Receptors, Retinoic Acid	1	1	10800078	2000	Retinoid-dependent growth inhibition, differentiation and apoptosis in acute promyelocytic leukemia cells. Expression and activation of caspases._x000D_	10800078
Alitretinoin	Receptors, Retinoic Acid / ag	Alitretinoin	Receptors, Retinoic Acid	D000077556	D018168	Receptors, Retinoic Acid	1	0	10902807	2000	Retinoids stimulate leptin synthesis and secretion in human syncytiotrophoblast._x000D_	10902807
Alitretinoin	Receptors, Retinoic Acid / ag	Alitretinoin	Receptors, Retinoic Acid	D000077556	D018168	Receptors, Retinoic Acid	1	0	11261782	2001	Retinoic acid up-regulates myeloid ICAM-3 expression and function in a cell-specific fashion--evidence for retinoid signaling pathways in the mast cell lineage._x000D_	11261782
Alitretinoin	Receptors, Retinoic Acid / ag	Alitretinoin	Receptors, Retinoic Acid	D000077556	D018168	Receptors, Retinoic Acid	1	0	11282899	2001	Retinoids inhibit the actions of angiotensin II on vascular smooth muscle cells._x000D_	11282899
Alitretinoin	Receptors, Retinoic Acid / ag	Alitretinoin	Receptors, Retinoic Acid	D000077556	D018168	Receptors, Retinoic Acid	1	0	11397803	2001	Regulation of stearoyl coenzyme A desaturase expression in human retinal pigment epithelial cells by retinoic acid._x000D_	11397803
Alitretinoin	Receptors, Retinoic Acid / ag	Alitretinoin	Receptors, Retinoic Acid	D000077556	D018168	Receptors, Retinoic Acid	1	0	11707111	2001	Engineering orthogonal ligand-receptor pairs from "near drugs"._x000D_	11707111
Alitretinoin	Receptors, Retinoic Acid / ag	Alitretinoin	Receptors, Retinoic Acid	D000077556	D018168	Receptors, Retinoic Acid	1	0	11970994	2002	Vitamin A enhances in vitro Th2 development via retinoid X receptor pathway._x000D_	11970994
Alitretinoin	Receptors, Retinoic Acid / ag	Alitretinoin	Receptors, Retinoic Acid	D000077556	D018168	Receptors, Retinoic Acid	1	0	12006550	2002	Nuclear receptor agonists as potential differentiation therapy agents for human osteosarcoma._x000D_	12006550
Alitretinoin	Receptors, Retinoic Acid / ag	Alitretinoin	Receptors, Retinoic Acid	D000077556	D018168	Receptors, Retinoic Acid	1	0	12016914	1998	[Studies on the structure-activity relationship of retinoids--Hansch analysis and 3D-OSAR studies on specific ligands of retinoid x receptor]._x000D_	12016914
Alitretinoin	Receptors, Retinoic Acid / ag	Alitretinoin	Receptors, Retinoic Acid	D000077556	D018168	Receptors, Retinoic Acid	1	1	12397610	2002	Retinoid signalling and gene expression in neuroblastoma cells: RXR agonist and antagonist effects on CRABP-II and RARbeta expression._x000D_	12397610
Alitretinoin	Receptors, Retinoic Acid / ag	Alitretinoin	Receptors, Retinoic Acid	D000077556	D018168	Receptors, Retinoic Acid	1	1	12882839	2003	Retinoic acids exert direct effects on T cells to suppress Th1 development and enhance Th2 development via retinoic acid receptors._x000D_	12882839
Alitretinoin	Receptors, Retinoic Acid / ag	Alitretinoin	Receptors, Retinoic Acid	D000077556	D018168	Receptors, Retinoic Acid	1	0	14975592	2004	Ligands for the peroxisome proliferator-activated receptor-gamma and the retinoid X receptor exert additive anti-inflammatory effects on experimental autoimmune encephalomyelitis._x000D_	14975592
Alitretinoin	Receptors, Retinoic Acid / ag	Alitretinoin	Receptors, Retinoic Acid	D000077556	D018168	Receptors, Retinoic Acid	1	0	14983400	2004	Retinoic acid increases insulin-like growth factor-binding protein-4 expression in cultured rat hepatocytes._x000D_	14983400
Alitretinoin	Receptors, Retinoic Acid / ag	Alitretinoin	Receptors, Retinoic Acid	D000077556	D018168	Receptors, Retinoic Acid	1	0	15026318	2004	Insulin-like growth factor binding protein-3 antagonizes the effects of retinoids in myeloid leukemia cells._x000D_	15026318
Alitretinoin	Receptors, Retinoic Acid / ag	Alitretinoin	Receptors, Retinoic Acid	D000077556	D018168	Receptors, Retinoic Acid	1	0	15546741	2004	9-cis-retinoic acid analogues with bulky hydrophobic rings: new RXR-selective agonists._x000D_	15546741
Alitretinoin	Receptors, Retinoic Acid / ag	Alitretinoin	Receptors, Retinoic Acid	D000077556	D018168	Receptors, Retinoic Acid	1	1	16158052	2006	Retinoic acid receptors and tissue-transglutaminase mediate short-term effect of retinoic acid on migration and invasion of neuroblastoma SH-SY5Y cells._x000D_	16158052
Alitretinoin	Receptors, Retinoic Acid / ag	Alitretinoin	Receptors, Retinoic Acid	D000077556	D018168	Receptors, Retinoic Acid	1	0	16302920	2005	Retinoic acid is a potential negative regulator for differentiation of human periodontal ligament cells._x000D_	16302920
Alitretinoin	Receptors, Retinoic Acid / ag	Alitretinoin	Receptors, Retinoic Acid	D000077556	D018168	Receptors, Retinoic Acid	1	0	9077483	1997	The retinoid X receptor agonist 9-cis-retinoic acid and the 24-hydroxylase inhibitor ketoconazole increase activity of 1,25-dihydroxyvitamin D3 in human skin in vivo._x000D_	9077483
Alitretinoin	Receptors, Retinoic Acid / ag	Alitretinoin	Receptors, Retinoic Acid	D000077556	D018168	Receptors, Retinoic Acid	1	0	9392425	1997	Mechanism of the slow induction of apolipoprotein A-I synthesis by retinoids in cynomolgus hepatocytes: involvement of retinoic acid and retinoid X receptors._x000D_	9392425
Alitretinoin	Receptors, Retinoic Acid / ag	Alitretinoin	Receptors, Retinoic Acid	D000077556	D018168	Receptors, Retinoic Acid	1	0	9816192	1996	Initial clinical trial of the retinoid receptor pan agonist 9-cis retinoic acid._x000D_	9816192
Alitretinoin	Receptors, Retinoic Acid / ag	Alitretinoin	Receptors, Retinoic Acid	D000077556	D018168	Receptors, Retinoic Acid	1	1	9952315	1999	Greater synergism of retinoic acid receptor (RAR) agonists with vitamin D3 than that of retinoid X receptor (RXR) agonists with regard to growth inhibition and differentiation induction in monoblastic leukemia cells._x000D_	9952315
Alitretinoin	Receptors, Retinoic Acid / antag	Alitretinoin	Receptors, Retinoic Acid	D000077556	D018168	Receptors, Retinoic Acid	0	1	10419474	1999	Regulation of AML2/CBFA3 in hematopoietic cells through the retinoic acid receptor alpha-dependent signaling pathway._x000D_	10419474
Alitretinoin	Receptors, Retinoic Acid / antag	Alitretinoin	Receptors, Retinoic Acid	D000077556	D018168	Receptors, Retinoic Acid	0	1	10652597	1999	Different effects of the treatment with AGN 193836 and 9-cis-retinoic acid in breast cancer cells._x000D_	10652597
Alitretinoin	Receptors, Retinoic Acid / antag	Alitretinoin	Receptors, Retinoic Acid	D000077556	D018168	Receptors, Retinoic Acid	1	1	10800078	2000	Retinoid-dependent growth inhibition, differentiation and apoptosis in acute promyelocytic leukemia cells. Expression and activation of caspases._x000D_	10800078
Alitretinoin	Receptors, Retinoic Acid / antag	Alitretinoin	Receptors, Retinoic Acid	D000077556	D018168	Receptors, Retinoic Acid	0	1	12139723	2002	Superior effect of 9-cis retinoic acid (RA) compared with all-trans RA and 13-cis RA on the inhibition of clonogenic cell growth and the induction of apoptosis in OCI/AML-2 subclones: is the p53 pathway involved?_x000D_	12139723
Alitretinoin	Receptors, Retinoic Acid / antag	Alitretinoin	Receptors, Retinoic Acid	D000077556	D018168	Receptors, Retinoic Acid	1	1	12397610	2002	Retinoid signalling and gene expression in neuroblastoma cells: RXR agonist and antagonist effects on CRABP-II and RARbeta expression._x000D_	12397610
Alitretinoin	Receptors, Retinoic Acid / antag	Alitretinoin	Receptors, Retinoic Acid	D000077556	D018168	Receptors, Retinoic Acid	1	1	12882839	2003	Retinoic acids exert direct effects on T cells to suppress Th1 development and enhance Th2 development via retinoic acid receptors._x000D_	12882839
Alitretinoin	Receptors, Retinoic Acid / antag	Alitretinoin	Receptors, Retinoic Acid	D000077556	D018168	Receptors, Retinoic Acid	1	1	16158052	2006	Retinoic acid receptors and tissue-transglutaminase mediate short-term effect of retinoic acid on migration and invasion of neuroblastoma SH-SY5Y cells._x000D_	16158052
Alitretinoin	Receptors, Retinoic Acid / antag	Alitretinoin	Receptors, Retinoic Acid	D000077556	D018168	Receptors, Retinoic Acid	0	1	23485459	2013	Molecular mechanism of 9-cis-retinoic acid inhibition of adipogenesis in 3T3-L1 cells._x000D_	23485459
Alitretinoin	Receptors, Retinoic Acid / antag	Alitretinoin	Receptors, Retinoic Acid	D000077556	D018168	Receptors, Retinoic Acid	0	1	24098526	2013	Amplified inhibition of stellate cell activation pathways by PPAR-?, RAR and RXR agonists._x000D_	24098526
Alitretinoin	Receptors, Retinoic Acid / antag	Alitretinoin	Receptors, Retinoic Acid	D000077556	D018168	Receptors, Retinoic Acid	0	1	9516856	1997	Retinoids in neuroblastoma therapy: distinct biological properties of 9-cis- and all-trans-retinoic acid._x000D_	9516856
Alitretinoin	Receptors, Retinoic Acid / antag	Alitretinoin	Receptors, Retinoic Acid	D000077556	D018168	Receptors, Retinoic Acid	1	1	9952315	1999	Greater synergism of retinoic acid receptor (RAR) agonists with vitamin D3 than that of retinoid X receptor (RXR) agonists with regard to growth inhibition and differentiation induction in monoblastic leukemia cells._x000D_	9952315
Alitretinoin	Retinal Dehydrogenase / antag	Alitretinoin	Retinal Dehydrogenase	D000077556	D050697	Retinal Dehydrogenase	0	1	10712624	2000	Light-adaptive effects of retinoic acid on receptive field properties of retinal horizontal cells._x000D_	10712624
Alitretinoin	retinoic acid binding protein II, cellular / ag	Alitretinoin	retinoic acid binding protein II, cellular	D000077556	C082928	retinoic acid binding protein II, cellular	1	1	12397610	2002	Retinoid signalling and gene expression in neuroblastoma cells: RXR agonist and antagonist effects on CRABP-II and RARbeta expression._x000D_	12397610
Alitretinoin	retinoic acid binding protein II, cellular / antag	Alitretinoin	retinoic acid binding protein II, cellular	D000077556	C082928	retinoic acid binding protein II, cellular	1	1	12397610	2002	Retinoid signalling and gene expression in neuroblastoma cells: RXR agonist and antagonist effects on CRABP-II and RARbeta expression._x000D_	12397610
Alitretinoin	Retinoic Acid Receptor alpha / ag	Alitretinoin	Retinoic Acid Receptor alpha	D000077556	D000072482	Retinoic Acid Receptor alpha	1	0	11282899	2001	Retinoids inhibit the actions of angiotensin II on vascular smooth muscle cells._x000D_	11282899
Alitretinoin	Retinoic Acid Receptor alpha / ag	Alitretinoin	Retinoic Acid Receptor alpha	D000077556	D000072482	Retinoic Acid Receptor alpha	1	0	11397803	2001	Regulation of stearoyl coenzyme A desaturase expression in human retinal pigment epithelial cells by retinoic acid._x000D_	11397803
Alitretinoin	Retinoic Acid Receptor alpha / ag	Alitretinoin	Retinoic Acid Receptor alpha	D000077556	D000072482	Retinoic Acid Receptor alpha	1	0	16302920	2005	Retinoic acid is a potential negative regulator for differentiation of human periodontal ligament cells._x000D_	16302920
Alitretinoin	Retinoic Acid Receptor alpha / antag	Alitretinoin	Retinoic Acid Receptor alpha	D000077556	D000072482	Retinoic Acid Receptor alpha	0	1	10419474	1999	Regulation of AML2/CBFA3 in hematopoietic cells through the retinoic acid receptor alpha-dependent signaling pathway._x000D_	10419474
Alitretinoin	Retinoic Acid Receptor alpha / antag	Alitretinoin	Retinoic Acid Receptor alpha	D000077556	D000072482	Retinoic Acid Receptor alpha	0	1	9516856	1997	Retinoids in neuroblastoma therapy: distinct biological properties of 9-cis- and all-trans-retinoic acid._x000D_	9516856
Alitretinoin	retinoic acid receptor beta / antag	Alitretinoin	retinoic acid receptor beta	D000077556	C082925	retinoic acid receptor beta	0	1	9516856	1997	Retinoids in neuroblastoma therapy: distinct biological properties of 9-cis- and all-trans-retinoic acid._x000D_	9516856
Alitretinoin	Retinoid X Receptor alpha / ag	Alitretinoin	Retinoid X Receptor alpha	D000077556	D047490	Retinoid X Receptor alpha	1	0	18840407	2008	9-cis retinoic acid induces retinoid X receptor localized to the mitochondria for mediation of mitochondrial transcription._x000D_	18840407
Alitretinoin	Retinoid X Receptor alpha / ag	Alitretinoin	Retinoid X Receptor alpha	D000077556	D047490	Retinoid X Receptor alpha	1	1	19757405	2009	The effect of antagonists on the conformational exchange of the retinoid X receptor alpha ligand-binding domain._x000D_	19757405
Alitretinoin	Retinoid X Receptor alpha / ag	Alitretinoin	Retinoid X Receptor alpha	D000077556	D047490	Retinoid X Receptor alpha	1	0	31928714	2020	VHL enhances 9-cis-retinoic acid treatment by down-regulating retinoid X receptor ? in renal cell carcinomas._x000D_	31928714
Alitretinoin	Retinoid X Receptor alpha / antag	Alitretinoin	Retinoid X Receptor alpha	D000077556	D047490	Retinoid X Receptor alpha	1	1	19757405	2009	The effect of antagonists on the conformational exchange of the retinoid X receptor alpha ligand-binding domain._x000D_	19757405
Alitretinoin	Retinoid X Receptor alpha / antag	Alitretinoin	Retinoid X Receptor alpha	D000077556	D047490	Retinoid X Receptor alpha	0	1	23485459	2013	Molecular mechanism of 9-cis-retinoic acid inhibition of adipogenesis in 3T3-L1 cells._x000D_	23485459
Alitretinoin	Retinoid X Receptor alpha / antag	Alitretinoin	Retinoid X Receptor alpha	D000077556	D047490	Retinoid X Receptor alpha	0	1	26310807	2015	9-cis-retinoic acid improves sensitivity to platelet-derived growth factor-BB via RXR? and SHP-1 in diabetic retinopathy._x000D_	26310807
Alitretinoin	Retinoid X Receptors / ag	Alitretinoin	Retinoid X Receptors	D000077556	D047488	Retinoid X Receptors	1	0	10585260	1999	The expression and activity of D-type cyclins in F9 embryonal carcinoma cells: modulation of growth by RXR-selective retinoids._x000D_	10585260
Alitretinoin	Retinoid X Receptors / ag	Alitretinoin	Retinoid X Receptors	D000077556	D047488	Retinoid X Receptors	1	1	10800078	2000	Retinoid-dependent growth inhibition, differentiation and apoptosis in acute promyelocytic leukemia cells. Expression and activation of caspases._x000D_	10800078
Alitretinoin	Retinoid X Receptors / ag	Alitretinoin	Retinoid X Receptors	D000077556	D047488	Retinoid X Receptors	1	0	10902807	2000	Retinoids stimulate leptin synthesis and secretion in human syncytiotrophoblast._x000D_	10902807
Alitretinoin	Retinoid X Receptors / ag	Alitretinoin	Retinoid X Receptors	D000077556	D047488	Retinoid X Receptors	1	0	11282899	2001	Retinoids inhibit the actions of angiotensin II on vascular smooth muscle cells._x000D_	11282899
Alitretinoin	Retinoid X Receptors / ag	Alitretinoin	Retinoid X Receptors	D000077556	D047488	Retinoid X Receptors	1	0	11397803	2001	Regulation of stearoyl coenzyme A desaturase expression in human retinal pigment epithelial cells by retinoic acid._x000D_	11397803
Alitretinoin	Retinoid X Receptors / ag	Alitretinoin	Retinoid X Receptors	D000077556	D047488	Retinoid X Receptors	1	0	11707111	2001	Engineering orthogonal ligand-receptor pairs from "near drugs"._x000D_	11707111
Alitretinoin	Retinoid X Receptors / ag	Alitretinoin	Retinoid X Receptors	D000077556	D047488	Retinoid X Receptors	1	0	11970994	2002	Vitamin A enhances in vitro Th2 development via retinoid X receptor pathway._x000D_	11970994
Alitretinoin	Retinoid X Receptors / ag	Alitretinoin	Retinoid X Receptors	D000077556	D047488	Retinoid X Receptors	1	0	12006550	2002	Nuclear receptor agonists as potential differentiation therapy agents for human osteosarcoma._x000D_	12006550
Alitretinoin	Retinoid X Receptors / ag	Alitretinoin	Retinoid X Receptors	D000077556	D047488	Retinoid X Receptors	1	0	12016914	1998	[Studies on the structure-activity relationship of retinoids--Hansch analysis and 3D-OSAR studies on specific ligands of retinoid x receptor]._x000D_	12016914
Alitretinoin	Retinoid X Receptors / ag	Alitretinoin	Retinoid X Receptors	D000077556	D047488	Retinoid X Receptors	1	1	12397610	2002	Retinoid signalling and gene expression in neuroblastoma cells: RXR agonist and antagonist effects on CRABP-II and RARbeta expression._x000D_	12397610
Alitretinoin	Retinoid X Receptors / ag	Alitretinoin	Retinoid X Receptors	D000077556	D047488	Retinoid X Receptors	1	1	12882839	2003	Retinoic acids exert direct effects on T cells to suppress Th1 development and enhance Th2 development via retinoic acid receptors._x000D_	12882839
Alitretinoin	Retinoid X Receptors / ag	Alitretinoin	Retinoid X Receptors	D000077556	D047488	Retinoid X Receptors	1	0	14975592	2004	Ligands for the peroxisome proliferator-activated receptor-gamma and the retinoid X receptor exert additive anti-inflammatory effects on experimental autoimmune encephalomyelitis._x000D_	14975592
Alitretinoin	Retinoid X Receptors / ag	Alitretinoin	Retinoid X Receptors	D000077556	D047488	Retinoid X Receptors	1	0	15026318	2004	Insulin-like growth factor binding protein-3 antagonizes the effects of retinoids in myeloid leukemia cells._x000D_	15026318
Alitretinoin	Retinoid X Receptors / ag	Alitretinoin	Retinoid X Receptors	D000077556	D047488	Retinoid X Receptors	1	0	15546741	2004	9-cis-retinoic acid analogues with bulky hydrophobic rings: new RXR-selective agonists._x000D_	15546741
Alitretinoin	Retinoid X Receptors / ag	Alitretinoin	Retinoid X Receptors	D000077556	D047488	Retinoid X Receptors	1	0	16011254	2005	[Advances in studies on selective RXR ligands]._x000D_	16011254
Alitretinoin	Retinoid X Receptors / ag	Alitretinoin	Retinoid X Receptors	D000077556	D047488	Retinoid X Receptors	1	0	16302920	2005	Retinoic acid is a potential negative regulator for differentiation of human periodontal ligament cells._x000D_	16302920
Alitretinoin	Retinoid X Receptors / ag	Alitretinoin	Retinoid X Receptors	D000077556	D047488	Retinoid X Receptors	1	0	18594976	2009	Additive inhibitory effect of experimentally induced hepatic cirrhosis by agonists of peroxisome proliferator activator receptor gamma and retinoic acid receptor._x000D_	18594976
Alitretinoin	Retinoid X Receptors / ag	Alitretinoin	Retinoid X Receptors	D000077556	D047488	Retinoid X Receptors	1	0	18755147	2008	RXR agonists inhibit oxidative stress-induced apoptosis in H9c2 rat ventricular cells._x000D_	18755147
Alitretinoin	Retinoid X Receptors / ag	Alitretinoin	Retinoid X Receptors	D000077556	D047488	Retinoid X Receptors	1	0	19409899	2009	Placental steroidogenesis in rats is independent of signaling pathways induced by retinoic acids._x000D_	19409899
Alitretinoin	Retinoid X Receptors / ag	Alitretinoin	Retinoid X Receptors	D000077556	D047488	Retinoid X Receptors	1	0	19644018	2009	Combined low doses of PPARgamma and RXR ligands trigger an intrinsic apoptotic pathway in human breast cancer cells._x000D_	19644018
Alitretinoin	Retinoid X Receptors / ag	Alitretinoin	Retinoid X Receptors	D000077556	D047488	Retinoid X Receptors	1	0	19678713	2009	Alitretinoin: in severe chronic hand eczema._x000D_	19678713
Alitretinoin	Retinoid X Receptors / ag	Alitretinoin	Retinoid X Receptors	D000077556	D047488	Retinoid X Receptors	1	0	19686701	2010	Retinoids activate RXR/CAR-mediated pathway and induce CYP3A._x000D_	19686701
Alitretinoin	Retinoid X Receptors / ag	Alitretinoin	Retinoid X Receptors	D000077556	D047488	Retinoid X Receptors	1	0	21072052	2011	Retinoids enhance glucocorticoid-induced apoptosis of T cells by facilitating glucocorticoid receptor-mediated transcription._x000D_	21072052
Alitretinoin	Retinoid X Receptors / ag	Alitretinoin	Retinoid X Receptors	D000077556	D047488	Retinoid X Receptors	1	0	21489804	2011	Replacement of the hydrophobic part of 9-cis-retinoic acid with cyclic terpenoid moiety results in RXR-selective agonistic activity._x000D_	21489804
Alitretinoin	Retinoid X Receptors / ag	Alitretinoin	Retinoid X Receptors	D000077556	D047488	Retinoid X Receptors	1	0	23605322	2013	Combinational effect of PPAR? agonist and RXR agonist on the growth of SGC7901 gastric carcinoma cells in vitro._x000D_	23605322
Alitretinoin	Retinoid X Receptors / ag	Alitretinoin	Retinoid X Receptors	D000077556	D047488	Retinoid X Receptors	1	0	25079278	2014	Unexpected phenotypes of malformations induced in Xenopus tropicalis embryos by combined exposure to triphenyltin and 9-cis-retinoic acid._x000D_	25079278
Alitretinoin	Retinoid X Receptors / ag	Alitretinoin	Retinoid X Receptors	D000077556	D047488	Retinoid X Receptors	1	0	25541638	2015	RXR agonist modulates TR: corepressor dissociation upon 9-cis retinoic acid treatment._x000D_	25541638
Alitretinoin	Retinoid X Receptors / ag	Alitretinoin	Retinoid X Receptors	D000077556	D047488	Retinoid X Receptors	1	0	25752819	2015	Protein Kinase C Is Involved in the Induction of ATP-Binding Cassette Transporter A1 Expression by Liver X Receptor/Retinoid X Receptor Agonist in Human Macrophages._x000D_	25752819
Alitretinoin	Retinoid X Receptors / ag	Alitretinoin	Retinoid X Receptors	D000077556	D047488	Retinoid X Receptors	1	0	9077483	1997	The retinoid X receptor agonist 9-cis-retinoic acid and the 24-hydroxylase inhibitor ketoconazole increase activity of 1,25-dihydroxyvitamin D3 in human skin in vivo._x000D_	9077483
Alitretinoin	Retinoid X Receptors / ag	Alitretinoin	Retinoid X Receptors	D000077556	D047488	Retinoid X Receptors	1	0	9392425	1997	Mechanism of the slow induction of apolipoprotein A-I synthesis by retinoids in cynomolgus hepatocytes: involvement of retinoic acid and retinoid X receptors._x000D_	9392425
Alitretinoin	Retinoid X Receptors / ag	Alitretinoin	Retinoid X Receptors	D000077556	D047488	Retinoid X Receptors	1	0	9816192	1996	Initial clinical trial of the retinoid receptor pan agonist 9-cis retinoic acid._x000D_	9816192
Alitretinoin	Retinoid X Receptors / ag	Alitretinoin	Retinoid X Receptors	D000077556	D047488	Retinoid X Receptors	1	1	9952315	1999	Greater synergism of retinoic acid receptor (RAR) agonists with vitamin D3 than that of retinoid X receptor (RXR) agonists with regard to growth inhibition and differentiation induction in monoblastic leukemia cells._x000D_	9952315
Alitretinoin	Retinoid X Receptors / antag	Alitretinoin	Retinoid X Receptors	D000077556	D047488	Retinoid X Receptors	1	1	10800078	2000	Retinoid-dependent growth inhibition, differentiation and apoptosis in acute promyelocytic leukemia cells. Expression and activation of caspases._x000D_	10800078
Alitretinoin	Retinoid X Receptors / antag	Alitretinoin	Retinoid X Receptors	D000077556	D047488	Retinoid X Receptors	1	1	12397610	2002	Retinoid signalling and gene expression in neuroblastoma cells: RXR agonist and antagonist effects on CRABP-II and RARbeta expression._x000D_	12397610
Alitretinoin	Retinoid X Receptors / antag	Alitretinoin	Retinoid X Receptors	D000077556	D047488	Retinoid X Receptors	1	1	12882839	2003	Retinoic acids exert direct effects on T cells to suppress Th1 development and enhance Th2 development via retinoic acid receptors._x000D_	12882839
Alitretinoin	Retinoid X Receptors / antag	Alitretinoin	Retinoid X Receptors	D000077556	D047488	Retinoid X Receptors	0	1	21654191	2011	Bid as a potential target of apoptotic effects exerted by low doses of PPAR? and RXR ligands in breast cancer cells._x000D_	21654191
Alitretinoin	Retinoid X Receptors / antag	Alitretinoin	Retinoid X Receptors	D000077556	D047488	Retinoid X Receptors	0	1	24098526	2013	Amplified inhibition of stellate cell activation pathways by PPAR-?, RAR and RXR agonists._x000D_	24098526
Alitretinoin	Retinoid X Receptors / antag	Alitretinoin	Retinoid X Receptors	D000077556	D047488	Retinoid X Receptors	1	1	9952315	1999	Greater synergism of retinoic acid receptor (RAR) agonists with vitamin D3 than that of retinoid X receptor (RXR) agonists with regard to growth inhibition and differentiation induction in monoblastic leukemia cells._x000D_	9952315
allicin	Alcohol Oxidoreductases / antag	allicin	Alcohol Oxidoreductases	C006452	D000429	Alcohol Oxidoreductases	0	1	9528659	1998	The mode of action of allicin: trapping of radicals and interaction with thiol containing proteins._x000D_	9528659
alpha-bromo-beta-(5-imidazolyl)propionic acid	Alcohol Oxidoreductases / antag	alpha-bromo-beta-(5-imidazolyl)propionic acid	Alcohol Oxidoreductases	C000314	D000429	Alcohol Oxidoreductases	0	1	6347187	1983	Enantioselective affinity labelling of horse liver alcohol dehydrogenase. Correlation of inactivation kinetics with the three-dimensional structure of the enzyme._x000D_	6347187
alpha-chloro-beta-imidazol-4(5)-ylpropionic acid	Alcohol Oxidoreductases / antag	alpha-chloro-beta-imidazol-4(5)-ylpropionic acid	Alcohol Oxidoreductases	C006997	D000429	Alcohol Oxidoreductases	0	1	6347187	1983	Enantioselective affinity labelling of horse liver alcohol dehydrogenase. Correlation of inactivation kinetics with the three-dimensional structure of the enzyme._x000D_	6347187
alpha-galactosylceramide	Retinoic Acid Receptor alpha / ag	alpha-galactosylceramide	Retinoic Acid Receptor alpha	C493154	D000072482	Retinoic Acid Receptor alpha	1	0	28780376	2017	Retinoic acid induction of CD1d expression primes chronic lymphocytic leukemia B cells for killing by CD8+ invariant natural killer T cells._x000D_	28780376
alpha-terthienyl	Alcohol Oxidoreductases / antag	alpha-terthienyl	Alcohol Oxidoreductases	C019101	D000429	Alcohol Oxidoreductases	0	1	6374696	1984	Comparison of the phototoxicity of alpha-terthienyl with that of a selenium and of an oxygen analogue._x000D_	6374696
ALRT 1550	Receptors, Retinoic Acid / ag	ALRT 1550	Receptors, Retinoic Acid	C100800	D018168	Receptors, Retinoic Acid	1	0	8709094	1996	Discovery of novel retinoic acid receptor agonists having potent antiproliferative activity in cervical cancer cells._x000D_	8709094
ALRT 1550	Receptors, Retinoic Acid / ag	ALRT 1550	Receptors, Retinoic Acid	C100800	D018168	Receptors, Retinoic Acid	1	0	8988059	1997	A novel retinoic acid receptor-selective retinoid, ALRT1550, has potent antitumor activity against human oral squamous carcinoma xenografts in nude mice._x000D_	8988059
ALRT 1550	Retinoid X Receptors / ag	ALRT 1550	Retinoid X Receptors	C100800	D047488	Retinoid X Receptors	1	0	8709094	1996	Discovery of novel retinoic acid receptor agonists having potent antiproliferative activity in cervical cancer cells._x000D_	8709094
Am 580	Receptors, Retinoic Acid / ag	Am 580	Receptors, Retinoic Acid	C068073	D018168	Receptors, Retinoic Acid	1	0	11726401	2001	Effects of retinoic acid receptor-selective agonists on human nasal epithelial cell differentiation._x000D_	11726401
Am 580	Receptors, Retinoic Acid / ag	Am 580	Receptors, Retinoic Acid	C068073	D018168	Receptors, Retinoic Acid	1	0	12169446	2002	Enhancement of the inducible NO synthase activation by retinoic acid is mimicked by RARalpha agonist in vivo._x000D_	12169446
Am 580	Receptors, Retinoic Acid / ag	Am 580	Receptors, Retinoic Acid	C068073	D018168	Receptors, Retinoic Acid	1	1	17290005	2007	A widely used retinoic acid receptor antagonist induces peroxisome proliferator-activated receptor-gamma activity._x000D_	17290005
Am 580	Receptors, Retinoic Acid / ag	Am 580	Receptors, Retinoic Acid	C068073	D018168	Receptors, Retinoic Acid	1	0	20453882	2010	Mechanism of inhibition of MMTV-neu and MMTV-wnt1 induced mammary oncogenesis by RARalpha agonist AM580._x000D_	20453882
Am 580	Receptors, Retinoic Acid / ag	Am 580	Receptors, Retinoic Acid	C068073	D018168	Receptors, Retinoic Acid	1	0	22258322	2012	Roflumilast enhances the renal protective effects of retinoids in an HIV-1 transgenic mouse model of rapidly progressive renal failure._x000D_	22258322
Am 580	Receptors, Retinoic Acid / ag	Am 580	Receptors, Retinoic Acid	C068073	D018168	Receptors, Retinoic Acid	1	0	22920668	2012	Reversal by RAR? agonist Am580 of c-Myc-induced imbalance in RAR?/RAR? expression during MMTV-Myc tumorigenesis._x000D_	22920668
Am 580	Receptors, Retinoic Acid / ag	Am 580	Receptors, Retinoic Acid	C068073	D018168	Receptors, Retinoic Acid	1	0	23395853	2013	Activation of retinoid receptor-mediated signaling ameliorates diabetes-induced cardiac dysfunction in Zucker diabetic rats._x000D_	23395853
Am 580	Receptors, Retinoic Acid / ag	Am 580	Receptors, Retinoic Acid	C068073	D018168	Receptors, Retinoic Acid	1	0	28418498	2017	Suppression by an RAR-? Agonist of Collagen Degradation Mediated by Corneal Fibroblasts._x000D_	28418498
Am 580	Receptors, Retinoic Acid / ag	Am 580	Receptors, Retinoic Acid	C068073	D018168	Receptors, Retinoic Acid	1	0	8759622	1996	Identification of a retinoic acid receptor alpha subtype specific agonist._x000D_	8759622
Am 580	Receptors, Retinoic Acid / ag	Am 580	Receptors, Retinoic Acid	C068073	D018168	Receptors, Retinoic Acid	1	0	9439352	1998	A retinoic acid receptor-alpha (RAR alpha) selective agonist modulates procoagulant activity of acute promyelocytic cells and induces their differentiation into neutrophils._x000D_	9439352
Am 580	Receptors, Retinoic Acid / antag	Am 580	Receptors, Retinoic Acid	C068073	D018168	Receptors, Retinoic Acid	1	1	17290005	2007	A widely used retinoic acid receptor antagonist induces peroxisome proliferator-activated receptor-gamma activity._x000D_	17290005
Am 580	Receptors, Retinoic Acid / antag	Am 580	Receptors, Retinoic Acid	C068073	D018168	Receptors, Retinoic Acid	0	1	23925292	2013	Retinoids activate the irritant receptor TRPV1 and produce sensory hypersensitivity._x000D_	23925292
Am 580	Receptors, Retinoic Acid / antag	Am 580	Receptors, Retinoic Acid	C068073	D018168	Receptors, Retinoic Acid	0	1	8284797	1994	A retinoic acid receptor alpha antagonist counteracts retinoid teratogenicity in vitro and reduced incidence and/or severity of malformations in vivo._x000D_	8284797
Am 580	Retinoic Acid Receptor alpha / ag	Am 580	Retinoic Acid Receptor alpha	C068073	D000072482	Retinoic Acid Receptor alpha	1	0	11726401	2001	Effects of retinoic acid receptor-selective agonists on human nasal epithelial cell differentiation._x000D_	11726401
Am 580	Retinoic Acid Receptor alpha / ag	Am 580	Retinoic Acid Receptor alpha	C068073	D000072482	Retinoic Acid Receptor alpha	1	0	12169446	2002	Enhancement of the inducible NO synthase activation by retinoic acid is mimicked by RARalpha agonist in vivo._x000D_	12169446
Am 580	Retinoic Acid Receptor alpha / ag	Am 580	Retinoic Acid Receptor alpha	C068073	D000072482	Retinoic Acid Receptor alpha	1	1	17290005	2007	A widely used retinoic acid receptor antagonist induces peroxisome proliferator-activated receptor-gamma activity._x000D_	17290005
Am 580	Retinoic Acid Receptor alpha / ag	Am 580	Retinoic Acid Receptor alpha	C068073	D000072482	Retinoic Acid Receptor alpha	1	0	20453882	2010	Mechanism of inhibition of MMTV-neu and MMTV-wnt1 induced mammary oncogenesis by RARalpha agonist AM580._x000D_	20453882
Am 580	Retinoic Acid Receptor alpha / ag	Am 580	Retinoic Acid Receptor alpha	C068073	D000072482	Retinoic Acid Receptor alpha	1	0	22258322	2012	Roflumilast enhances the renal protective effects of retinoids in an HIV-1 transgenic mouse model of rapidly progressive renal failure._x000D_	22258322
Am 580	Retinoic Acid Receptor alpha / ag	Am 580	Retinoic Acid Receptor alpha	C068073	D000072482	Retinoic Acid Receptor alpha	1	0	22920668	2012	Reversal by RAR? agonist Am580 of c-Myc-induced imbalance in RAR?/RAR? expression during MMTV-Myc tumorigenesis._x000D_	22920668
Am 580	Retinoic Acid Receptor alpha / ag	Am 580	Retinoic Acid Receptor alpha	C068073	D000072482	Retinoic Acid Receptor alpha	1	0	28780376	2017	Retinoic acid induction of CD1d expression primes chronic lymphocytic leukemia B cells for killing by CD8+ invariant natural killer T cells._x000D_	28780376
Am 580	Retinoic Acid Receptor alpha / ag	Am 580	Retinoic Acid Receptor alpha	C068073	D000072482	Retinoic Acid Receptor alpha	1	0	29459264	2018	Induction of microRNA-10a using retinoic acid receptor-? and retinoid x receptor-? agonists inhibits atherosclerotic lesion formation._x000D_	29459264
Am 580	Retinoic Acid Receptor alpha / ag	Am 580	Retinoic Acid Receptor alpha	C068073	D000072482	Retinoic Acid Receptor alpha	1	0	31160758	2019	The selective retinoic acid receptor-? agonist AM580 fails to control autoimmune neuroinflammation._x000D_	31160758
Am 580	Retinoic Acid Receptor alpha / ag	Am 580	Retinoic Acid Receptor alpha	C068073	D000072482	Retinoic Acid Receptor alpha	1	0	31359395	2019	Hemodynamics-Based Strategy of Using Retinoic Acid Receptor and Retinoid X Receptor Agonists to Induce MicroRNA-10a and Inhibit Atherosclerotic Lesion._x000D_	31359395
Am 580	Retinoic Acid Receptor alpha / ag	Am 580	Retinoic Acid Receptor alpha	C068073	D000072482	Retinoic Acid Receptor alpha	1	0	34088917	2021	Inhibition of epithelial-mesenchymal transition in retinal pigment epithelial cells by a retinoic acid receptor-? agonist._x000D_	34088917
Am 580	Retinoic Acid Receptor alpha / ag	Am 580	Retinoic Acid Receptor alpha	C068073	D000072482	Retinoic Acid Receptor alpha	1	0	8759622	1996	Identification of a retinoic acid receptor alpha subtype specific agonist._x000D_	8759622
Am 580	Retinoic Acid Receptor alpha / ag	Am 580	Retinoic Acid Receptor alpha	C068073	D000072482	Retinoic Acid Receptor alpha	1	0	9439352	1998	A retinoic acid receptor-alpha (RAR alpha) selective agonist modulates procoagulant activity of acute promyelocytic cells and induces their differentiation into neutrophils._x000D_	9439352
Am 580	Retinoic Acid Receptor alpha / antag	Am 580	Retinoic Acid Receptor alpha	C068073	D000072482	Retinoic Acid Receptor alpha	1	1	17290005	2007	A widely used retinoic acid receptor antagonist induces peroxisome proliferator-activated receptor-gamma activity._x000D_	17290005
Am 580	retinoic acid receptor beta / ag	Am 580	retinoic acid receptor beta	C068073	C082925	retinoic acid receptor beta	1	0	11726401	2001	Effects of retinoic acid receptor-selective agonists on human nasal epithelial cell differentiation._x000D_	11726401
Am 580	retinoic acid receptor gamma / ag	Am 580	retinoic acid receptor gamma	C068073	C082926	retinoic acid receptor gamma	1	0	11726401	2001	Effects of retinoic acid receptor-selective agonists on human nasal epithelial cell differentiation._x000D_	11726401
Am 580	retinoic acid receptor gamma / ag	Am 580	retinoic acid receptor gamma	C068073	C082926	retinoic acid receptor gamma	1	0	22920668	2012	Reversal by RAR? agonist Am580 of c-Myc-induced imbalance in RAR?/RAR? expression during MMTV-Myc tumorigenesis._x000D_	22920668
Am 580	retinoic acid receptor gamma / ag	Am 580	retinoic acid receptor gamma	C068073	C082926	retinoic acid receptor gamma	1	0	28418498	2017	Suppression by an RAR-? Agonist of Collagen Degradation Mediated by Corneal Fibroblasts._x000D_	28418498
Am 580	Retinoid X Receptor alpha / ag	Am 580	Retinoid X Receptor alpha	C068073	D047490	Retinoid X Receptor alpha	1	0	29459264	2018	Induction of microRNA-10a using retinoic acid receptor-? and retinoid x receptor-? agonists inhibits atherosclerotic lesion formation._x000D_	29459264
Am 580	Retinoid X Receptor alpha / ag	Am 580	Retinoid X Receptor alpha	C068073	D047490	Retinoid X Receptor alpha	1	0	31359395	2019	Hemodynamics-Based Strategy of Using Retinoic Acid Receptor and Retinoid X Receptor Agonists to Induce MicroRNA-10a and Inhibit Atherosclerotic Lesion._x000D_	31359395
Am 580	Retinoid X Receptors / ag	Am 580	Retinoid X Receptors	C068073	D047488	Retinoid X Receptors	1	0	12169446	2002	Enhancement of the inducible NO synthase activation by retinoic acid is mimicked by RARalpha agonist in vivo._x000D_	12169446
Am 580	Retinoid X Receptors / ag	Am 580	Retinoid X Receptors	C068073	D047488	Retinoid X Receptors	1	0	23395853	2013	Activation of retinoid receptor-mediated signaling ameliorates diabetes-induced cardiac dysfunction in Zucker diabetic rats._x000D_	23395853
Am 580	Retinoid X Receptors / ag	Am 580	Retinoid X Receptors	C068073	D047488	Retinoid X Receptors	1	0	8759622	1996	Identification of a retinoic acid receptor alpha subtype specific agonist._x000D_	8759622
aminobenzothiazole compound	Receptors, Retinoic Acid / ag	aminobenzothiazole compound	Receptors, Retinoic Acid	C523775	D018168	Receptors, Retinoic Acid	1	0	23088909	2012	Synthesis of retinoid enhancers based on 2-aminobenzothiazoles for anti-cancer therapy._x000D_	23088909
aminobenzothiazole compound	retinoic acid receptor, beta2, human / ag	aminobenzothiazole compound	retinoic acid receptor, beta2, human	C523775	C540966	retinoic acid receptor, beta2, human	1	0	23088909	2012	Synthesis of retinoid enhancers based on 2-aminobenzothiazoles for anti-cancer therapy._x000D_	23088909
Aminolevulinic Acid	Retinal Dehydrogenase / antag	Aminolevulinic Acid	Retinal Dehydrogenase	D000622	D050697	Retinal Dehydrogenase	0	1	24475244	2014	Photodynamic therapy with 5-aminolevulinic acid (ALA) impairs tumor initiating and chemo-resistance property in head and neck cancer-derived cancer stem cells._x000D_	24475244
Amitrole	Alcohol Oxidoreductases / antag	Amitrole	Alcohol Oxidoreductases	D000640	D000429	Alcohol Oxidoreductases	0	1	1536563	1992	Inhibition of veratryl alcohol oxidase activity of lignin peroxidase H2 by 3-amino-1,2,4-triazole._x000D_	1536563
Ammonia	Alcohol Oxidoreductases / antag	Ammonia	Alcohol Oxidoreductases	D000641	D000429	Alcohol Oxidoreductases	0	1	23720959	2013	[Effect of univalent cations on synthesis of surfactants by Acinetobacter calcoaceticus IMV B-7241]._x000D_	23720959
Amphetamine	Retinoid X Receptors / antag	Amphetamine	Retinoid X Receptors	D000661	D047488	Retinoid X Receptors	0	1	18843482	2009	The transcription factors Nur77 and retinoid X receptors participate in amphetamine-induced locomotor activities._x000D_	18843482
Amphotericin B	Alcohol Oxidoreductases / antag	Amphotericin B	Alcohol Oxidoreductases	D000666	D000429	Alcohol Oxidoreductases	0	1	327912	1977	[Effect of amphotericin B on the enzyme system of Candida albicans]._x000D_	327912
amyloid beta-protein (1-34)	Retinoid X Receptors / ag	amyloid beta-protein (1-34)	Retinoid X Receptors	C444321	D047488	Retinoid X Receptors	1	0	30377903	2019	Neuroprotective effect of naturally occurring RXR agonists isolated from Sophora tonkinensis Gagnep. on amyloid-?-induced cytotoxicity in PC12 cells._x000D_	30377903
amyloid beta-protein (25-35)	Retinoid X Receptors / ag	amyloid beta-protein (25-35)	Retinoid X Receptors	C074636	D047488	Retinoid X Receptors	1	0	24802415	2014	Protective effects of bexarotene against amyloid-?25-35-induced dysfunction in hippocampal neurons through the insulin signaling pathway._x000D_	24802415
andrographolide	Receptors, Retinoic Acid / antag	andrographolide	Receptors, Retinoic Acid	C030419	D018168	Receptors, Retinoic Acid	0	1	19126299	2009	Andrographolide inhibits growth of acute promyelocytic leukaemia cells by inducing retinoic acid receptor-independent cell differentiation and apoptosis._x000D_	19126299
andrographolide	Retinoic Acid Receptor alpha / antag	andrographolide	Retinoic Acid Receptor alpha	C030419	D000072482	Retinoic Acid Receptor alpha	0	1	19126299	2009	Andrographolide inhibits growth of acute promyelocytic leukaemia cells by inducing retinoic acid receptor-independent cell differentiation and apoptosis._x000D_	19126299
Angiotensin II	Receptors, Retinoic Acid / ag	Angiotensin II	Receptors, Retinoic Acid	D000804	D018168	Receptors, Retinoic Acid	1	0	11282899	2001	Retinoids inhibit the actions of angiotensin II on vascular smooth muscle cells._x000D_	11282899
Angiotensin II	Retinoic Acid Receptor alpha / ag	Angiotensin II	Retinoic Acid Receptor alpha	D000804	D000072482	Retinoic Acid Receptor alpha	1	0	11282899	2001	Retinoids inhibit the actions of angiotensin II on vascular smooth muscle cells._x000D_	11282899
Angiotensin II	Retinoid X Receptors / ag	Angiotensin II	Retinoid X Receptors	D000804	D047488	Retinoid X Receptors	1	0	11282899	2001	Retinoids inhibit the actions of angiotensin II on vascular smooth muscle cells._x000D_	11282899
Apigenin	Alcohol Oxidoreductases / antag	Apigenin	Alcohol Oxidoreductases	D047310	D000429	Alcohol Oxidoreductases	0	1	25073400	2014	In vivo effects of scutellarin on the activities of CYP1A2, CYP2C11, CYP2D1, and CYP3A1/2 by cocktail probe drugs in rats._x000D_	25073400
Arbutin	Alcohol Oxidoreductases / antag	Arbutin	Alcohol Oxidoreductases	D001104	D000429	Alcohol Oxidoreductases	0	1	32588069	2020	In vitro targeted screening and molecular docking of stilbene, quinones, and flavonoid on 3T3-L1 pre-adipocytes for anti-adipogenic actions._x000D_	32588069
arsenic disulfide	Retinoic Acid Receptor alpha / antag	arsenic disulfide	Retinoic Acid Receptor alpha	C058317	D000072482	Retinoic Acid Receptor alpha	0	1	31214877	2019	Realgar transforming solution-induced differentiation of NB4 cell by the degradation of PML/RAR? partially through the ubiquitin-proteasome pathway._x000D_	31214877
Arsenic Trioxide	Alcohol Oxidoreductases / antag	Arsenic Trioxide	Alcohol Oxidoreductases	D000077237	D000429	Alcohol Oxidoreductases	0	1	22719067	2012	Carbonyl reductase 1 offers a novel therapeutic target to enhance leukemia treatment by arsenic trioxide._x000D_	22719067
arsenite	Retinoid X Receptor alpha / antag	arsenite	Retinoid X Receptor alpha	C015001	D047490	Retinoid X Receptor alpha	0	1	15833926	2005	Arsenite decreases CYP3A4 and RXRalpha in primary human hepatocytes._x000D_	15833926
Ascorbic Acid	Alcohol Oxidoreductases / antag	Ascorbic Acid	Alcohol Oxidoreductases	D001205	D000429	Alcohol Oxidoreductases	0	1	2018468	1991	Inhibition of dimeric dihydrodiol dehydrogenases of rabbit and pig lens by ascorbic acid._x000D_	2018468
aspartic proteinase A	Alcohol Oxidoreductases / antag	aspartic proteinase A	Alcohol Oxidoreductases	C022325	D000429	Alcohol Oxidoreductases	0	1	6756480	1982	Susceptibility to proteinases of yeast enzymes selectively modified by fatty acids._x000D_	6756480
Aspirin	Alcohol Oxidoreductases / antag	Aspirin	Alcohol Oxidoreductases	D001241	D000429	Alcohol Oxidoreductases	0	1	26585118	2016	Aspirin Reduces Plasma Concentrations of the Oncometabolite 2-Hydroxyglutarate: Results of a Randomized, Double-Blind, Crossover Trial._x000D_	26585118
Aspirin	Alcohol Oxidoreductases / antag	Aspirin	Alcohol Oxidoreductases	D001241	D000429	Alcohol Oxidoreductases	0	1	4306868	1969	Studies on mechanism of action of salicylates. V. Effect of salicylic acid on enzymes involved in mucopolysaccharides synthesis._x000D_	4306868
Aspirin	Alcohol Oxidoreductases / antag	Aspirin	Alcohol Oxidoreductases	D001241	D000429	Alcohol Oxidoreductases	0	1	4453620	1974	Inhibition by indomethacin and aspirin of 15-hydroxyprostaglandin dehydrogenase in vitro._x000D_	4453620
Aspirin	Retinal Dehydrogenase / antag	Aspirin	Retinal Dehydrogenase	D001241	D050697	Retinal Dehydrogenase	0	1	32546966	2020	A Triple Combination of Metformin, Acetylsalicylic Acid, and Oseltamivir Phosphate Impacts Tumour Spheroid Viability and Upends Chemoresistance in Triple-Negative Breast Cancer._x000D_	32546966
Aspirin	Retinoid X Receptor alpha / ag	Aspirin	Retinoid X Receptor alpha	D001241	D047490	Retinoid X Receptor alpha	1	0	28346830	2017	Synergetic Neuroprotective Effect of Docosahexaenoic Acid and Aspirin in SH-Y5Y by Inhibiting miR-21 and Activating RXR? and PPAR?._x000D_	28346830
Becaplermin	Retinoid X Receptor alpha / antag	Becaplermin	Retinoid X Receptor alpha	D000077214	D047490	Retinoid X Receptor alpha	0	1	26310807	2015	9-cis-retinoic acid improves sensitivity to platelet-derived growth factor-BB via RXR? and SHP-1 in diabetic retinopathy._x000D_	26310807
benzo(a)pyrene 7,8-dihydrodiol	Alcohol Oxidoreductases / antag	benzo(a)pyrene 7,8-dihydrodiol	Alcohol Oxidoreductases	C017228	D000429	Alcohol Oxidoreductases	0	1	16411658	2006	Competing roles of aldo-keto reductase 1A1 and cytochrome P4501B1 in benzo[a]pyrene-7,8-diol activation in human bronchoalveolar H358 cells: role of AKRs in P4501B1 induction._x000D_	16411658
benzothiazole	Alcohol Oxidoreductases / antag	benzothiazole	Alcohol Oxidoreductases	C005465	D000429	Alcohol Oxidoreductases	0	1	26643218	2015	Discovery of benzothiazoles as antimycobacterial agents: Synthesis, structure-activity relationships and binding studies with Mycobacterium tuberculosis decaprenylphosphoryl-?-D-ribose 2'-oxidase._x000D_	26643218
benzyloxycarbonylleucyl-leucyl-leucine aldehyde	Receptors, Retinoic Acid / antag	benzyloxycarbonylleucyl-leucyl-leucine aldehyde	Receptors, Retinoic Acid	C072553	D018168	Receptors, Retinoic Acid	0	1	15035668	2004	The proteosome inhibitor MG132 attenuates retinoic acid receptor trans-activation and enhances trans-repression of nuclear factor kappaB. Potential relevance to chemo-preventive interventions with retinoids._x000D_	15035668
bepafant	Receptors, Retinoic Acid / antag	bepafant	Receptors, Retinoic Acid	C063964	D018168	Receptors, Retinoic Acid	0	1	15674364	2005	WEB-2086 and WEB-2170 trigger apoptosis in both ATRA-sensitive and -resistant promyelocytic leukemia cells and greatly enhance ATRA differentiation potential._x000D_	15674364
beta Carotene	Receptors, Retinoic Acid / ag	beta Carotene	Receptors, Retinoic Acid	D019207	D018168	Receptors, Retinoic Acid	1	0	25629601	2015	The inhibition of macrophage foam cell formation by 9-cis ?-carotene is driven by BCMO1 activity._x000D_	25629601
beta Carotene	Receptors, Retinoic Acid / antag	beta Carotene	Receptors, Retinoic Acid	D019207	D018168	Receptors, Retinoic Acid	0	1	26516892	2015	Combined Effects of Soy Isoflavones and ?-Carotene on Osteoblast Differentiation._x000D_	26516892
beta-apo-13-carotenone	Receptors, Retinoic Acid / antag	beta-apo-13-carotenone	Receptors, Retinoic Acid	C071310	D018168	Receptors, Retinoic Acid	0	1	25602703	2015	Actions of ?-apo-carotenoids in differentiating cells: differential effects in P19 cells and 3T3-L1 adipocytes._x000D_	25602703
beta-apo-13-carotenone	Retinoid X Receptor alpha / ag	beta-apo-13-carotenone	Retinoid X Receptor alpha	C071310	D047490	Retinoid X Receptor alpha	1	1	20678466	2010	The eccentric cleavage product of ?-carotene, ?-apo-13-carotenone, functions as an antagonist of RXR?._x000D_	20678466
beta-apo-13-carotenone	Retinoid X Receptor alpha / antag	beta-apo-13-carotenone	Retinoid X Receptor alpha	C071310	D047490	Retinoid X Receptor alpha	1	1	20678466	2010	The eccentric cleavage product of ?-carotene, ?-apo-13-carotenone, functions as an antagonist of RXR?._x000D_	20678466
beta-apo-13-carotenone	Retinoid X Receptor alpha / antag	beta-apo-13-carotenone	Retinoid X Receptor alpha	C071310	D047490	Retinoid X Receptor alpha	0	1	25324544	2014	?-Apo-13-carotenone regulates retinoid X receptor transcriptional activity through tetramerization of the receptor._x000D_	25324544
beta-apo-14'-carotenal	Receptors, Retinoic Acid / antag	beta-apo-14'-carotenal	Receptors, Retinoic Acid	C071311	D018168	Receptors, Retinoic Acid	0	1	25602703	2015	Actions of ?-apo-carotenoids in differentiating cells: differential effects in P19 cells and 3T3-L1 adipocytes._x000D_	25602703
Bexarotene	Receptors, Retinoic Acid / ag	Bexarotene	Receptors, Retinoic Acid	D000077610	D018168	Receptors, Retinoic Acid	1	0	11085524	2000	Induction of adipocyte-specific gene expression is correlated with mammary tumor regression by the retinoid X receptor-ligand LGD1069 (targretin)._x000D_	11085524
Bexarotene	Receptors, Retinoic Acid / ag	Bexarotene	Receptors, Retinoic Acid	D000077610	D018168	Receptors, Retinoic Acid	1	0	11479234	2001	Abrogation of transforming growth factor-alpha/epidermal growth factor receptor autocrine signaling by an RXR-selective retinoid (LGD1069, Targretin) in head and neck cancer cell lines._x000D_	11479234
Bexarotene	Receptors, Retinoic Acid / ag	Bexarotene	Receptors, Retinoic Acid	D000077610	D018168	Receptors, Retinoic Acid	1	0	12443769	2002	Synthesis of new Targretin analogues that induce apoptosis in leukemia HL-60 cells._x000D_	12443769
Bexarotene	Receptors, Retinoic Acid / ag	Bexarotene	Receptors, Retinoic Acid	D000077610	D018168	Receptors, Retinoic Acid	1	0	12784063	2003	Effects of oral bexarotene (targretin) on the minimal erythema dose for broadspectrum UVB light._x000D_	12784063
Bexarotene	Receptors, Retinoic Acid / ag	Bexarotene	Receptors, Retinoic Acid	D000077610	D018168	Receptors, Retinoic Acid	1	0	15694016	2005	Nonclassical retinoids and lung carcinogenesis._x000D_	15694016
Bexarotene	Receptors, Retinoic Acid / ag	Bexarotene	Receptors, Retinoic Acid	D000077610	D018168	Receptors, Retinoic Acid	1	0	17630414	2007	Subchronic toxicity and toxicogenomic evaluation of tamoxifen citrate + bexarotene in female rats._x000D_	17630414
Bexarotene	Receptors, Retinoic Acid / ag	Bexarotene	Receptors, Retinoic Acid	D000077610	D018168	Receptors, Retinoic Acid	1	0	23395853	2013	Activation of retinoid receptor-mediated signaling ameliorates diabetes-induced cardiac dysfunction in Zucker diabetic rats._x000D_	23395853
Bexarotene	Receptors, Retinoic Acid / ag	Bexarotene	Receptors, Retinoic Acid	D000077610	D018168	Receptors, Retinoic Acid	1	0	24927566	2014	Combination of bexarotene and the retinoid CD1530 reduces murine oral-cavity carcinogenesis induced by the carcinogen 4-nitroquinoline 1-oxide._x000D_	24927566
Bexarotene	Receptors, Retinoic Acid / ag	Bexarotene	Receptors, Retinoic Acid	D000077610	D018168	Receptors, Retinoic Acid	1	0	26444777	2016	Targretin Improves Cognitive and Biological Markers in a Patient with Alzheimer's Disease._x000D_	26444777
Bexarotene	Receptors, Retinoic Acid / ag	Bexarotene	Receptors, Retinoic Acid	D000077610	D018168	Receptors, Retinoic Acid	1	0	26569440	2016	The influence of bexarotene, a selective agonist of the retinoid receptor X (RXR), and tazarotene, a selective agonist of the retinoid acid receptor (RAR), on bone metabolism in rats._x000D_	26569440
Bexarotene	Receptors, Retinoic Acid / ag	Bexarotene	Receptors, Retinoic Acid	D000077610	D018168	Receptors, Retinoic Acid	1	0	26725092	2016	Relaunching an old drug: the potential role of bexarotene in neurodegenerative diseases._x000D_	26725092
Bexarotene	Receptors, Retinoic Acid / ag	Bexarotene	Receptors, Retinoic Acid	D000077610	D018168	Receptors, Retinoic Acid	1	0	27470447	2016	Retinoids and PPAR agonists: Promising partners in neurodegenerative diseases?_x000D_	27470447
Bexarotene	Receptors, Retinoic Acid / ag	Bexarotene	Receptors, Retinoic Acid	D000077610	D018168	Receptors, Retinoic Acid	1	0	7583541	1995	Retinoids stimulate fibrinogen production both in vitro (hepatocytes) and in vivo. Induction requires activation of the retinoid X receptor._x000D_	7583541
Bexarotene	Receptors, Retinoic Acid / ag	Bexarotene	Receptors, Retinoic Acid	D000077610	D018168	Receptors, Retinoic Acid	1	0	8971154	1996	Chemoprevention of mammary carcinoma by LGD1069 (Targretin): an RXR-selective ligand._x000D_	8971154
Bexarotene	Receptors, Retinoic Acid / ag	Bexarotene	Receptors, Retinoic Acid	D000077610	D018168	Receptors, Retinoic Acid	1	0	9458093	1998	Beyond tamoxifen: the retinoid X receptor-selective ligand LGD1069 (TARGRETIN) causes complete regression of mammary carcinoma._x000D_	9458093
Bexarotene	Receptors, Retinoic Acid / antag	Bexarotene	Receptors, Retinoic Acid	D000077610	D018168	Receptors, Retinoic Acid	0	1	10779810	2000	[LGD1069: an antagonist to the X retinoid receptor]._x000D_	10779810
Bexarotene	Receptors, Retinoic Acid / antag	Bexarotene	Receptors, Retinoic Acid	D000077610	D018168	Receptors, Retinoic Acid	0	1	11249708	2000	Bexarotene ligand pharmaceuticals._x000D_	11249708
Bexarotene	Receptors, Retinoic Acid / antag	Bexarotene	Receptors, Retinoic Acid	D000077610	D018168	Receptors, Retinoic Acid	0	1	23925292	2013	Retinoids activate the irritant receptor TRPV1 and produce sensory hypersensitivity._x000D_	23925292
Bexarotene	retinoic acid receptor gamma / ag	Bexarotene	retinoic acid receptor gamma	D000077610	C082926	retinoic acid receptor gamma	1	0	24927566	2014	Combination of bexarotene and the retinoid CD1530 reduces murine oral-cavity carcinogenesis induced by the carcinogen 4-nitroquinoline 1-oxide._x000D_	24927566
Bexarotene	Retinoid X Receptor alpha / ag	Bexarotene	Retinoid X Receptor alpha	D000077610	D047490	Retinoid X Receptor alpha	1	0	22431924	2012	Chemopreventive effects of RXR-selective rexinoid bexarotene on intestinal neoplasia of Apc(Min/+) mice._x000D_	22431924
Bexarotene	Retinoid X Receptor alpha / ag	Bexarotene	Retinoid X Receptor alpha	D000077610	D047490	Retinoid X Receptor alpha	1	0	24801499	2014	Methyl substitution of a rexinoid agonist improves potency and reveals site of lipid toxicity._x000D_	24801499
Bexarotene	Retinoid X Receptor alpha / ag	Bexarotene	Retinoid X Receptor alpha	D000077610	D047490	Retinoid X Receptor alpha	1	0	26435333	2015	Trimodal Therapy: Combining Hyperthermia with Repurposed Bexarotene and Ultrasound for Treating Liver Cancer._x000D_	26435333
Bexarotene	Retinoid X Receptor alpha / ag	Bexarotene	Retinoid X Receptor alpha	D000077610	D047490	Retinoid X Receptor alpha	1	0	27714239	2016	Tetrazolone as an acid bioisostere: application to marketed drugs containing a carboxylic acid._x000D_	27714239
Bexarotene	Retinoid X Receptor alpha / ag	Bexarotene	Retinoid X Receptor alpha	D000077610	D047490	Retinoid X Receptor alpha	1	0	28251414	2017	Molecular dynamics simulations and molecular flooding studies of the retinoid X-receptor ligand binding domain._x000D_	28251414
Bexarotene	Retinoid X Receptor alpha / ag	Bexarotene	Retinoid X Receptor alpha	D000077610	D047490	Retinoid X Receptor alpha	1	0	29188497	2018	Bexarotene, a Selective RXR? Agonist, Reverses Hypotension Associated with Inflammation and Tissue Injury in a Rat Model of Septic Shock._x000D_	29188497
Bexarotene	Retinoid X Receptor alpha / antag	Bexarotene	Retinoid X Receptor alpha	D000077610	D047490	Retinoid X Receptor alpha	0	1	25172665	2014	Rexinoid inhibits Nrf2-mediated transcription through retinoid X receptor alpha._x000D_	25172665
Bexarotene	Retinoid X Receptor beta / ag	Bexarotene	Retinoid X Receptor beta	D000077610	D049230	Retinoid X Receptor beta	1	0	28251414	2017	Molecular dynamics simulations and molecular flooding studies of the retinoid X-receptor ligand binding domain._x000D_	28251414
Bexarotene	Retinoid X Receptors / ag	Bexarotene	Retinoid X Receptors	D000077610	D047488	Retinoid X Receptors	1	0	11085524	2000	Induction of adipocyte-specific gene expression is correlated with mammary tumor regression by the retinoid X receptor-ligand LGD1069 (targretin)._x000D_	11085524
Bexarotene	Retinoid X Receptors / ag	Bexarotene	Retinoid X Receptors	D000077610	D047488	Retinoid X Receptors	1	0	11479234	2001	Abrogation of transforming growth factor-alpha/epidermal growth factor receptor autocrine signaling by an RXR-selective retinoid (LGD1069, Targretin) in head and neck cancer cell lines._x000D_	11479234
Bexarotene	Retinoid X Receptors / ag	Bexarotene	Retinoid X Receptors	D000077610	D047488	Retinoid X Receptors	1	0	12443769	2002	Synthesis of new Targretin analogues that induce apoptosis in leukemia HL-60 cells._x000D_	12443769
Bexarotene	Retinoid X Receptors / ag	Bexarotene	Retinoid X Receptors	D000077610	D047488	Retinoid X Receptors	1	0	12784063	2003	Effects of oral bexarotene (targretin) on the minimal erythema dose for broadspectrum UVB light._x000D_	12784063
Bexarotene	Retinoid X Receptors / ag	Bexarotene	Retinoid X Receptors	D000077610	D047488	Retinoid X Receptors	1	0	15663654	2005	Oral bexarotene in a therapy-resistant Sézary syndrome patient: observations on Sézary cell compartmentalization._x000D_	15663654
Bexarotene	Retinoid X Receptors / ag	Bexarotene	Retinoid X Receptors	D000077610	D047488	Retinoid X Receptors	1	0	16245282	2006	A selective retinoid X receptor agonist bexarotene (LGD1069, Targretin) prevents and overcomes multidrug resistance in advanced prostate cancer._x000D_	16245282
Bexarotene	Retinoid X Receptors / ag	Bexarotene	Retinoid X Receptors	D000077610	D047488	Retinoid X Receptors	1	0	16495926	2006	A selective retinoid X receptor agonist bexarotene (LGD1069, targretin) inhibits angiogenesis and metastasis in solid tumours._x000D_	16495926
Bexarotene	Retinoid X Receptors / ag	Bexarotene	Retinoid X Receptors	D000077610	D047488	Retinoid X Receptors	1	0	16829476	2006	[Central hypothyroidism associated with bexarotene therapy]._x000D_	16829476
Bexarotene	Retinoid X Receptors / ag	Bexarotene	Retinoid X Receptors	D000077610	D047488	Retinoid X Receptors	1	0	17008586	2006	The RXR agonist bexarotene improves cholesterol homeostasis and inhibits atherosclerosis progression in a mouse model of mixed dyslipidemia._x000D_	17008586
Bexarotene	Retinoid X Receptors / ag	Bexarotene	Retinoid X Receptors	D000077610	D047488	Retinoid X Receptors	1	0	17027148	2007	The retinoid X receptor-selective ligand, LGD1069, inhibits tumor-induced angiogenesis via suppression of VEGF in human non-small cell lung cancer._x000D_	17027148
Bexarotene	Retinoid X Receptors / ag	Bexarotene	Retinoid X Receptors	D000077610	D047488	Retinoid X Receptors	1	0	17204865	2007	Evidence of myeloid differentiation in non-M3 acute myeloid leukemia treated with the retinoid X receptor agonist bexarotene._x000D_	17204865
Bexarotene	Retinoid X Receptors / ag	Bexarotene	Retinoid X Receptors	D000077610	D047488	Retinoid X Receptors	1	0	17440015	2007	Bexarotene-induced hypothyroidism: bexarotene stimulates the peripheral metabolism of thyroid hormones._x000D_	17440015
Bexarotene	Retinoid X Receptors / ag	Bexarotene	Retinoid X Receptors	D000077610	D047488	Retinoid X Receptors	1	0	17483357	2007	Bexarotene (LGD1069, Targretin), a selective retinoid X receptor agonist, prevents and reverses gemcitabine resistance in NSCLC cells by modulating gene amplification._x000D_	17483357
Bexarotene	Retinoid X Receptors / ag	Bexarotene	Retinoid X Receptors	D000077610	D047488	Retinoid X Receptors	1	0	17925686	2007	[Bexarotene therapy in folliculotropic cutaneous T-cell lymphoma]._x000D_	17925686
Bexarotene	Retinoid X Receptors / ag	Bexarotene	Retinoid X Receptors	D000077610	D047488	Retinoid X Receptors	1	0	18181037	2008	Differentiation syndrome in non-M3 acute myeloid leukemia treated with the retinoid X receptor agonist bexarotene._x000D_	18181037
Bexarotene	Retinoid X Receptors / ag	Bexarotene	Retinoid X Receptors	D000077610	D047488	Retinoid X Receptors	1	0	18223235	2008	In vivo and microarray analysis of rexinoid-responsive anaplastic thyroid carcinoma._x000D_	18223235
Bexarotene	Retinoid X Receptors / ag	Bexarotene	Retinoid X Receptors	D000077610	D047488	Retinoid X Receptors	1	0	18755147	2008	RXR agonists inhibit oxidative stress-induced apoptosis in H9c2 rat ventricular cells._x000D_	18755147
Bexarotene	Retinoid X Receptors / ag	Bexarotene	Retinoid X Receptors	D000077610	D047488	Retinoid X Receptors	1	0	19138958	2008	Combination chemoprevention of HER2/neu-induced breast cancer using a cyclooxygenase-2 inhibitor and a retinoid X receptor-selective retinoid._x000D_	19138958
Bexarotene	Retinoid X Receptors / ag	Bexarotene	Retinoid X Receptors	D000077610	D047488	Retinoid X Receptors	1	0	19777233	2010	Bexarotene: a promising anticancer agent._x000D_	19777233
Bexarotene	Retinoid X Receptors / ag	Bexarotene	Retinoid X Receptors	D000077610	D047488	Retinoid X Receptors	1	0	19791803	2009	Modeling, synthesis and biological evaluation of potential retinoid X receptor (RXR) selective agonists: novel analogues of 4-[1-(3,5,5,8,8-pentamethyl-5,6,7,8-tetrahydro-2-naphthyl)ethynyl]benzoic acid (bexarotene)._x000D_	19791803
Bexarotene	Retinoid X Receptors / ag	Bexarotene	Retinoid X Receptors	D000077610	D047488	Retinoid X Receptors	1	0	21585279	2011	Successful treatment of angioimmunoblastic T-cell lymphoma with the retinoid X receptor agonist, bexarotene._x000D_	21585279
Bexarotene	Retinoid X Receptors / ag	Bexarotene	Retinoid X Receptors	D000077610	D047488	Retinoid X Receptors	1	0	21649908	2011	In vitro anti-angiogenic properties of LGD1069, a selective retinoid X-receptor agonist through down-regulating Runx2 expression on Human endothelial cells._x000D_	21649908
Bexarotene	Retinoid X Receptors / ag	Bexarotene	Retinoid X Receptors	D000077610	D047488	Retinoid X Receptors	1	0	21726055	2011	Novel silicon-containing analogues of the retinoid agonist bexarotene: syntheses and biological effects on human pluripotent stem cells._x000D_	21726055
Bexarotene	Retinoid X Receptors / ag	Bexarotene	Retinoid X Receptors	D000077610	D047488	Retinoid X Receptors	1	0	21920252	2011	Diffuse idiopathic skeletal hyperostosis associated with bexarotene._x000D_	21920252
Bexarotene	Retinoid X Receptors / ag	Bexarotene	Retinoid X Receptors	D000077610	D047488	Retinoid X Receptors	1	0	22223330	2012	A naturally occurring rexinoid, honokiol, can serve as a regulator of various retinoid x receptor heterodimers._x000D_	22223330
Bexarotene	Retinoid X Receptors / ag	Bexarotene	Retinoid X Receptors	D000077610	D047488	Retinoid X Receptors	1	0	22323736	2012	ApoE-directed therapeutics rapidly clear ?-amyloid and reverse deficits in AD mouse models._x000D_	22323736
Bexarotene	Retinoid X Receptors / ag	Bexarotene	Retinoid X Receptors	D000077610	D047488	Retinoid X Receptors	1	0	22873540	2012	Preclinical success against Alzheimer's disease with an old drug._x000D_	22873540
Bexarotene	Retinoid X Receptors / ag	Bexarotene	Retinoid X Receptors	D000077610	D047488	Retinoid X Receptors	1	0	22927238	2012	Modeling, synthesis and biological evaluation of potential retinoid X receptor-selective agonists: novel halogenated analogues of 4-[1-(3,5,5,8,8-pentamethyl-5,6,7,8-tetrahydro-2-naphthyl)ethynyl]benzoic acid (bexarotene)._x000D_	22927238
Bexarotene	Retinoid X Receptors / ag	Bexarotene	Retinoid X Receptors	D000077610	D047488	Retinoid X Receptors	1	0	23292798	2013	Effects on gene expression in rat liver after administration of RXR agonists: UAB30, 4-methyl-UAB30, and Targretin (Bexarotene)._x000D_	23292798
Bexarotene	Retinoid X Receptors / ag	Bexarotene	Retinoid X Receptors	D000077610	D047488	Retinoid X Receptors	1	0	23395853	2013	Activation of retinoid receptor-mediated signaling ameliorates diabetes-induced cardiac dysfunction in Zucker diabetic rats._x000D_	23395853
Bexarotene	Retinoid X Receptors / ag	Bexarotene	Retinoid X Receptors	D000077610	D047488	Retinoid X Receptors	1	0	24047423	2013	New hope from an old drug: fighting Alzheimer's disease with the cancer drug bexarotene (targretin)?_x000D_	24047423
Bexarotene	Retinoid X Receptors / ag	Bexarotene	Retinoid X Receptors	D000077610	D047488	Retinoid X Receptors	1	0	24080207	2013	Chemopreventive efficacy of raloxifene, bexarotene, and their combination on the progression of chemically induced colon adenomas to adenocarcinomas in rats._x000D_	24080207
Bexarotene	Retinoid X Receptors / ag	Bexarotene	Retinoid X Receptors	D000077610	D047488	Retinoid X Receptors	1	0	24333772	2014	Bexarotene nanocrystal-Oral and parenteral formulation development, characterization and pharmacokinetic evaluation._x000D_	24333772
Bexarotene	Retinoid X Receptors / ag	Bexarotene	Retinoid X Receptors	D000077610	D047488	Retinoid X Receptors	1	0	24666648	2014	Bexarotene prodrugs: targeting through cleavage by NQO1 (DT-diaphorase)._x000D_	24666648
Bexarotene	Retinoid X Receptors / ag	Bexarotene	Retinoid X Receptors	D000077610	D047488	Retinoid X Receptors	1	0	24767949	2014	Bexarotene reduces network excitability in models of Alzheimer's disease and epilepsy._x000D_	24767949
Bexarotene	Retinoid X Receptors / ag	Bexarotene	Retinoid X Receptors	D000077610	D047488	Retinoid X Receptors	1	0	24802415	2014	Protective effects of bexarotene against amyloid-?25-35-induced dysfunction in hippocampal neurons through the insulin signaling pathway._x000D_	24802415
Bexarotene	Retinoid X Receptors / ag	Bexarotene	Retinoid X Receptors	D000077610	D047488	Retinoid X Receptors	1	0	25164224	2014	[Effects and related mechanism of retinoid X receptor agonist bexarotene on atherosclerosis progression in diabetic apoE(-/-) mice]._x000D_	25164224
Bexarotene	Retinoid X Receptors / ag	Bexarotene	Retinoid X Receptors	D000077610	D047488	Retinoid X Receptors	1	0	25217640	2014	Amyloid-? pathology and APOE genotype modulate retinoid X receptor agonist activity in vivo._x000D_	25217640
Bexarotene	Retinoid X Receptors / ag	Bexarotene	Retinoid X Receptors	D000077610	D047488	Retinoid X Receptors	1	0	25328014	2015	Src is a novel potential off-target of RXR agonists, 9-cis-UAB30 and Targretin, in human breast cancer cells._x000D_	25328014
Bexarotene	Retinoid X Receptors / ag	Bexarotene	Retinoid X Receptors	D000077610	D047488	Retinoid X Receptors	1	0	25777514	2015	The Continuing Failure of Bexarotene in Alzheimer's Disease Mice._x000D_	25777514
Bexarotene	Retinoid X Receptors / ag	Bexarotene	Retinoid X Receptors	D000077610	D047488	Retinoid X Receptors	1	0	26311769	2015	Bexarotene-Activated Retinoid X Receptors Regulate Neuronal Differentiation and Dendritic Complexity._x000D_	26311769
Bexarotene	Retinoid X Receptors / ag	Bexarotene	Retinoid X Receptors	D000077610	D047488	Retinoid X Receptors	1	0	26569440	2016	The influence of bexarotene, a selective agonist of the retinoid receptor X (RXR), and tazarotene, a selective agonist of the retinoid acid receptor (RAR), on bone metabolism in rats._x000D_	26569440
Bexarotene	Retinoid X Receptors / ag	Bexarotene	Retinoid X Receptors	D000077610	D047488	Retinoid X Receptors	1	0	26688581	2016	Rescuing effects of RXR agonist bexarotene on aging-related synapse loss depend on neuronal LRP1._x000D_	26688581
Bexarotene	Retinoid X Receptors / ag	Bexarotene	Retinoid X Receptors	D000077610	D047488	Retinoid X Receptors	1	0	26806040	2016	Preventive and Therapeutic Effects of the Retinoid X Receptor Agonist Bexarotene on Tumors._x000D_	26806040
Bexarotene	Retinoid X Receptors / ag	Bexarotene	Retinoid X Receptors	D000077610	D047488	Retinoid X Receptors	1	0	26822146	2016	Double-blind, placebo-controlled, proof-of-concept trial of bexarotene Xin moderate Alzheimer's disease._x000D_	26822146
Bexarotene	Retinoid X Receptors / ag	Bexarotene	Retinoid X Receptors	D000077610	D047488	Retinoid X Receptors	1	0	26957434	2016	Effect of bexarotene on differentiation of glioblastoma multiforme compared with ATRA._x000D_	26957434
Bexarotene	Retinoid X Receptors / ag	Bexarotene	Retinoid X Receptors	D000077610	D047488	Retinoid X Receptors	1	0	27470447	2016	Retinoids and PPAR agonists: Promising partners in neurodegenerative diseases?_x000D_	27470447
Bexarotene	Retinoid X Receptors / ag	Bexarotene	Retinoid X Receptors	D000077610	D047488	Retinoid X Receptors	1	0	27543197	2017	Phase I/II study of the oral retinoid X receptor agonist bexarotene in Japanese patients with cutaneous T-cell lymphomas._x000D_	27543197
Bexarotene	Retinoid X Receptors / ag	Bexarotene	Retinoid X Receptors	D000077610	D047488	Retinoid X Receptors	1	0	27553293	2016	Preclinical PET Neuroimaging of [11C]Bexarotene._x000D_	27553293
Bexarotene	Retinoid X Receptors / ag	Bexarotene	Retinoid X Receptors	D000077610	D047488	Retinoid X Receptors	1	0	27592633	2016	Modeling, Synthesis, and Biological Evaluation of Potential Retinoid X Receptor (RXR)-Selective Agonists: Analogues of 4-[1-(3,5,5,8,8-Pentamethyl-5,6,7,8-tetrahydro-2-naphthyl)ethynyl]benzoic Acid (Bexarotene) and 6-(Ethyl(5,5,8,8-tetrahydronaphthalen-2-yl)amino)nicotinic Acid (NEt-TMN)._x000D_	27592633
Bexarotene	Retinoid X Receptors / ag	Bexarotene	Retinoid X Receptors	D000077610	D047488	Retinoid X Receptors	1	0	27842487	2017	Possible Molecular Interactions of Bexarotene - A Retinoid Drug and Alzheimer's A? Peptide: A Docking Study._x000D_	27842487
Bexarotene	Retinoid X Receptors / ag	Bexarotene	Retinoid X Receptors	D000077610	D047488	Retinoid X Receptors	1	0	28981706	2017	Insights into interplay between rexinoid signaling and myogenic regulatory factor-associated chromatin state in myogenic differentiation._x000D_	28981706
Bexarotene	Retinoid X Receptors / ag	Bexarotene	Retinoid X Receptors	D000077610	D047488	Retinoid X Receptors	1	1	29448961	2018	Nuclear receptor agonist-driven modification of inflammation and amyloid pathology enhances and sustains cognitive improvements in a mouse model of Alzheimer's disease._x000D_	29448961
Bexarotene	Retinoid X Receptors / ag	Bexarotene	Retinoid X Receptors	D000077610	D047488	Retinoid X Receptors	1	0	29599065	2018	The retinoid X receptor agonist, 9-cis UAB30, inhibits cutaneous T-cell lymphoma proliferation through the SKP2-p27kip1 axis._x000D_	29599065
Bexarotene	Retinoid X Receptors / ag	Bexarotene	Retinoid X Receptors	D000077610	D047488	Retinoid X Receptors	1	0	30703361	2019	Retinoid x receptor modulation protects against ER stress response and rescues glaucoma phenotypes in adult mice._x000D_	30703361
Bexarotene	Retinoid X Receptors / ag	Bexarotene	Retinoid X Receptors	D000077610	D047488	Retinoid X Receptors	1	0	30791908	2019	Activation of retinoid X receptor by bexarotene attenuates neuroinflammation via PPAR?/SIRT6/FoxO3a pathway after subarachnoid hemorrhage in rats._x000D_	30791908
Bexarotene	Retinoid X Receptors / ag	Bexarotene	Retinoid X Receptors	D000077610	D047488	Retinoid X Receptors	1	0	31265900	2019	Retinoid X receptor-mediated neuroprotection via CYP19 upregulation and subsequent increases in estradiol synthesis._x000D_	31265900
Bexarotene	Retinoid X Receptors / ag	Bexarotene	Retinoid X Receptors	D000077610	D047488	Retinoid X Receptors	1	0	32175563	2020	Retinoid X receptor agonists attenuates cardiomyopathy in streptozotocin-induced type 1 diabetes through LKB1-dependent anti-fibrosis effects._x000D_	32175563
Bexarotene	Retinoid X Receptors / ag	Bexarotene	Retinoid X Receptors	D000077610	D047488	Retinoid X Receptors	1	1	32472163	2020	The retinoid X receptor: a nuclear receptor that modulates the sleep-wake cycle in rats._x000D_	32472163
Bexarotene	Retinoid X Receptors / ag	Bexarotene	Retinoid X Receptors	D000077610	D047488	Retinoid X Receptors	1	0	33009242	2020	Combination of peroxisome proliferator-activated receptor gamma and retinoid X receptor agonists induces sodium/iodide symporter expression and inhibits cell growth of human thyroid cancer cells._x000D_	33009242
Bexarotene	Retinoid X Receptors / ag	Bexarotene	Retinoid X Receptors	D000077610	D047488	Retinoid X Receptors	1	0	33389386	2021	Suppression of TLR4/MyD88/TAK1/NF-?B/COX-2 Signaling Pathway in the Central Nervous System by Bexarotene, a Selective RXR Agonist, Prevents Hyperalgesia in the Lipopolysaccharide-Induced Pain Mouse Model._x000D_	33389386
Bexarotene	Retinoid X Receptors / ag	Bexarotene	Retinoid X Receptors	D000077610	D047488	Retinoid X Receptors	1	0	33599853	2021	Bexarotene inhibits cell proliferation by inducing oxidative stress, DNA damage and apoptosis via PPAR?/ NF-?B signaling pathway in C6 glioma cells._x000D_	33599853
Bexarotene	Retinoid X Receptors / ag	Bexarotene	Retinoid X Receptors	D000077610	D047488	Retinoid X Receptors	1	0	33621639	2021	Retinoid X receptor activation promotes re-myelination in a very old triple transgenic mouse model of Alzheimer's disease._x000D_	33621639
Bexarotene	Retinoid X Receptors / ag	Bexarotene	Retinoid X Receptors	D000077610	D047488	Retinoid X Receptors	1	0	34418398	2021	Safety and efficacy of bexarotene in patients with relapsing-remitting multiple sclerosis (CCMR One): a randomised, double-blind, placebo-controlled, parallel-group, phase 2a study._x000D_	34418398
Bexarotene	Retinoid X Receptors / ag	Bexarotene	Retinoid X Receptors	D000077610	D047488	Retinoid X Receptors	1	0	7583541	1995	Retinoids stimulate fibrinogen production both in vitro (hepatocytes) and in vivo. Induction requires activation of the retinoid X receptor._x000D_	7583541
Bexarotene	Retinoid X Receptors / ag	Bexarotene	Retinoid X Receptors	D000077610	D047488	Retinoid X Receptors	1	0	8971154	1996	Chemoprevention of mammary carcinoma by LGD1069 (Targretin): an RXR-selective ligand._x000D_	8971154
Bexarotene	Retinoid X Receptors / ag	Bexarotene	Retinoid X Receptors	D000077610	D047488	Retinoid X Receptors	1	0	9458093	1998	Beyond tamoxifen: the retinoid X receptor-selective ligand LGD1069 (TARGRETIN) causes complete regression of mammary carcinoma._x000D_	9458093
Bexarotene	Retinoid X Receptors / antag	Bexarotene	Retinoid X Receptors	D000077610	D047488	Retinoid X Receptors	0	1	10779810	2000	[LGD1069: an antagonist to the X retinoid receptor]._x000D_	10779810
Bexarotene	Retinoid X Receptors / antag	Bexarotene	Retinoid X Receptors	D000077610	D047488	Retinoid X Receptors	0	1	11249708	2000	Bexarotene ligand pharmaceuticals._x000D_	11249708
Bexarotene	Retinoid X Receptors / antag	Bexarotene	Retinoid X Receptors	D000077610	D047488	Retinoid X Receptors	0	1	18765520	2008	Expanding the use of retinoids in acute myeloid leukemia: spotlight on bexarotene._x000D_	18765520
Bexarotene	Retinoid X Receptors / antag	Bexarotene	Retinoid X Receptors	D000077610	D047488	Retinoid X Receptors	0	1	18765556	2008	A phase I study of bexarotene, a retinoic X receptor agonist, in non-M3 acute myeloid leukemia._x000D_	18765556
Bexarotene	Retinoid X Receptors / antag	Bexarotene	Retinoid X Receptors	D000077610	D047488	Retinoid X Receptors	1	1	29448961	2018	Nuclear receptor agonist-driven modification of inflammation and amyloid pathology enhances and sustains cognitive improvements in a mouse model of Alzheimer's disease._x000D_	29448961
Bexarotene	Retinoid X Receptors / antag	Bexarotene	Retinoid X Receptors	D000077610	D047488	Retinoid X Receptors	1	1	32472163	2020	The retinoid X receptor: a nuclear receptor that modulates the sleep-wake cycle in rats._x000D_	32472163
bexarotene-3-(hydroxymethyl)-5-methoxy-1,2-dimethyl-1H-indole-4,7-dione ester	Retinoid X Receptors / ag	bexarotene-3-(hydroxymethyl)-5-methoxy-1,2-dimethyl-1H-indole-4,7-dione ester	Retinoid X Receptors	C000592455	D047488	Retinoid X Receptors	1	0	24666648	2014	Bexarotene prodrugs: targeting through cleavage by NQO1 (DT-diaphorase)._x000D_	24666648
bigelovin	Retinoid X Receptors / ag	bigelovin	Retinoid X Receptors	C099796	D047488	Retinoid X Receptors	1	0	21262235	2011	Structure basis of bigelovin as a selective RXR agonist with a distinct binding mode._x000D_	21262235
Bmp2 protein, mouse	Receptors, Retinoic Acid / antag	Bmp2 protein, mouse	Receptors, Retinoic Acid	C525719	D018168	Receptors, Retinoic Acid	0	1	10684250	2000	Regulation of skeletal progenitor differentiation by the BMP and retinoid signaling pathways._x000D_	10684250
Bmp2 protein, mouse	Retinoic Acid Receptor alpha / antag	Bmp2 protein, mouse	Retinoic Acid Receptor alpha	C525719	D000072482	Retinoic Acid Receptor alpha	0	1	10684250	2000	Regulation of skeletal progenitor differentiation by the BMP and retinoid signaling pathways._x000D_	10684250
Bmp4 protein, mouse	Receptors, Retinoic Acid / ag	Bmp4 protein, mouse	Receptors, Retinoic Acid	C525810	D018168	Receptors, Retinoic Acid	1	1	9665814	1998	BMP4- and RA-induced apoptosis is mediated through the activation of retinoic acid receptor alpha and gamma in P19 embryonal carcinoma cells._x000D_	9665814
Bmp4 protein, mouse	Receptors, Retinoic Acid / antag	Bmp4 protein, mouse	Receptors, Retinoic Acid	C525810	D018168	Receptors, Retinoic Acid	0	1	10684250	2000	Regulation of skeletal progenitor differentiation by the BMP and retinoid signaling pathways._x000D_	10684250
Bmp4 protein, mouse	Receptors, Retinoic Acid / antag	Bmp4 protein, mouse	Receptors, Retinoic Acid	C525810	D018168	Receptors, Retinoic Acid	1	1	9665814	1998	BMP4- and RA-induced apoptosis is mediated through the activation of retinoic acid receptor alpha and gamma in P19 embryonal carcinoma cells._x000D_	9665814
Bmp4 protein, mouse	Retinoic Acid Receptor alpha / ag	Bmp4 protein, mouse	Retinoic Acid Receptor alpha	C525810	D000072482	Retinoic Acid Receptor alpha	1	1	9665814	1998	BMP4- and RA-induced apoptosis is mediated through the activation of retinoic acid receptor alpha and gamma in P19 embryonal carcinoma cells._x000D_	9665814
Bmp4 protein, mouse	Retinoic Acid Receptor alpha / antag	Bmp4 protein, mouse	Retinoic Acid Receptor alpha	C525810	D000072482	Retinoic Acid Receptor alpha	0	1	10684250	2000	Regulation of skeletal progenitor differentiation by the BMP and retinoid signaling pathways._x000D_	10684250
Bmp4 protein, mouse	Retinoic Acid Receptor alpha / antag	Bmp4 protein, mouse	Retinoic Acid Receptor alpha	C525810	D000072482	Retinoic Acid Receptor alpha	1	1	9665814	1998	BMP4- and RA-induced apoptosis is mediated through the activation of retinoic acid receptor alpha and gamma in P19 embryonal carcinoma cells._x000D_	9665814
Bmp4 protein, mouse	retinoic acid receptor gamma / ag	Bmp4 protein, mouse	retinoic acid receptor gamma	C525810	C082926	retinoic acid receptor gamma	1	1	9665814	1998	BMP4- and RA-induced apoptosis is mediated through the activation of retinoic acid receptor alpha and gamma in P19 embryonal carcinoma cells._x000D_	9665814
Bmp4 protein, mouse	retinoic acid receptor gamma / antag	Bmp4 protein, mouse	retinoic acid receptor gamma	C525810	C082926	retinoic acid receptor gamma	1	1	9665814	1998	BMP4- and RA-induced apoptosis is mediated through the activation of retinoic acid receptor alpha and gamma in P19 embryonal carcinoma cells._x000D_	9665814
Bmp4 protein, mouse	Retinoid X Receptors / ag	Bmp4 protein, mouse	Retinoid X Receptors	C525810	D047488	Retinoid X Receptors	1	1	9665814	1998	BMP4- and RA-induced apoptosis is mediated through the activation of retinoic acid receptor alpha and gamma in P19 embryonal carcinoma cells._x000D_	9665814
Bmp4 protein, mouse	Retinoid X Receptors / antag	Bmp4 protein, mouse	Retinoid X Receptors	C525810	D047488	Retinoid X Receptors	1	1	9665814	1998	BMP4- and RA-induced apoptosis is mediated through the activation of retinoic acid receptor alpha and gamma in P19 embryonal carcinoma cells._x000D_	9665814
BMS 189453	Receptors, Retinoic Acid / antag	BMS 189453	Receptors, Retinoic Acid	C423184	D018168	Receptors, Retinoic Acid	0	1	11158723	2001	BMS-189453, a novel retinoid receptor antagonist, is a potent testicular toxin._x000D_	11158723
BMS 189453	Receptors, Retinoic Acid / antag	BMS 189453	Receptors, Retinoic Acid	C423184	D018168	Receptors, Retinoic Acid	0	1	12563696	2003	Inhibition of disease progression by a novel retinoid antagonist in animal models of arthritis._x000D_	12563696
BMS 189453	Receptors, Retinoic Acid / antag	BMS 189453	Receptors, Retinoic Acid	C423184	D018168	Receptors, Retinoic Acid	0	1	16844550	2006	A multiple retinoic acid antagonist induces conotruncal anomalies, including transposition of the great arteries, in mice._x000D_	16844550
BMS 189453	Receptors, Retinoic Acid / antag	BMS 189453	Receptors, Retinoic Acid	C423184	D018168	Receptors, Retinoic Acid	0	1	21107276	2017	Congenital diaphragmatic hernia after exposure to a triple retinoic acid antagonist during pregnancy._x000D_	21107276
BMS 189453	Receptors, Retinoic Acid / antag	BMS 189453	Receptors, Retinoic Acid	C423184	D018168	Receptors, Retinoic Acid	0	1	21505053	2011	Oral administration of a retinoic Acid receptor antagonist reversibly inhibits spermatogenesis in mice._x000D_	21505053
BMS 189453	Receptors, Retinoic Acid / antag	BMS 189453	Receptors, Retinoic Acid	C423184	D018168	Receptors, Retinoic Acid	0	1	26812157	2016	Prolonged Oral Administration of a Pan-Retinoic Acid Receptor Antagonist Inhibits Spermatogenesis in Mice With a Rapid Recovery and Changes in the Expression of Influx and Efflux Transporters._x000D_	26812157
BMS 649	Receptors, Retinoic Acid / ag	BMS 649	Receptors, Retinoic Acid	C462945	D018168	Receptors, Retinoic Acid	1	0	11877083	2001	[Effects of selective RAR or/and RXR retinoids on the proliferation and differentiation of NB4 cells and their mechanisms]._x000D_	11877083
BMS 649	Retinoic Acid Receptor alpha / ag	BMS 649	Retinoic Acid Receptor alpha	C462945	D000072482	Retinoic Acid Receptor alpha	1	0	11877083	2001	[Effects of selective RAR or/and RXR retinoids on the proliferation and differentiation of NB4 cells and their mechanisms]._x000D_	11877083
BMS 649	retinoic acid receptor beta / ag	BMS 649	retinoic acid receptor beta	C462945	C082925	retinoic acid receptor beta	1	0	11877083	2001	[Effects of selective RAR or/and RXR retinoids on the proliferation and differentiation of NB4 cells and their mechanisms]._x000D_	11877083
BMS 649	Retinoid X Receptors / ag	BMS 649	Retinoid X Receptors	C462945	D047488	Retinoid X Receptors	1	0	11877083	2001	[Effects of selective RAR or/and RXR retinoids on the proliferation and differentiation of NB4 cells and their mechanisms]._x000D_	11877083
BMS 961	Receptors, Retinoic Acid / ag	BMS 961	Receptors, Retinoic Acid	C514178	D018168	Receptors, Retinoic Acid	1	0	18703560	2008	Retinoic acid receptor gamma-induced misregulation of chondrogenesis in the murine limb bud in vitro._x000D_	18703560
BMS 961	retinoic acid receptor gamma / ag	BMS 961	retinoic acid receptor gamma	C514178	C082926	retinoic acid receptor gamma	1	0	18703560	2008	Retinoic acid receptor gamma-induced misregulation of chondrogenesis in the murine limb bud in vitro._x000D_	18703560
BMS453	Receptors, Retinoic Acid / ag	BMS453	Receptors, Retinoic Acid	C402892	D018168	Receptors, Retinoic Acid	1	0	11877083	2001	[Effects of selective RAR or/and RXR retinoids on the proliferation and differentiation of NB4 cells and their mechanisms]._x000D_	11877083
BMS453	Receptors, Retinoic Acid / antag	BMS453	Receptors, Retinoic Acid	C402892	D018168	Receptors, Retinoic Acid	0	1	10573118	1999	Retinoic acid receptor antagonist BMS453 inhibits the growth of normal and malignant breast cells without activating RAR-dependent gene expression._x000D_	10573118
BMS453	Receptors, Retinoic Acid / antag	BMS453	Receptors, Retinoic Acid	C402892	D018168	Receptors, Retinoic Acid	0	1	11753686	2001	The retinoic acid receptor antagonist, BMS453, inhibits normal breast cell growth by inducing active TGFbeta and causing cell cycle arrest._x000D_	11753686
BMS453	Retinoic Acid Receptor alpha / ag	BMS453	Retinoic Acid Receptor alpha	C402892	D000072482	Retinoic Acid Receptor alpha	1	0	11877083	2001	[Effects of selective RAR or/and RXR retinoids on the proliferation and differentiation of NB4 cells and their mechanisms]._x000D_	11877083
BMS453	retinoic acid receptor beta / ag	BMS453	retinoic acid receptor beta	C402892	C082925	retinoic acid receptor beta	1	0	11877083	2001	[Effects of selective RAR or/and RXR retinoids on the proliferation and differentiation of NB4 cells and their mechanisms]._x000D_	11877083
BMS453	Retinoid X Receptors / ag	BMS453	Retinoid X Receptors	C402892	D047488	Retinoid X Receptors	1	0	11877083	2001	[Effects of selective RAR or/and RXR retinoids on the proliferation and differentiation of NB4 cells and their mechanisms]._x000D_	11877083
BMS453	Retinoid X Receptors / antag	BMS453	Retinoid X Receptors	C402892	D047488	Retinoid X Receptors	0	1	10573118	1999	Retinoic acid receptor antagonist BMS453 inhibits the growth of normal and malignant breast cells without activating RAR-dependent gene expression._x000D_	10573118
Bone Morphogenetic Protein 2	Receptors, Retinoic Acid / antag	Bone Morphogenetic Protein 2	Receptors, Retinoic Acid	D055396	D018168	Receptors, Retinoic Acid	0	1	10684250	2000	Regulation of skeletal progenitor differentiation by the BMP and retinoid signaling pathways._x000D_	10684250
Bone Morphogenetic Protein 2	Retinoic Acid Receptor alpha / antag	Bone Morphogenetic Protein 2	Retinoic Acid Receptor alpha	D055396	D000072482	Retinoic Acid Receptor alpha	0	1	10684250	2000	Regulation of skeletal progenitor differentiation by the BMP and retinoid signaling pathways._x000D_	10684250
Bone Morphogenetic Protein 4	Receptors, Retinoic Acid / ag	Bone Morphogenetic Protein 4	Receptors, Retinoic Acid	D055415	D018168	Receptors, Retinoic Acid	1	1	9665814	1998	BMP4- and RA-induced apoptosis is mediated through the activation of retinoic acid receptor alpha and gamma in P19 embryonal carcinoma cells._x000D_	9665814
Bone Morphogenetic Protein 4	Receptors, Retinoic Acid / antag	Bone Morphogenetic Protein 4	Receptors, Retinoic Acid	D055415	D018168	Receptors, Retinoic Acid	0	1	10684250	2000	Regulation of skeletal progenitor differentiation by the BMP and retinoid signaling pathways._x000D_	10684250
Bone Morphogenetic Protein 4	Receptors, Retinoic Acid / antag	Bone Morphogenetic Protein 4	Receptors, Retinoic Acid	D055415	D018168	Receptors, Retinoic Acid	1	1	9665814	1998	BMP4- and RA-induced apoptosis is mediated through the activation of retinoic acid receptor alpha and gamma in P19 embryonal carcinoma cells._x000D_	9665814
Bone Morphogenetic Protein 4	Retinoic Acid Receptor alpha / ag	Bone Morphogenetic Protein 4	Retinoic Acid Receptor alpha	D055415	D000072482	Retinoic Acid Receptor alpha	1	1	9665814	1998	BMP4- and RA-induced apoptosis is mediated through the activation of retinoic acid receptor alpha and gamma in P19 embryonal carcinoma cells._x000D_	9665814
Bone Morphogenetic Protein 4	Retinoic Acid Receptor alpha / antag	Bone Morphogenetic Protein 4	Retinoic Acid Receptor alpha	D055415	D000072482	Retinoic Acid Receptor alpha	0	1	10684250	2000	Regulation of skeletal progenitor differentiation by the BMP and retinoid signaling pathways._x000D_	10684250
Bone Morphogenetic Protein 4	Retinoic Acid Receptor alpha / antag	Bone Morphogenetic Protein 4	Retinoic Acid Receptor alpha	D055415	D000072482	Retinoic Acid Receptor alpha	1	1	9665814	1998	BMP4- and RA-induced apoptosis is mediated through the activation of retinoic acid receptor alpha and gamma in P19 embryonal carcinoma cells._x000D_	9665814
Bone Morphogenetic Protein 4	retinoic acid receptor gamma / ag	Bone Morphogenetic Protein 4	retinoic acid receptor gamma	D055415	C082926	retinoic acid receptor gamma	1	1	9665814	1998	BMP4- and RA-induced apoptosis is mediated through the activation of retinoic acid receptor alpha and gamma in P19 embryonal carcinoma cells._x000D_	9665814
Bone Morphogenetic Protein 4	retinoic acid receptor gamma / antag	Bone Morphogenetic Protein 4	retinoic acid receptor gamma	D055415	C082926	retinoic acid receptor gamma	1	1	9665814	1998	BMP4- and RA-induced apoptosis is mediated through the activation of retinoic acid receptor alpha and gamma in P19 embryonal carcinoma cells._x000D_	9665814
Bone Morphogenetic Protein 4	Retinoid X Receptors / ag	Bone Morphogenetic Protein 4	Retinoid X Receptors	D055415	D047488	Retinoid X Receptors	1	1	9665814	1998	BMP4- and RA-induced apoptosis is mediated through the activation of retinoic acid receptor alpha and gamma in P19 embryonal carcinoma cells._x000D_	9665814
Bone Morphogenetic Protein 4	Retinoid X Receptors / antag	Bone Morphogenetic Protein 4	Retinoid X Receptors	D055415	D047488	Retinoid X Receptors	1	1	9665814	1998	BMP4- and RA-induced apoptosis is mediated through the activation of retinoic acid receptor alpha and gamma in P19 embryonal carcinoma cells._x000D_	9665814
BPN-14136	Retinol-Binding Proteins, Plasma / antag	BPN-14136	Retinol-Binding Proteins, Plasma	C000712190	D054839	Retinol-Binding Proteins, Plasma	0	1	29871924	2018	A non-retinoid antagonist of retinol-binding protein 4 rescues phenotype in a model of Stargardt disease without inhibiting the visual cycle._x000D_	29871924
bromoacetate	Alcohol Oxidoreductases / antag	bromoacetate	Alcohol Oxidoreductases	C016274	D000429	Alcohol Oxidoreductases	0	1	6751820	1982	A transition-state analysis of the enzyme catalysis in the affinity labelling of horse-liver alcohol dehydrogenase by bromoacids._x000D_	6751820
bromoacetate	Alcohol Oxidoreductases / antag	bromoacetate	Alcohol Oxidoreductases	C016274	D000429	Alcohol Oxidoreductases	0	1	7028481	1981	Enzymatic catalysis in the affinity labelling of liver alcohol dehydrogenase with haloacids._x000D_	7028481
Butylated Hydroxyanisole	Alcohol Oxidoreductases / antag	Butylated Hydroxyanisole	Alcohol Oxidoreductases	D002083	D000429	Alcohol Oxidoreductases	0	1	28552457	2017	Butylated hydroxyanisole alters rat 5?-reductase and 3?-hydroxysteroid dehydrogenase: Implications for influences of neurosteroidogenesis._x000D_	28552457
Butylated Hydroxyanisole	retinol dehydrogenase / antag	Butylated Hydroxyanisole	retinol dehydrogenase	D002083	C022520	retinol dehydrogenase	0	1	28552457	2017	Butylated hydroxyanisole alters rat 5?-reductase and 3?-hydroxysteroid dehydrogenase: Implications for influences of neurosteroidogenesis._x000D_	28552457
Butylated Hydroxytoluene	Alcohol Oxidoreductases / antag	Butylated Hydroxytoluene	Alcohol Oxidoreductases	D002084	D000429	Alcohol Oxidoreductases	0	1	18597497	2008	Carbonyl reductase inactivation may contribute to mouse lung tumor promotion by electrophilic metabolites of butylated hydroxytoluene: protein alkylation in vivo and in vitro._x000D_	18597497
BW 373U86	Receptors, Retinoic Acid / antag	BW 373U86	Receptors, Retinoic Acid	C083877	D018168	Receptors, Retinoic Acid	0	1	14976126	2004	Opioid-induced cardioprotection occurs via glycogen synthase kinase beta inhibition during reperfusion in intact rat hearts._x000D_	14976126
Cadmium	Alcohol Oxidoreductases / antag	Cadmium	Alcohol Oxidoreductases	D002104	D000429	Alcohol Oxidoreductases	0	1	7049121	1982	Effect of cadmium and phenobarbital on cerebral aldehyde reductase._x000D_	7049121
Calcitriol	Receptors, Retinoic Acid / ag	Calcitriol	Receptors, Retinoic Acid	D002117	D018168	Receptors, Retinoic Acid	1	0	9701451	1998	Anticoagulant effects of synthetic retinoids and activated vitamin D3._x000D_	9701451
Calcitriol	Receptors, Retinoic Acid / antag	Calcitriol	Receptors, Retinoic Acid	D002117	D018168	Receptors, Retinoic Acid	0	1	12469913	2002	Inhibition of 1,25-dihydroxyvitamin D3-dependent transcription by synthetic LXXLL peptide antagonists that target the activation domains of the vitamin D and retinoid X receptors._x000D_	12469913
Calcitriol	Retinoid X Receptor alpha / antag	Calcitriol	Retinoid X Receptor alpha	D002117	D047490	Retinoid X Receptor alpha	0	1	17595320	2007	Insulin-like growth factor binding protein-5 interacts with the vitamin D receptor and modulates the vitamin D response in osteoblasts._x000D_	17595320
Calcitriol	Retinoid X Receptors / ag	Calcitriol	Retinoid X Receptors	D002117	D047488	Retinoid X Receptors	1	0	9701451	1998	Anticoagulant effects of synthetic retinoids and activated vitamin D3._x000D_	9701451
Calcitriol	Retinoid X Receptors / antag	Calcitriol	Retinoid X Receptors	D002117	D047488	Retinoid X Receptors	0	1	12469913	2002	Inhibition of 1,25-dihydroxyvitamin D3-dependent transcription by synthetic LXXLL peptide antagonists that target the activation domains of the vitamin D and retinoid X receptors._x000D_	12469913
calotropin	Receptors, Retinoic Acid / antag	calotropin	Receptors, Retinoic Acid	C546414	D018168	Receptors, Retinoic Acid	0	1	30592425	2019	Potent Antagonists of ROR?t, Cardenolides from Calotropis gigantea, Exhibit Discrepant Effects on the Differentiation of T Lymphocyte Subsets._x000D_	30592425
captax	Alcohol Oxidoreductases / antag	captax	Alcohol Oxidoreductases	C005563	D000429	Alcohol Oxidoreductases	0	1	28744747	2017	Structural and inhibition analysis of novel sulfur-rich 2-mercaptobenzothiazole and 1,2,3-triazole ligands against Mycobacterium tuberculosis DprE1 enzyme._x000D_	28744747
Carbon Tetrachloride	Alcohol Oxidoreductases / antag	Carbon Tetrachloride	Alcohol Oxidoreductases	D002251	D000429	Alcohol Oxidoreductases	0	1	4344246	1972	Relationship of alcohol metabolism to the potentiation of CCl 4 hepatotoxicity induced by aliphatic alcohols._x000D_	4344246
Carmustine	Retinal Dehydrogenase / antag	Carmustine	Retinal Dehydrogenase	D002330	D050697	Retinal Dehydrogenase	0	1	11741210	1999	Inhibition of carboxyethylphosphoramide mustard formation from 4-hydroxycyclophosphamide by carmustine._x000D_	11741210
carprofen	Alcohol Oxidoreductases / antag	carprofen	Alcohol Oxidoreductases	C007005	D000429	Alcohol Oxidoreductases	0	1	8032320	1994	Stereoselective inhibition of carbonyl reductase from rabbit kidney by enantiomers of carprofen._x000D_	8032320
Catechin	Alcohol Oxidoreductases / antag	Catechin	Alcohol Oxidoreductases	D002392	D000429	Alcohol Oxidoreductases	0	1	15133034	2004	Evaluation of epigallocatechin gallate and related plant polyphenols as inhibitors of the FabG and FabI reductases of bacterial type II fatty-acid synthase._x000D_	15133034
CD 2019	Receptors, Retinoic Acid / ag	CD 2019	Receptors, Retinoic Acid	C101407	D018168	Receptors, Retinoic Acid	1	0	11726401	2001	Effects of retinoic acid receptor-selective agonists on human nasal epithelial cell differentiation._x000D_	11726401
CD 2019	Retinoic Acid Receptor alpha / ag	CD 2019	Retinoic Acid Receptor alpha	C101407	D000072482	Retinoic Acid Receptor alpha	1	0	11726401	2001	Effects of retinoic acid receptor-selective agonists on human nasal epithelial cell differentiation._x000D_	11726401
CD 2019	retinoic acid receptor beta / ag	CD 2019	retinoic acid receptor beta	C101407	C082925	retinoic acid receptor beta	1	0	11726401	2001	Effects of retinoic acid receptor-selective agonists on human nasal epithelial cell differentiation._x000D_	11726401
CD 2019	retinoic acid receptor gamma / ag	CD 2019	retinoic acid receptor gamma	C101407	C082926	retinoic acid receptor gamma	1	0	11726401	2001	Effects of retinoic acid receptor-selective agonists on human nasal epithelial cell differentiation._x000D_	11726401
CD 3254	Retinoic Acid Receptor alpha / ag	CD 3254	Retinoic Acid Receptor alpha	C525130	D000072482	Retinoic Acid Receptor alpha	1	0	29459264	2018	Induction of microRNA-10a using retinoic acid receptor-? and retinoid x receptor-? agonists inhibits atherosclerotic lesion formation._x000D_	29459264
CD 3254	Retinoic Acid Receptor alpha / ag	CD 3254	Retinoic Acid Receptor alpha	C525130	D000072482	Retinoic Acid Receptor alpha	1	0	31359395	2019	Hemodynamics-Based Strategy of Using Retinoic Acid Receptor and Retinoid X Receptor Agonists to Induce MicroRNA-10a and Inhibit Atherosclerotic Lesion._x000D_	31359395
CD 3254	Retinoid X Receptor alpha / ag	CD 3254	Retinoid X Receptor alpha	C525130	D047490	Retinoid X Receptor alpha	1	0	29459264	2018	Induction of microRNA-10a using retinoic acid receptor-? and retinoid x receptor-? agonists inhibits atherosclerotic lesion formation._x000D_	29459264
CD 3254	Retinoid X Receptor alpha / ag	CD 3254	Retinoid X Receptor alpha	C525130	D047490	Retinoid X Receptor alpha	1	0	31359391	2019	Methods to Assess Activity and Potency of Rexinoids Using Rapid Luciferase-Based Assays: A Case Study with NEt-TMN._x000D_	31359391
CD 3254	Retinoid X Receptor alpha / ag	CD 3254	Retinoid X Receptor alpha	C525130	D047490	Retinoid X Receptor alpha	1	0	31359395	2019	Hemodynamics-Based Strategy of Using Retinoic Acid Receptor and Retinoid X Receptor Agonists to Induce MicroRNA-10a and Inhibit Atherosclerotic Lesion._x000D_	31359395
CD 3254	Retinoid X Receptors / ag	CD 3254	Retinoid X Receptors	C525130	D047488	Retinoid X Receptors	1	0	24180745	2013	Modeling, synthesis, and biological evaluation of potential retinoid X receptor (RXR) selective agonists: novel analogues of 4-[1-(3,5,5,8,8-pentamethyl-5,6,7,8-tetrahydro-2-naphthyl)ethynyl]benzoic acid (bexarotene) and (E)-3-(3-(1,2,3,4-tetrahydro-1,1,4,4,6-pentamethylnaphthalen-7-yl)-4-hydroxyphenyl)acrylic acid (CD3254)._x000D_	24180745
CD 437	Receptors, Retinoic Acid / ag	CD 437	Receptors, Retinoic Acid	C099555	D018168	Receptors, Retinoic Acid	1	0	10374844	1999	The RARgamma selective agonist CD437 inhibits gastric cell growth through the mechanism of apoptosis._x000D_	10374844
CD 437	Receptors, Retinoic Acid / ag	CD 437	Receptors, Retinoic Acid	C099555	D018168	Receptors, Retinoic Acid	1	0	10626821	1999	The novel retinoid 6-[3-(1-adamantyl)-4-hydroxyphenyl]-2-naphtalene carboxylic acid can trigger apoptosis through a mitochondrial pathway independent of the nucleus._x000D_	10626821
CD 437	Receptors, Retinoic Acid / ag	CD 437	Receptors, Retinoic Acid	C099555	D018168	Receptors, Retinoic Acid	1	0	11141350	2001	Synergistic teratogenic effects induced by retinoids in mice by coadministration of a RARalpha- or RARgamma-selective agonist with a RXR-selective agonist._x000D_	11141350
CD 437	Receptors, Retinoic Acid / ag	CD 437	Receptors, Retinoic Acid	C099555	D018168	Receptors, Retinoic Acid	1	0	14991612	2004	Retinoids induce Fas(CD95) ligand cell surface expression via RARgamma and nur77 in T cells._x000D_	14991612
CD 437	Receptors, Retinoic Acid / ag	CD 437	Receptors, Retinoic Acid	C099555	D018168	Receptors, Retinoic Acid	1	0	9920855	1999	The novel synthetic retinoid 6-[3-adamantyl-4-hydroxyphenyl]-2-naphthalene carboxylic acid (CD437) causes apoptosis in acute promyelocytic leukemia cells through rapid activation of caspases._x000D_	9920855
CD 437	Receptors, Retinoic Acid / antag	CD 437	Receptors, Retinoic Acid	C099555	D018168	Receptors, Retinoic Acid	0	1	10953043	2000	Dual mechanisms of action of the retinoid CD437: nuclear retinoic acid receptor-mediated suppression of squamous differentiation and receptor-independent induction of apoptosis in UMSCC22B human head and neck squamous cell carcinoma cells._x000D_	10953043
CD 437	Receptors, Retinoic Acid / antag	CD 437	Receptors, Retinoic Acid	C099555	D018168	Receptors, Retinoic Acid	0	1	11423908	2001	Evidence of a lysosomal pathway for apoptosis induced by the synthetic retinoid CD437 in human leukemia HL-60 cells._x000D_	11423908
CD 437	Receptors, Retinoic Acid / antag	CD 437	Receptors, Retinoic Acid	C099555	D018168	Receptors, Retinoic Acid	0	1	9365537	1997	Induction of apoptosis in human non-small cell lung carcinoma cells by the novel synthetic retinoid CD437._x000D_	9365537
CD 437	Retinoic Acid Receptor alpha / ag	CD 437	Retinoic Acid Receptor alpha	C099555	D000072482	Retinoic Acid Receptor alpha	1	0	11141350	2001	Synergistic teratogenic effects induced by retinoids in mice by coadministration of a RARalpha- or RARgamma-selective agonist with a RXR-selective agonist._x000D_	11141350
CD 437	Retinoic Acid Receptor alpha / ag	CD 437	Retinoic Acid Receptor alpha	C099555	D000072482	Retinoic Acid Receptor alpha	1	0	9920855	1999	The novel synthetic retinoid 6-[3-adamantyl-4-hydroxyphenyl]-2-naphthalene carboxylic acid (CD437) causes apoptosis in acute promyelocytic leukemia cells through rapid activation of caspases._x000D_	9920855
CD 437	retinoic acid receptor gamma / ag	CD 437	retinoic acid receptor gamma	C099555	C082926	retinoic acid receptor gamma	1	0	10374844	1999	The RARgamma selective agonist CD437 inhibits gastric cell growth through the mechanism of apoptosis._x000D_	10374844
CD 437	retinoic acid receptor gamma / ag	CD 437	retinoic acid receptor gamma	C099555	C082926	retinoic acid receptor gamma	1	0	10626821	1999	The novel retinoid 6-[3-(1-adamantyl)-4-hydroxyphenyl]-2-naphtalene carboxylic acid can trigger apoptosis through a mitochondrial pathway independent of the nucleus._x000D_	10626821
CD 437	retinoic acid receptor gamma / ag	CD 437	retinoic acid receptor gamma	C099555	C082926	retinoic acid receptor gamma	1	0	11141350	2001	Synergistic teratogenic effects induced by retinoids in mice by coadministration of a RARalpha- or RARgamma-selective agonist with a RXR-selective agonist._x000D_	11141350
CD 437	retinoic acid receptor gamma / ag	CD 437	retinoic acid receptor gamma	C099555	C082926	retinoic acid receptor gamma	1	0	14991612	2004	Retinoids induce Fas(CD95) ligand cell surface expression via RARgamma and nur77 in T cells._x000D_	14991612
CD 437	retinoic acid receptor gamma / ag	CD 437	retinoic acid receptor gamma	C099555	C082926	retinoic acid receptor gamma	1	0	9920855	1999	The novel synthetic retinoid 6-[3-adamantyl-4-hydroxyphenyl]-2-naphthalene carboxylic acid (CD437) causes apoptosis in acute promyelocytic leukemia cells through rapid activation of caspases._x000D_	9920855
CD 437	Retinoid X Receptors / ag	CD 437	Retinoid X Receptors	C099555	D047488	Retinoid X Receptors	1	0	11141350	2001	Synergistic teratogenic effects induced by retinoids in mice by coadministration of a RARalpha- or RARgamma-selective agonist with a RXR-selective agonist._x000D_	11141350
CD 437	Retinoid X Receptors / ag	CD 437	Retinoid X Receptors	C099555	D047488	Retinoid X Receptors	1	0	14991612	2004	Retinoids induce Fas(CD95) ligand cell surface expression via RARgamma and nur77 in T cells._x000D_	14991612
CD 666	Receptors, Retinoic Acid / ag	CD 666	Receptors, Retinoic Acid	C445667	D018168	Receptors, Retinoic Acid	1	0	11726401	2001	Effects of retinoic acid receptor-selective agonists on human nasal epithelial cell differentiation._x000D_	11726401
CD 666	Retinoic Acid Receptor alpha / ag	CD 666	Retinoic Acid Receptor alpha	C445667	D000072482	Retinoic Acid Receptor alpha	1	0	11726401	2001	Effects of retinoic acid receptor-selective agonists on human nasal epithelial cell differentiation._x000D_	11726401
CD 666	retinoic acid receptor beta / ag	CD 666	retinoic acid receptor beta	C445667	C082925	retinoic acid receptor beta	1	0	11726401	2001	Effects of retinoic acid receptor-selective agonists on human nasal epithelial cell differentiation._x000D_	11726401
CD 666	retinoic acid receptor gamma / ag	CD 666	retinoic acid receptor gamma	C445667	C082926	retinoic acid receptor gamma	1	0	11726401	2001	Effects of retinoic acid receptor-selective agonists on human nasal epithelial cell differentiation._x000D_	11726401
CD2665	Receptors, Retinoic Acid / antag	CD2665	Receptors, Retinoic Acid	C000597561	D018168	Receptors, Retinoic Acid	0	1	9365537	1997	Induction of apoptosis in human non-small cell lung carcinoma cells by the novel synthetic retinoid CD437._x000D_	9365537
Cefamandole	Alcohol Oxidoreductases / antag	Cefamandole	Alcohol Oxidoreductases	D002435	D000429	Alcohol Oxidoreductases	0	1	3516159	1986	Non-competitive inhibition of the alcohol dehydrogenase activity in rat liver by latamoxef, cefamandole or cefoperazone._x000D_	3516159
Cefoperazone	Alcohol Oxidoreductases / antag	Cefoperazone	Alcohol Oxidoreductases	D002438	D000429	Alcohol Oxidoreductases	0	1	3516159	1986	Non-competitive inhibition of the alcohol dehydrogenase activity in rat liver by latamoxef, cefamandole or cefoperazone._x000D_	3516159
Celecoxib	Retinoid X Receptors / ag	Celecoxib	Retinoid X Receptors	D000068579	D047488	Retinoid X Receptors	1	0	19138958	2008	Combination chemoprevention of HER2/neu-induced breast cancer using a cyclooxygenase-2 inhibitor and a retinoid X receptor-selective retinoid._x000D_	19138958
Chemokine CCL2	Receptors, Retinoic Acid / ag	Chemokine CCL2	Receptors, Retinoic Acid	D018932	D018168	Receptors, Retinoic Acid	1	0	10936484	2000	Peroxisome proliferator-activated receptor and retinoid X receptor ligands inhibit monocyte chemotactic protein-1-directed migration of monocytes._x000D_	10936484
Chemokine CCL2	Retinoic Acid Receptor alpha / ag	Chemokine CCL2	Retinoic Acid Receptor alpha	D018932	D000072482	Retinoic Acid Receptor alpha	1	0	10936484	2000	Peroxisome proliferator-activated receptor and retinoid X receptor ligands inhibit monocyte chemotactic protein-1-directed migration of monocytes._x000D_	10936484
Chloral Hydrate	Alcohol Oxidoreductases / antag	Chloral Hydrate	Alcohol Oxidoreductases	D002697	D000429	Alcohol Oxidoreductases	0	1	6353674	1983	Inhibition of alcohol dehydrogenase by chloral hydrate and trichloroethanol: possible role in the chloral hydrate-ethanol interaction._x000D_	6353674
Chlorogenic Acid	Alcohol Oxidoreductases / antag	Chlorogenic Acid	Alcohol Oxidoreductases	D002726	D000429	Alcohol Oxidoreductases	0	1	16540431	2006	Inhibitory activity of chlorogenic acid on enzymes involved in the fatty acid synthesis in animals and bacteria._x000D_	16540431
Chloroquine	Receptors, Retinoic Acid / antag	Chloroquine	Receptors, Retinoic Acid	D002738	D018168	Receptors, Retinoic Acid	0	1	24659340	2014	Comparative study of autophagy inhibition by 3MA and CQ on Cytarabine?induced death of leukaemia cells._x000D_	24659340
Chloroquine	Retinoic Acid Receptor alpha / antag	Chloroquine	Retinoic Acid Receptor alpha	D002738	D000072482	Retinoic Acid Receptor alpha	0	1	24659340	2014	Comparative study of autophagy inhibition by 3MA and CQ on Cytarabine?induced death of leukaemia cells._x000D_	24659340
Chlorphenamidine	Alcohol Oxidoreductases / antag	Chlorphenamidine	Alcohol Oxidoreductases	D002742	D000429	Alcohol Oxidoreductases	0	1	520804	1979	Inhibition of ethanol and acetate metabolism in mice by chlordimeform and related compounds._x000D_	520804
Chlorpromazine	Alcohol Oxidoreductases / antag	Chlorpromazine	Alcohol Oxidoreductases	D002746	D000429	Alcohol Oxidoreductases	0	1	23368734	2013	Molecular cytotoxic mechanisms of chlorpromazine in isolated rat hepatocytes._x000D_	23368734
Chlorpromazine	Alcohol Oxidoreductases / antag	Chlorpromazine	Alcohol Oxidoreductases	D002746	D000429	Alcohol Oxidoreductases	0	1	3889687	1985	Chlorpromazine and ethanol intoxication: an underlying mechanism._x000D_	3889687
Chlorpromazine	Alcohol Oxidoreductases / antag	Chlorpromazine	Alcohol Oxidoreductases	D002746	D000429	Alcohol Oxidoreductases	0	1	6053597	1967	Inhibition of uridine diphosphate glucose dehydrogenase by a free radical formed from chlorpromazine._x000D_	6053597
Chlorpromazine	Alcohol Oxidoreductases / antag	Chlorpromazine	Alcohol Oxidoreductases	D002746	D000429	Alcohol Oxidoreductases	0	1	6073966	1967	Drug effects on retinol oxidation: retinal alcohol:NAD+ oxidoreductase._x000D_	6073966
Chlorpropamide	Retinal Dehydrogenase / antag	Chlorpropamide	Retinal Dehydrogenase	D002747	D050697	Retinal Dehydrogenase	0	1	9059617	1997	Yeast aldehyde dehydrogenase sensitivity to inhibition by chlorpropamide analogues as an indicator of human aldehyde dehydrogenase sensitivity to these agents._x000D_	9059617
Cholecalciferol	Receptors, Retinoic Acid / ag	Cholecalciferol	Receptors, Retinoic Acid	D002762	D018168	Receptors, Retinoic Acid	1	1	9952315	1999	Greater synergism of retinoic acid receptor (RAR) agonists with vitamin D3 than that of retinoid X receptor (RXR) agonists with regard to growth inhibition and differentiation induction in monoblastic leukemia cells._x000D_	9952315
Cholecalciferol	Receptors, Retinoic Acid / antag	Cholecalciferol	Receptors, Retinoic Acid	D002762	D018168	Receptors, Retinoic Acid	1	1	9952315	1999	Greater synergism of retinoic acid receptor (RAR) agonists with vitamin D3 than that of retinoid X receptor (RXR) agonists with regard to growth inhibition and differentiation induction in monoblastic leukemia cells._x000D_	9952315
Cholecalciferol	Retinoid X Receptors / ag	Cholecalciferol	Retinoid X Receptors	D002762	D047488	Retinoid X Receptors	1	1	9952315	1999	Greater synergism of retinoic acid receptor (RAR) agonists with vitamin D3 than that of retinoid X receptor (RXR) agonists with regard to growth inhibition and differentiation induction in monoblastic leukemia cells._x000D_	9952315
Cholecalciferol	Retinoid X Receptors / antag	Cholecalciferol	Retinoid X Receptors	D002762	D047488	Retinoid X Receptors	1	1	9952315	1999	Greater synergism of retinoic acid receptor (RAR) agonists with vitamin D3 than that of retinoid X receptor (RXR) agonists with regard to growth inhibition and differentiation induction in monoblastic leukemia cells._x000D_	9952315
Cholesterol	Alcohol Oxidoreductases / antag	Cholesterol	Alcohol Oxidoreductases	D002784	D000429	Alcohol Oxidoreductases	0	1	173156	1975	Steroid requirements for suppression of HMG CoA reductase activity in cultured human fibroblasts._x000D_	173156
Cholesterol	Alcohol Oxidoreductases / antag	Cholesterol	Alcohol Oxidoreductases	D002784	D000429	Alcohol Oxidoreductases	0	1	176160	1976	Inhibition of 3-hydroxy-3-methylglutaryl coenzyme A reductase activity in hepatoma tissue culture cells by pure cholesterol and several cholesterol derivatives. Evidence supporting two distinct mechanisms.20l._x000D_	176160
Cholesterol	Alcohol Oxidoreductases / antag	Cholesterol	Alcohol Oxidoreductases	D002784	D000429	Alcohol Oxidoreductases	0	1	4140721	1974	Studies on the biosynthesis of tetrahymanol in Tetrahymena pyriformis. The mechanism of inhibition by cholesterol._x000D_	4140721
Cholesterol	Alcohol Oxidoreductases / antag	Cholesterol	Alcohol Oxidoreductases	D002784	D000429	Alcohol Oxidoreductases	0	1	4436312	1974	Suppression of 3-hydroxy-3-methylglutaryl coenzyme A reductase activity and inhibition of growth of human fibroblasts by 7-ketocholesterol._x000D_	4436312
Cholesterol, Dietary	Alcohol Oxidoreductases / antag	Cholesterol, Dietary	Alcohol Oxidoreductases	D002791	D000429	Alcohol Oxidoreductases	0	1	4828326	1974	Dependence of the circadian rhythm of hepatic beta-hydroxy-beta-methylglutaryl coenzyme A on ribonucleic acid synthesis. A possible second site of inhibition by dietary cholesterol._x000D_	4828326
Chorionic Gonadotropin	Alcohol Oxidoreductases / antag	Chorionic Gonadotropin	Alcohol Oxidoreductases	D006063	D000429	Alcohol Oxidoreductases	0	1	1690834	1990	Inhibitory effect of glucocorticoid and stimulatory effect of human chorionic gonadotropin on ovarian carbonyl reductase in rats._x000D_	1690834
ciglitazone	Receptors, Retinoic Acid / ag	ciglitazone	Receptors, Retinoic Acid	C039671	D018168	Receptors, Retinoic Acid	1	0	12006550	2002	Nuclear receptor agonists as potential differentiation therapy agents for human osteosarcoma._x000D_	12006550
ciglitazone	Retinoid X Receptors / ag	ciglitazone	Retinoid X Receptors	C039671	D047488	Retinoid X Receptors	1	0	12006550	2002	Nuclear receptor agonists as potential differentiation therapy agents for human osteosarcoma._x000D_	12006550
ciglitazone	Retinoid X Receptors / ag	ciglitazone	Retinoid X Receptors	C039671	D047488	Retinoid X Receptors	1	0	18571164	2009	Peroxisome proliferator-activated receptor-gamma and retinoid X receptor agonists synergistically suppress proliferation of immortalized endometrial stromal cells._x000D_	18571164
ciglitazone	Retinoid X Receptors / ag	ciglitazone	Retinoid X Receptors	C039671	D047488	Retinoid X Receptors	1	0	19288012	2009	Enhanced effects of PPARgamma ligands and RXR selective retinoids in combination to inhibit migration and invasiveness in cancer cells._x000D_	19288012
cintirorgon	Receptors, Retinoic Acid / ag	cintirorgon	Receptors, Retinoic Acid	C000709850	D018168	Receptors, Retinoic Acid	1	0	30819679	2019	Phase 1 Open-Label, Multicenter Study of First-in-Class ROR? Agonist LYC-55716 (Cintirorgon): Safety, Tolerability, and Preliminary Evidence of Antitumor Activity._x000D_	30819679
cintirorgon	retinoic acid receptor gamma / ag	cintirorgon	retinoic acid receptor gamma	C000709850	C082926	retinoic acid receptor gamma	1	0	30819679	2019	Phase 1 Open-Label, Multicenter Study of First-in-Class ROR? Agonist LYC-55716 (Cintirorgon): Safety, Tolerability, and Preliminary Evidence of Antitumor Activity._x000D_	30819679
Ciprofloxacin	Alcohol Oxidoreductases / antag	Ciprofloxacin	Alcohol Oxidoreductases	D002939	D000429	Alcohol Oxidoreductases	0	1	7902066	1993	Involvement of inhibitory and excitatory neurotransmitters in levofloxacin- and ciprofloxacin-induced convulsions in mice._x000D_	7902066
Cisplatin	Receptors, Retinoic Acid / ag	Cisplatin	Receptors, Retinoic Acid	D002945	D018168	Receptors, Retinoic Acid	1	0	26659823	2016	All-trans retinoic acid potentiates cisplatin-induced kidney injury in rats: impact of retinoic acid signaling pathway._x000D_	26659823
Cisplatin	Retinoic Acid Receptor alpha / ag	Cisplatin	Retinoic Acid Receptor alpha	D002945	D000072482	Retinoic Acid Receptor alpha	1	0	26659823	2016	All-trans retinoic acid potentiates cisplatin-induced kidney injury in rats: impact of retinoic acid signaling pathway._x000D_	26659823
citral	Retinal Dehydrogenase / antag	citral	Retinal Dehydrogenase	C007076	D050697	Retinal Dehydrogenase	0	1	29753302	2018	Contribution of Hepatic Retinaldehyde Dehydrogenase Induction to Impairment of Glucose Metabolism by High-Fat-Diet Feeding in C57BL/6J Mice._x000D_	29753302
Citrinin	Alcohol Oxidoreductases / antag	Citrinin	Alcohol Oxidoreductases	D002953	D000429	Alcohol Oxidoreductases	0	1	889862	1977	Time-dependent, irreversible inhibition of 3-hydroxy-3-methylglutaryl-coenzyme A reductase by the antibiotic citrinin._x000D_	889862
Clofibrate	Alcohol Oxidoreductases / antag	Clofibrate	Alcohol Oxidoreductases	D002994	D000429	Alcohol Oxidoreductases	0	1	1001403	1976	Lack of effect of clofibrate on hepatic HMG-CoA reductase activity in young swine in the postabsorptive state._x000D_	1001403
Clofibrate	Alcohol Oxidoreductases / antag	Clofibrate	Alcohol Oxidoreductases	D002994	D000429	Alcohol Oxidoreductases	0	1	5132896	1971	Clofibrate, inhibitor of intestinal cholesterogenesis._x000D_	5132896
Clofibrate	Alcohol Oxidoreductases / antag	Clofibrate	Alcohol Oxidoreductases	D002994	D000429	Alcohol Oxidoreductases	0	1	901472	1977	Inhibition of 3-hydroxy-3-methylglutaryl coenzyme A reductase in cultured L cells by the hypocholesterolemic drug clofibrate._x000D_	901472
Clofibrate	Retinal Dehydrogenase / antag	Clofibrate	Retinal Dehydrogenase	D002994	D050697	Retinal Dehydrogenase	0	1	12680773	2003	Reduction of all-trans-retinal in the mouse liver peroxisome fraction by the short-chain dehydrogenase/reductase RRD: induction by the PPAR alpha ligand clofibrate._x000D_	12680773
Coenzyme A	Alcohol Oxidoreductases / antag	Coenzyme A	Alcohol Oxidoreductases	D003065	D000429	Alcohol Oxidoreductases	0	1	4364278	1974	The inhibition of L-3-hydroxyacyl-CoA dehydrogenase by acetoacetyl-CoA and the possible effect of this inhibitor on fatty acid oxidation._x000D_	4364278
Colchicine	Alcohol Oxidoreductases / antag	Colchicine	Alcohol Oxidoreductases	D003078	D000429	Alcohol Oxidoreductases	0	1	179885	1976	Colchicine inhibits hepatic cholesterol synthesis and microsomal 3-hydroxy-3-methylglutaryl coenzyme A (HMG CoA reductase) activity._x000D_	179885
Contrast Media	Alcohol Oxidoreductases / antag	Contrast Media	Alcohol Oxidoreductases	D003287	D000429	Alcohol Oxidoreductases	0	1	4993594	1970	Physiologic significance of contrast-protein interactions. I. Study in vitro of some enzyme effects._x000D_	4993594
Contrast Media	Alcohol Oxidoreductases / antag	Contrast Media	Alcohol Oxidoreductases	D003287	D000429	Alcohol Oxidoreductases	0	1	4994694	1971	Nonspecific inhibition of enzymes by organic contrast media._x000D_	4994694
COUP Transcription Factor I	Receptors, Retinoic Acid / antag	COUP Transcription Factor I	Receptors, Retinoic Acid	D051838	D018168	Receptors, Retinoic Acid	0	1	7575611	1995	Antagonism of COUP-TF and PPAR alpha/RXR alpha on the activation of the malic enzyme gene promoter: modulation by 9-cis RA._x000D_	7575611
COUP Transcription Factor I	Retinoid X Receptors / antag	COUP Transcription Factor I	Retinoid X Receptors	D051838	D047488	Retinoid X Receptors	0	1	7575611	1995	Antagonism of COUP-TF and PPAR alpha/RXR alpha on the activation of the malic enzyme gene promoter: modulation by 9-cis RA._x000D_	7575611
Culture Media, Serum-Free	Retinoid X Receptors / ag	Culture Media, Serum-Free	Retinoid X Receptors	D016895	D047488	Retinoid X Receptors	1	0	19007552	2008	Development and quality of bovine morulae cultured in serum-free medium with specific retinoid receptor agonists._x000D_	19007552
Curcumin	Alcohol Oxidoreductases / antag	Curcumin	Alcohol Oxidoreductases	D003474	D000429	Alcohol Oxidoreductases	0	1	31619723	2019	Pentagamavunon-1 (PGV-1) inhibits ROS metabolic enzymes and suppresses tumor cell growth by inducing M phase (prometaphase) arrest and cell senescence._x000D_	31619723
Cyanamide	Alcohol Oxidoreductases / antag	Cyanamide	Alcohol Oxidoreductases	D003484	D000429	Alcohol Oxidoreductases	0	1	6353979	1983	Cardiovascular effects of acetaldehyde accumulation after ethanol ingestion: their modification by beta-adrenergic blockade and alcohol dehydrogenase inhibition._x000D_	6353979
Cyclic AMP	Alcohol Oxidoreductases / antag	Cyclic AMP	Alcohol Oxidoreductases	D000242	D000429	Alcohol Oxidoreductases	0	1	4356818	1973	Modulation of 3-hydroxy-3-methylglutaryl coenzyme A reductase activity with cAMP and wth protein fractions of rat liver cytosol._x000D_	4356818
Cyclic AMP	Receptors, Retinoic Acid / ag	Cyclic AMP	Receptors, Retinoic Acid	D000242	D018168	Receptors, Retinoic Acid	1	0	9351827	1997	Phosphorylation of activation functions AF-1 and AF-2 of RAR alpha and RAR gamma is indispensable for differentiation of F9 cells upon retinoic acid and cAMP treatment._x000D_	9351827
Cyclic AMP	Retinoic Acid Receptor alpha / ag	Cyclic AMP	Retinoic Acid Receptor alpha	D000242	D000072482	Retinoic Acid Receptor alpha	1	0	9351827	1997	Phosphorylation of activation functions AF-1 and AF-2 of RAR alpha and RAR gamma is indispensable for differentiation of F9 cells upon retinoic acid and cAMP treatment._x000D_	9351827
Cyclic AMP	retinoic acid receptor gamma / ag	Cyclic AMP	retinoic acid receptor gamma	D000242	C082926	retinoic acid receptor gamma	1	0	9351827	1997	Phosphorylation of activation functions AF-1 and AF-2 of RAR alpha and RAR gamma is indispensable for differentiation of F9 cells upon retinoic acid and cAMP treatment._x000D_	9351827
Cycloheximide	Alcohol Oxidoreductases / antag	Cycloheximide	Alcohol Oxidoreductases	D003513	D000429	Alcohol Oxidoreductases	0	1	1201382	1975	Rapid reduction of prostaglandin 15-hydroxy dehydrogenase activity in rat tissues after treatment with protein synthesis inhibitors._x000D_	1201382
cyclopropanol	Alcohol Oxidoreductases / antag	cyclopropanol	Alcohol Oxidoreductases	C043657	D000429	Alcohol Oxidoreductases	0	1	3896302	1985	Mechanism of action of methanol oxidase, reconstitution of methanol oxidase with 5-deazaflavin, and inactivation of methanol oxidase by cyclopropanol._x000D_	3896302
Cytarabine	Receptors, Retinoic Acid / antag	Cytarabine	Receptors, Retinoic Acid	D003561	D018168	Receptors, Retinoic Acid	0	1	24659340	2014	Comparative study of autophagy inhibition by 3MA and CQ on Cytarabine?induced death of leukaemia cells._x000D_	24659340
Cytarabine	Retinoic Acid Receptor alpha / antag	Cytarabine	Retinoic Acid Receptor alpha	D003561	D000072482	Retinoic Acid Receptor alpha	0	1	24659340	2014	Comparative study of autophagy inhibition by 3MA and CQ on Cytarabine?induced death of leukaemia cells._x000D_	24659340
Cytochrome c Group	Alcohol Oxidoreductases / antag	Cytochrome c Group	Alcohol Oxidoreductases	D003574	D000429	Alcohol Oxidoreductases	0	1	4354786	1973	Cytochrome c stimulated oxidation of ethanol by liver mitochondria._x000D_	4354786
Dactinomycin	Alcohol Oxidoreductases / antag	Dactinomycin	Alcohol Oxidoreductases	D003609	D000429	Alcohol Oxidoreductases	0	1	1201382	1975	Rapid reduction of prostaglandin 15-hydroxy dehydrogenase activity in rat tissues after treatment with protein synthesis inhibitors._x000D_	1201382
daidzein	Receptors, Retinoic Acid / antag	daidzein	Receptors, Retinoic Acid	C004742	D018168	Receptors, Retinoic Acid	0	1	26516892	2015	Combined Effects of Soy Isoflavones and ?-Carotene on Osteoblast Differentiation._x000D_	26516892
danthron	Retinoid X Receptor alpha / antag	danthron	Retinoid X Receptor alpha	C004315	D047490	Retinoid X Receptor alpha	0	1	21084305	2011	Danthron functions as a retinoic X receptor antagonist by stabilizing tetramers of the receptor._x000D_	21084305
Daunorubicin	Alcohol Oxidoreductases / antag	Daunorubicin	Alcohol Oxidoreductases	D003630	D000429	Alcohol Oxidoreductases	0	1	32621953	2020	The epigallocatechin gallate derivative Y6 reduces the cardiotoxicity and enhances the efficacy of daunorubicin against human hepatocellular carcinoma by inhibiting carbonyl reductase 1 expression._x000D_	32621953
Deanol	Alcohol Oxidoreductases / antag	Deanol	Alcohol Oxidoreductases	D003642	D000429	Alcohol Oxidoreductases	0	1	2405150	1990	Effect of dimethylaminoethanol, an inhibitor of betaine production, on the disposition of choline in the rat kidney._x000D_	2405150
decalpenic acid	Receptors, Retinoic Acid / ag	decalpenic acid	Receptors, Retinoic Acid	C574719	D018168	Receptors, Retinoic Acid	1	0	22618236	2012	Decalpenic acid induces early osteoblastic markers in pluripotent mesenchymal cells via activation of retinoic acid receptor ?._x000D_	22618236
decalpenic acid	retinoic acid receptor gamma / ag	decalpenic acid	retinoic acid receptor gamma	C574719	C082926	retinoic acid receptor gamma	1	0	22618236	2012	Decalpenic acid induces early osteoblastic markers in pluripotent mesenchymal cells via activation of retinoic acid receptor ?._x000D_	22618236
denileukin diftitox	Retinoid X Receptors / antag	denileukin diftitox	Retinoid X Receptors	C078456	D047488	Retinoid X Receptors	0	1	16516672	2006	Immunomodulatory effects of rexinoids._x000D_	16516672
Deoxycholic Acid	Alcohol Oxidoreductases / antag	Deoxycholic Acid	Alcohol Oxidoreductases	D003840	D000429	Alcohol Oxidoreductases	0	1	507815	1979	Kinetic changes following modification of rat liver alcohol dehydrogenase by deoxycholate._x000D_	507815
Dexamethasone	Alcohol Oxidoreductases / antag	Dexamethasone	Alcohol Oxidoreductases	D003907	D000429	Alcohol Oxidoreductases	0	1	16940989	2006	Effects of enzyme inducers and inhibitors on the pharmacokinetics of metformin in rats: involvement of CYP2C11, 2D1 and 3A1/2 for the metabolism of metformin._x000D_	16940989
Diacetyl	Alcohol Oxidoreductases / antag	Diacetyl	Alcohol Oxidoreductases	D003931	D000429	Alcohol Oxidoreductases	0	1	2681195	1989	Inactivation of Escherichia coli L-threonine dehydrogenase by 2,3-butanedione. Evidence for a catalytically essential arginine residue._x000D_	2681195
Diacetyl	Alcohol Oxidoreductases / antag	Diacetyl	Alcohol Oxidoreductases	D003931	D000429	Alcohol Oxidoreductases	0	1	3118957	1987	Inactivation of carbonyl reductase from human brain by phenylglyoxal and 2,3-butanedione: a comparison with aldehyde reductase and aldose reductase._x000D_	3118957
diallyl trisulfide	Retinal Dehydrogenase / antag	diallyl trisulfide	Retinal Dehydrogenase	C042577	D050697	Retinal Dehydrogenase	0	1	27129776	2016	Forkhead Box Q1 Is a Novel Target of Breast Cancer Stem Cell Inhibition by Diallyl Trisulfide._x000D_	27129776
diazepinylbenzoic acid	Receptors, Retinoic Acid / antag	diazepinylbenzoic acid	Receptors, Retinoic Acid	C438269	D018168	Receptors, Retinoic Acid	0	1	11712415	2001	[The molecular mechanisms by which PPAR gamma/RXR inhibitors improve insulin resistance]._x000D_	11712415
diazepinylbenzoic acid	Retinoid X Receptors / ag	diazepinylbenzoic acid	Retinoid X Receptors	C438269	D047488	Retinoid X Receptors	1	1	15857749	2005	HX531, a retinoid X receptor antagonist, inhibited the 9-cis retinoic acid-induced binding with steroid receptor coactivator-1 as detected by surface plasmon resonance._x000D_	15857749
diazepinylbenzoic acid	Retinoid X Receptors / antag	diazepinylbenzoic acid	Retinoid X Receptors	C438269	D047488	Retinoid X Receptors	0	1	11712415	2001	[The molecular mechanisms by which PPAR gamma/RXR inhibitors improve insulin resistance]._x000D_	11712415
diazepinylbenzoic acid	Retinoid X Receptors / antag	diazepinylbenzoic acid	Retinoid X Receptors	C438269	D047488	Retinoid X Receptors	1	1	15857749	2005	HX531, a retinoid X receptor antagonist, inhibited the 9-cis retinoic acid-induced binding with steroid receptor coactivator-1 as detected by surface plasmon resonance._x000D_	15857749
diazepinylbenzoic acid	Retinoid X Receptors / antag	diazepinylbenzoic acid	Retinoid X Receptors	C438269	D047488	Retinoid X Receptors	0	1	15877285	2005	A retinoid X receptor antagonist, HX531, improves leptin resistance without increasing plasma leptin level in KK-Ay mice under normal dietary conditions._x000D_	15877285
diazepinylbenzoic acid	Retinoid X Receptors / antag	diazepinylbenzoic acid	Retinoid X Receptors	C438269	D047488	Retinoid X Receptors	0	1	21956786	2012	RXR antagonism induces G0 /G1 cell cycle arrest and ameliorates obesity by up-regulating the p53-p21(Cip1) pathway in adipocytes._x000D_	21956786
diazepinylbenzoic acid	Retinoid X Receptors / antag	diazepinylbenzoic acid	Retinoid X Receptors	C438269	D047488	Retinoid X Receptors	0	1	25261877	2014	An antagonist of the retinoid X receptor reduces the viability of Trichuris muris in vitro._x000D_	25261877
Dicumarol	Alcohol Oxidoreductases / antag	Dicumarol	Alcohol Oxidoreductases	D001728	D000429	Alcohol Oxidoreductases	0	1	7510954	1994	Nitric oxide production depends on preceding tetrahydrobiopterin synthesis by endothelial cells: selective suppression of induced nitric oxide production by sepiapterin reductase inhibitors._x000D_	7510954
Diethyl Pyrocarbonate	Alcohol Oxidoreductases / antag	Diethyl Pyrocarbonate	Alcohol Oxidoreductases	D004047	D000429	Alcohol Oxidoreductases	0	1	1295893	1992	Modification of pig liver dimeric dihydrodiol dehydrogenase with diethylpyrocarbonate and by rose bengal-sensitized photooxidation: evidence for an active-site histidine residue._x000D_	1295893
Dimercaprol	Alcohol Oxidoreductases / antag	Dimercaprol	Alcohol Oxidoreductases	D004112	D000429	Alcohol Oxidoreductases	0	1	637562	1978	The inhibition of peroxidase and indole-3-acetic acid oxidase activity by British Anti-Lewisite._x000D_	637562
Dimethyl Sulfoxide	Alcohol Oxidoreductases / antag	Dimethyl Sulfoxide	Alcohol Oxidoreductases	D004121	D000429	Alcohol Oxidoreductases	0	1	4295948	1968	Dimethyl sulfoxide: an inhibitor of liver alcohol dehydrogenase._x000D_	4295948
Dimethyl Sulfoxide	Alcohol Oxidoreductases / antag	Dimethyl Sulfoxide	Alcohol Oxidoreductases	D004121	D000429	Alcohol Oxidoreductases	0	1	5568807	1971	Continued studies in the toxicology of dimethyl sulfoxide (DMSO)._x000D_	5568807
Dinoprostone	Receptors, Retinoic Acid / ag	Dinoprostone	Receptors, Retinoic Acid	D015232	D018168	Receptors, Retinoic Acid	1	1	19264469	2009	Effects of leukotriene B4 and prostaglandin E2 on the differentiation of murine Foxp3+ T regulatory cells and Th17 cells._x000D_	19264469
Dinoprostone	Receptors, Retinoic Acid / antag	Dinoprostone	Receptors, Retinoic Acid	D015232	D018168	Receptors, Retinoic Acid	1	1	19264469	2009	Effects of leukotriene B4 and prostaglandin E2 on the differentiation of murine Foxp3+ T regulatory cells and Th17 cells._x000D_	19264469
Diphtheria Toxin	Retinoid X Receptors / antag	Diphtheria Toxin	Retinoid X Receptors	D004167	D047488	Retinoid X Receptors	0	1	16516672	2006	Immunomodulatory effects of rexinoids._x000D_	16516672
Disulfiram	Alcohol Oxidoreductases / antag	Disulfiram	Alcohol Oxidoreductases	D004221	D000429	Alcohol Oxidoreductases	0	1	1507522	1992	Consecutive treatment of disulfiram inhibits ovarian carbonyl reductase activity in rats._x000D_	1507522
Disulfiram	Alcohol Oxidoreductases / antag	Disulfiram	Alcohol Oxidoreductases	D004221	D000429	Alcohol Oxidoreductases	0	1	3008585	1986	The effect of 5,5'-dithiobis(1-methyltetrazole) on cytoplasmic aldehyde dehydrogenase and its implications for cephalosporin-alcohol reactions._x000D_	3008585
Disulfiram	Alcohol Oxidoreductases / antag	Disulfiram	Alcohol Oxidoreductases	D004221	D000429	Alcohol Oxidoreductases	0	1	3901512	1985	[Aldehyde dehydrogenases in the rat liver after implantation of a prolonged-action preparation of an alcohol deterrent]._x000D_	3901512
Disulfiram	Alcohol Oxidoreductases / antag	Disulfiram	Alcohol Oxidoreductases	D004221	D000429	Alcohol Oxidoreductases	0	1	4357069	1973	Effect of disulfiram on the urinary D-glucaric acid excretion and activity of some enzymes involved in drug metabolism in guinea-pig._x000D_	4357069
Disulfiram	Alcohol Oxidoreductases / antag	Disulfiram	Alcohol Oxidoreductases	D004221	D000429	Alcohol Oxidoreductases	0	1	4929216	1970	[Further facts about the effects of disulfiram]._x000D_	4929216
Disulfiram	Alcohol Oxidoreductases / antag	Disulfiram	Alcohol Oxidoreductases	D004221	D000429	Alcohol Oxidoreductases	0	1	5987882	1966	[The replacement of noradrenaline by dopamine as a postganglionic sympathetic transmitter in the inhibition of dopamine beta-hydroxylase by disulfiram]._x000D_	5987882
Disulfiram	Alcohol Oxidoreductases / antag	Disulfiram	Alcohol Oxidoreductases	D004221	D000429	Alcohol Oxidoreductases	0	1	6430908	1984	Metabolism of methylazoxymethanol acetate in the F344 rat and strain-2 guinea pig and its inhibition by pyrazole and disulfiram._x000D_	6430908
Disulfiram	Alcohol Oxidoreductases / antag	Disulfiram	Alcohol Oxidoreductases	D004221	D000429	Alcohol Oxidoreductases	0	1	7010034	1980	Inhibition of alcohol dehydrogenase by disulfiram; possible relation to the disulfiram-ethanol reaction._x000D_	7010034
Disulfiram	Alcohol Oxidoreductases / antag	Disulfiram	Alcohol Oxidoreductases	D004221	D000429	Alcohol Oxidoreductases	0	1	7030108	1981	The disulfiram (Antabuse)-Alcohol reaction in male alcoholics: its efficient management by 4-methylpyrazole._x000D_	7030108
Doxorubicin	Alcohol Oxidoreductases / antag	Doxorubicin	Alcohol Oxidoreductases	D004317	D000429	Alcohol Oxidoreductases	0	1	10632085	1999	Inhibition of aldo-keto reductases by phenobarbital alters metabolism, pharmacokinetics and toxicity of doxorubicin in rats._x000D_	10632085
Doxorubicin	Alcohol Oxidoreductases / antag	Doxorubicin	Alcohol Oxidoreductases	D004317	D000429	Alcohol Oxidoreductases	0	1	17572073	2007	Flavonoids as protectors against doxorubicin cardiotoxicity: role of iron chelation, antioxidant activity and inhibition of carbonyl reductase._x000D_	17572073
Doxorubicin	Alcohol Oxidoreductases / antag	Doxorubicin	Alcohol Oxidoreductases	D004317	D000429	Alcohol Oxidoreductases	0	1	25363561	2015	Protective effect of 23-hydroxybetulinic acid on doxorubicin-induced cardiotoxicity: a correlation with the inhibition of carbonyl reductase-mediated metabolism._x000D_	25363561
Doxorubicin	Alcohol Oxidoreductases / antag	Doxorubicin	Alcohol Oxidoreductases	D004317	D000429	Alcohol Oxidoreductases	0	1	26328486	2015	Up-Regulation of Carbonyl Reductase 1 Renders Development of Doxorubicin Resistance in Human Gastrointestinal Cancers._x000D_	26328486
Doxorubicin	Alcohol Oxidoreductases / antag	Doxorubicin	Alcohol Oxidoreductases	D004317	D000429	Alcohol Oxidoreductases	0	1	27357096	2017	Inhibition of Carbonyl Reductase 1 Safely Improves the Efficacy of Doxorubicin in Breast Cancer Treatment._x000D_	27357096
Doxorubicin	Receptors, Retinoic Acid / antag	Doxorubicin	Receptors, Retinoic Acid	D004317	D018168	Receptors, Retinoic Acid	0	1	32587261	2020	Variation in RARG increases susceptibility to doxorubicin-induced cardiotoxicity in patient specific induced pluripotent stem cell-derived cardiomyocytes._x000D_	32587261
Doxorubicin	retinoic acid receptor gamma / antag	Doxorubicin	retinoic acid receptor gamma	D004317	C082926	retinoic acid receptor gamma	0	1	32587261	2020	Variation in RARG increases susceptibility to doxorubicin-induced cardiotoxicity in patient specific induced pluripotent stem cell-derived cardiomyocytes._x000D_	32587261
Dydrogesterone	Retinoid X Receptor alpha / antag	Dydrogesterone	Retinoid X Receptor alpha	D004394	D047490	Retinoid X Receptor alpha	0	1	24936658	2014	The human orphan nuclear receptor tailless (TLX, NR2E1) is druggable._x000D_	24936658
edelfosine	Alcohol Oxidoreductases / antag	edelfosine	Alcohol Oxidoreductases	C026659	D000429	Alcohol Oxidoreductases	0	1	11087912	2000	Ether--lipid (alkyl-phospholipid) metabolism and the mechanism of action of ether--lipid analogues in Leishmania._x000D_	11087912
Edetic Acid	Alcohol Oxidoreductases / antag	Edetic Acid	Alcohol Oxidoreductases	D004492	D000429	Alcohol Oxidoreductases	0	1	11254169	2001	Inhibition of lignin peroxidase-mediated oxidation activity by ethylenediamine tetraacetic acid and N-N-N'-N'-tetramethylenediamine._x000D_	11254169
Edetic Acid	Alcohol Oxidoreductases / antag	Edetic Acid	Alcohol Oxidoreductases	D004492	D000429	Alcohol Oxidoreductases	0	1	1327955	1992	The mechanism of inhibition by EDTA and EGTA of methanol oxidation by methylotrophic bacteria._x000D_	1327955
Edetic Acid	Alcohol Oxidoreductases / antag	Edetic Acid	Alcohol Oxidoreductases	D004492	D000429	Alcohol Oxidoreductases	0	1	1328238	1992	On the mechanism of inhibition of the veratryl alcohol oxidase activity of lignin peroxidase H2 by EDTA._x000D_	1328238
Edetic Acid	Alcohol Oxidoreductases / antag	Edetic Acid	Alcohol Oxidoreductases	D004492	D000429	Alcohol Oxidoreductases	0	1	6420156	1984	The effect of EDTA and related chelating agents on the oxidation of methanol by the methylotrophic bacterium, Methylophilus methylotrophus._x000D_	6420156
Egtazic Acid	Alcohol Oxidoreductases / antag	Egtazic Acid	Alcohol Oxidoreductases	D004533	D000429	Alcohol Oxidoreductases	0	1	1327955	1992	The mechanism of inhibition by EDTA and EGTA of methanol oxidation by methylotrophic bacteria._x000D_	1327955
elaidic acid	Retinoid X Receptors / ag	elaidic acid	Retinoid X Receptors	C011459	D047488	Retinoid X Receptors	1	0	23800855	2013	Differential regulation of ABCA1 and macrophage cholesterol efflux by elaidic and oleic acids._x000D_	23800855
Enflurane	Alcohol Oxidoreductases / antag	Enflurane	Alcohol Oxidoreductases	D004737	D000429	Alcohol Oxidoreductases	0	1	3160217	1985	Acute interaction of halothane and enflurane with the metabolism of ethanol in isolated hepatocytes and liver cytosol preparations from the rat._x000D_	3160217
epigallocatechin gallate	Alcohol Oxidoreductases / antag	epigallocatechin gallate	Alcohol Oxidoreductases	C045651	D000429	Alcohol Oxidoreductases	0	1	15133034	2004	Evaluation of epigallocatechin gallate and related plant polyphenols as inhibitors of the FabG and FabI reductases of bacterial type II fatty-acid synthase._x000D_	15133034
ER 34617	Receptors, Retinoic Acid / ag	ER 34617	Receptors, Retinoic Acid	C404926	D018168	Receptors, Retinoic Acid	1	0	10715409	2000	Prolongation of mouse skin allograft survival by novel agonists selective for retinoic acid receptor-alpha._x000D_	10715409
ER 34617	Retinoic Acid Receptor alpha / ag	ER 34617	Retinoic Acid Receptor alpha	C404926	D000072482	Retinoic Acid Receptor alpha	1	0	10715409	2000	Prolongation of mouse skin allograft survival by novel agonists selective for retinoic acid receptor-alpha._x000D_	10715409
ER 38925	Receptors, Retinoic Acid / ag	ER 38925	Receptors, Retinoic Acid	C406083	D018168	Receptors, Retinoic Acid	1	0	10715409	2000	Prolongation of mouse skin allograft survival by novel agonists selective for retinoic acid receptor-alpha._x000D_	10715409
ER 38925	Receptors, Retinoic Acid / ag	ER 38925	Receptors, Retinoic Acid	C406083	D018168	Receptors, Retinoic Acid	1	0	15096490	2004	Prevention of acute and chronic allograft rejection by a novel retinoic acid receptor-alpha-selective agonist._x000D_	15096490
ER 38925	Retinoic Acid Receptor alpha / ag	ER 38925	Retinoic Acid Receptor alpha	C406083	D000072482	Retinoic Acid Receptor alpha	1	0	10715409	2000	Prolongation of mouse skin allograft survival by novel agonists selective for retinoic acid receptor-alpha._x000D_	10715409
ER 38925	Retinoic Acid Receptor alpha / ag	ER 38925	Retinoic Acid Receptor alpha	C406083	D000072482	Retinoic Acid Receptor alpha	1	0	15096490	2004	Prevention of acute and chronic allograft rejection by a novel retinoic acid receptor-alpha-selective agonist._x000D_	15096490
Ethanol	Alcohol Oxidoreductases / antag	Ethanol	Alcohol Oxidoreductases	D000431	D000429	Alcohol Oxidoreductases	0	1	187179	1976	Ethyl alcohol and liver tryptophan oxygenase._x000D_	187179
Ethanol	Alcohol Oxidoreductases / antag	Ethanol	Alcohol Oxidoreductases	D000431	D000429	Alcohol Oxidoreductases	0	1	208509	1978	Inhibition by ethanol, acetaldehyde and trifluoroethanol of reactions catalysed by yeast and horse liver alcohol dehydrogenases._x000D_	208509
Ethanol	Alcohol Oxidoreductases / antag	Ethanol	Alcohol Oxidoreductases	D000431	D000429	Alcohol Oxidoreductases	0	1	2943133	1986	The mechanism of alcohol intolerance produced by various therapeutic agents._x000D_	2943133
Ethanol	Alcohol Oxidoreductases / antag	Ethanol	Alcohol Oxidoreductases	D000431	D000429	Alcohol Oxidoreductases	0	1	3156267	1985	Ethanol directly stimulates dihydrotestosterone conversion to 5 alpha-androstan-3 alpha, 17 beta-diol and 5 alpha-androstan-3 beta, 17 beta-diol in rat liver._x000D_	3156267
Ethanol	Alcohol Oxidoreductases / antag	Ethanol	Alcohol Oxidoreductases	D000431	D000429	Alcohol Oxidoreductases	0	1	4398759	1971	The inhibitory effect of ethanol on retinol oxidation by human liver and cattle retina._x000D_	4398759
Ethanol	Alcohol Oxidoreductases / antag	Ethanol	Alcohol Oxidoreductases	D000431	D000429	Alcohol Oxidoreductases	0	1	4469692	1974	Ethanol inhibition of vitamin A metabolism in the testes: possible mechanism for sterility in alcoholics._x000D_	4469692
Ethanol	Alcohol Oxidoreductases / antag	Ethanol	Alcohol Oxidoreductases	D000431	D000429	Alcohol Oxidoreductases	0	1	4705520	1973	Dark adaptation slowed by inhibitors of alcohol dehydrogenase in the albino rat._x000D_	4705520
Ethanol	Alcohol Oxidoreductases / antag	Ethanol	Alcohol Oxidoreductases	D000431	D000429	Alcohol Oxidoreductases	0	1	4809059	1974	Effects of ethanol on the transport of manganese by small intestine of the rat._x000D_	4809059
Ethanol	Alcohol Oxidoreductases / antag	Ethanol	Alcohol Oxidoreductases	D000431	D000429	Alcohol Oxidoreductases	0	1	490314	1979	Stimulation of p-nitroanisole O-demethylation by ethanol in perfused livers from fasted rats._x000D_	490314
Ethanol	Alcohol Oxidoreductases / antag	Ethanol	Alcohol Oxidoreductases	D000431	D000429	Alcohol Oxidoreductases	0	1	5133447	1971	Ethanol stimulates triglyceride synthesis by the intestine._x000D_	5133447
Ethanol	Alcohol Oxidoreductases / antag	Ethanol	Alcohol Oxidoreductases	D000431	D000429	Alcohol Oxidoreductases	0	1	5136465	1971	Interaction effects of ethanol and pyrazole in laboratory rodents._x000D_	5136465
Ethanol	Alcohol Oxidoreductases / antag	Ethanol	Alcohol Oxidoreductases	D000431	D000429	Alcohol Oxidoreductases	0	1	515510	1979	Influence of pyrazole, an inhibitor of alcohol dehydrogenase on the prenatal toxicity of ethanol in the rat._x000D_	515510
Ethanol	Alcohol Oxidoreductases / antag	Ethanol	Alcohol Oxidoreductases	D000431	D000429	Alcohol Oxidoreductases	0	1	5348539	1969	Liver cell necrosis in rats after prolonged ethanol ingestion under the influence of an alcohol-dehydrogenase inhibitor._x000D_	5348539
Ethanol	Alcohol Oxidoreductases / antag	Ethanol	Alcohol Oxidoreductases	D000431	D000429	Alcohol Oxidoreductases	0	1	5426990	1970	Prevention of the ethanol-induced fatty liver in the rat by phenobarbital._x000D_	5426990
Ethanol	Alcohol Oxidoreductases / antag	Ethanol	Alcohol Oxidoreductases	D000431	D000429	Alcohol Oxidoreductases	0	1	6340613	1983	Transient kinetic studies of substrate inhibition in the horse liver alcohol dehydrogenase reaction._x000D_	6340613
Ethanol	Alcohol Oxidoreductases / antag	Ethanol	Alcohol Oxidoreductases	D000431	D000429	Alcohol Oxidoreductases	0	1	6353986	1983	Evaluation of the differential in vivo toxic effects of ethanol and acetaldehyde on the hypothalamic-pituitary-gonadal axis using 4-methylpyrazole._x000D_	6353986
Ethanol	Alcohol Oxidoreductases / antag	Ethanol	Alcohol Oxidoreductases	D000431	D000429	Alcohol Oxidoreductases	0	1	6364455	1984	Determination of the proximate teratogen of the mouse fetal alcohol syndrome. 1. Teratogenicity of ethanol and acetaldehyde._x000D_	6364455
Ethanol	Alcohol Oxidoreductases / antag	Ethanol	Alcohol Oxidoreductases	D000431	D000429	Alcohol Oxidoreductases	0	1	6377583	1984	Transient induction of hepatic metallothionein following oral ethanol administration._x000D_	6377583
Ethanol	Alcohol Oxidoreductases / antag	Ethanol	Alcohol Oxidoreductases	D000431	D000429	Alcohol Oxidoreductases	0	1	6390058	1984	In vivo inhibition of liver alcohol dehydrogenase by ethanol administration._x000D_	6390058
Ethanol	Alcohol Oxidoreductases / antag	Ethanol	Alcohol Oxidoreductases	D000431	D000429	Alcohol Oxidoreductases	0	1	6437400	1984	Induction of the ethanol-inducible form of rabbit liver microsomal cytochrome P-450 by inhibitors of alcohol dehydrogenase._x000D_	6437400
Ethanol	Alcohol Oxidoreductases / antag	Ethanol	Alcohol Oxidoreductases	D000431	D000429	Alcohol Oxidoreductases	0	1	690249	1978	Comparative effects of chronic ethanol and acetaldehyde exposure on myocardial function in rats._x000D_	690249
Ethanol	Alcohol Oxidoreductases / antag	Ethanol	Alcohol Oxidoreductases	D000431	D000429	Alcohol Oxidoreductases	0	1	6994743	1980	Effect of ethanol administration on free proline and glutamate in the intact rat liver._x000D_	6994743
Ethanol	Alcohol Oxidoreductases / antag	Ethanol	Alcohol Oxidoreductases	D000431	D000429	Alcohol Oxidoreductases	0	1	7012517	1981	Ethanol-induced inhibitions of testicular steroidogenesis in the male rat: mechanisms of actions._x000D_	7012517
Ethanol	Alcohol Oxidoreductases / antag	Ethanol	Alcohol Oxidoreductases	D000431	D000429	Alcohol Oxidoreductases	0	1	7794970	1995	Alcohol inhibits the activation of NAD-linked dehydrogenases by calcium in brain and heart mitochondria._x000D_	7794970
Ethanol	Alcohol Oxidoreductases / antag	Ethanol	Alcohol Oxidoreductases	D000431	D000429	Alcohol Oxidoreductases	0	1	9973185	1998	Incorporation of exogenous precursors into neutral lipids and phospholipids in rat hepatocytes: effect of ethanol in vitro._x000D_	9973185
Ethanol	Receptors, Retinoic Acid / antag	Ethanol	Receptors, Retinoic Acid	D000431	D018168	Receptors, Retinoic Acid	0	1	20201933	2010	Ethanol impairs activation of retinoic acid receptors in cerebellar granule cells in a rodent model of fetal alcohol spectrum disorders._x000D_	20201933
Ethanol	Retinoic Acid Receptor alpha / antag	Ethanol	Retinoic Acid Receptor alpha	D000431	D000072482	Retinoic Acid Receptor alpha	0	1	20201933	2010	Ethanol impairs activation of retinoic acid receptors in cerebellar granule cells in a rodent model of fetal alcohol spectrum disorders._x000D_	20201933
Ethanol	retinoic acid receptor gamma / antag	Ethanol	retinoic acid receptor gamma	D000431	C082926	retinoic acid receptor gamma	0	1	20201933	2010	Ethanol impairs activation of retinoic acid receptors in cerebellar granule cells in a rodent model of fetal alcohol spectrum disorders._x000D_	20201933
ethylcholine aziridinium	Alcohol Oxidoreductases / antag	ethylcholine aziridinium	Alcohol Oxidoreductases	C044894	D000429	Alcohol Oxidoreductases	0	1	3899120	1985	The effects of inhibiting choline dehydrogenase on choline metabolism in mice._x000D_	3899120
ethylcholine aziridinium	Alcohol Oxidoreductases / antag	ethylcholine aziridinium	Alcohol Oxidoreductases	C044894	D000429	Alcohol Oxidoreductases	0	1	6387054	1984	Effect of ethyl choline mustard on choline dehydrogenase and other enzymes of choline metabolism._x000D_	6387054
Ethylene Chlorohydrin	Alcohol Oxidoreductases / antag	Ethylene Chlorohydrin	Alcohol Oxidoreductases	D005023	D000429	Alcohol Oxidoreductases	0	1	6353674	1983	Inhibition of alcohol dehydrogenase by chloral hydrate and trichloroethanol: possible role in the chloral hydrate-ethanol interaction._x000D_	6353674
Etodolac	Retinoid X Receptor alpha / antag	Etodolac	Retinoid X Receptor alpha	D017308	D047490	Retinoid X Receptor alpha	0	1	26275572	2015	A window-of-opportunity biomarker study of etodolac in resectable breast cancer._x000D_	26275572
Everolimus	Receptors, Retinoic Acid / antag	Everolimus	Receptors, Retinoic Acid	D000068338	D018168	Receptors, Retinoic Acid	0	1	19507250	2009	Inhibition of mammalian target of rapamycin signaling potentiates the effects of all-trans retinoic acid to induce growth arrest and differentiation of human acute myelogenous leukemia cells._x000D_	19507250
Fenofibrate	Retinoid X Receptors / ag	Fenofibrate	Retinoid X Receptors	D011345	D047488	Retinoid X Receptors	1	0	16525649	2006	Effects of PPAR and RXR ligands in semaphorin 6B gene expression of human MCF-7 breast cancer cells._x000D_	16525649
Fenretinide	Receptors, Retinoic Acid / antag	Fenretinide	Receptors, Retinoic Acid	D017313	D018168	Receptors, Retinoic Acid	0	1	10051523	1999	Induction of apoptosis by N-(4-hydroxyphenyl)retinamide and its association with reactive oxygen species, nuclear retinoic acid receptors, and apoptosis-related genes in human prostate carcinoma cells._x000D_	10051523
Fenretinide	Receptors, Retinoic Acid / antag	Fenretinide	Receptors, Retinoic Acid	D017313	D018168	Receptors, Retinoic Acid	0	1	11010810	2000	Effector mechanisms of fenretinide-induced apoptosis in neuroblastoma._x000D_	11010810
Fenretinide	Receptors, Retinoic Acid / antag	Fenretinide	Receptors, Retinoic Acid	D017313	D018168	Receptors, Retinoic Acid	0	1	12234979	2002	GADD153 and 12-lipoxygenase mediate fenretinide-induced apoptosis of neuroblastoma._x000D_	12234979
Fenretinide	Receptors, Retinoic Acid / antag	Fenretinide	Receptors, Retinoic Acid	D017313	D018168	Receptors, Retinoic Acid	0	1	12815470	2003	Fenretinide induces cytochrome c release, caspase 9 activation and apoptosis in the absence of mitochondrial membrane depolarisation._x000D_	12815470
Fenretinide	Receptors, Retinoic Acid / antag	Fenretinide	Receptors, Retinoic Acid	D017313	D018168	Receptors, Retinoic Acid	0	1	12880976	2003	Induction of GADD153 and Bak: novel molecular targets of fenretinide-induced apoptosis of neuroblastoma._x000D_	12880976
Fenretinide	Receptors, Retinoic Acid / antag	Fenretinide	Receptors, Retinoic Acid	D017313	D018168	Receptors, Retinoic Acid	0	1	16972258	2006	N-(4-hydroxyphenyl)retinamide induces apoptosis in human retinal pigment epithelial cells: retinoic acid receptors regulate apoptosis, reactive oxygen species generation, and the expression of heme oxygenase-1 and Gadd153._x000D_	16972258
Fenretinide	retinoic acid receptor beta / antag	Fenretinide	retinoic acid receptor beta	D017313	C082925	retinoic acid receptor beta	0	1	12234979	2002	GADD153 and 12-lipoxygenase mediate fenretinide-induced apoptosis of neuroblastoma._x000D_	12234979
Fenretinide	retinoic acid receptor gamma / antag	Fenretinide	retinoic acid receptor gamma	D017313	C082926	retinoic acid receptor gamma	0	1	12234979	2002	GADD153 and 12-lipoxygenase mediate fenretinide-induced apoptosis of neuroblastoma._x000D_	12234979
Fenretinide	Retinol-Binding Proteins, Plasma / antag	Fenretinide	Retinol-Binding Proteins, Plasma	D017313	D054839	Retinol-Binding Proteins, Plasma	0	1	23023528	2013	Investigation of oral fenretinide for treatment of geographic atrophy in age-related macular degeneration._x000D_	23023528
Ficusin	Retinal Dehydrogenase / antag	Ficusin	Retinal Dehydrogenase	D005363	D050697	Retinal Dehydrogenase	0	1	28219011	2017	Inhibition of the Aldehyde Dehydrogenase 1/2 Family by Psoralen and Coumarin Derivatives._x000D_	28219011
flavone	Alcohol Oxidoreductases / antag	flavone	Alcohol Oxidoreductases	C043562	D000429	Alcohol Oxidoreductases	0	1	17643414	2007	Flavone as PARP-1 inhibitor: its effect on lipopolysaccharide induced gene-expression._x000D_	17643414
Fluoxetine	Receptors, Retinoic Acid / antag	Fluoxetine	Receptors, Retinoic Acid	D005473	D018168	Receptors, Retinoic Acid	0	1	25981674	2015	Direct inhibition of retinoic acid catabolism by fluoxetine._x000D_	25981674
Folic Acid	Alcohol Oxidoreductases / antag	Folic Acid	Alcohol Oxidoreductases	D005492	D000429	Alcohol Oxidoreductases	0	1	509360	1979	Nonspecific inhibition of dehydrogenases by folates: an artifact._x000D_	509360
Follicle Stimulating Hormone	Alcohol Oxidoreductases / antag	Follicle Stimulating Hormone	Alcohol Oxidoreductases	D005640	D000429	Alcohol Oxidoreductases	0	1	4398897	1970	Inhibition of glyceraldehyde-3-phosphate dehydrogenase by follicle-stimulating hormone preparations in vitro._x000D_	4398897
Fomepizole	Alcohol Oxidoreductases / antag	Fomepizole	Alcohol Oxidoreductases	D000077604	D000429	Alcohol Oxidoreductases	0	1	3161523	1985	Voluntary consumption of ethanol and its consequences in C57 mice treated with 4-methylpyrazole._x000D_	3161523
Fomepizole	Alcohol Oxidoreductases / antag	Fomepizole	Alcohol Oxidoreductases	D000077604	D000429	Alcohol Oxidoreductases	0	1	6353976	1983	New inhibitors of alcohol dehydrogenase: studies in vivo and in vitro in the rat._x000D_	6353976
Fomepizole	Alcohol Oxidoreductases / antag	Fomepizole	Alcohol Oxidoreductases	D000077604	D000429	Alcohol Oxidoreductases	0	1	6353986	1983	Evaluation of the differential in vivo toxic effects of ethanol and acetaldehyde on the hypothalamic-pituitary-gonadal axis using 4-methylpyrazole._x000D_	6353986
Fomepizole	Alcohol Oxidoreductases / antag	Fomepizole	Alcohol Oxidoreductases	D000077604	D000429	Alcohol Oxidoreductases	0	1	6370140	1984	Kinetics of inhibition of ethanol metabolism in rats and the rate-limiting role of alcohol dehydrogenase._x000D_	6370140
Fomepizole	Alcohol Oxidoreductases / antag	Fomepizole	Alcohol Oxidoreductases	D000077604	D000429	Alcohol Oxidoreductases	0	1	6376038	1984	Normal electroretinogram and no toxicity signs after chronic and acute administration of the alcohol dehydrogenase inhibitor 4-methylpyrazole to the cynomolgus monkey (Macaca fascicularis)--a possible new treatment of methanol poisoning._x000D_	6376038
Fomepizole	Alcohol Oxidoreductases / antag	Fomepizole	Alcohol Oxidoreductases	D000077604	D000429	Alcohol Oxidoreductases	0	1	6383751	1984	Studies on the effect of 4-methylpyrazole on methanol poisoning using the monkey as an animal model: with particular reference to the ocular toxicity._x000D_	6383751
Fomepizole	Alcohol Oxidoreductases / antag	Fomepizole	Alcohol Oxidoreductases	D000077604	D000429	Alcohol Oxidoreductases	0	1	6990107	1980	Liver sinusoidal permeability to ethanol and xenon molecules._x000D_	6990107
Fomepizole	Alcohol Oxidoreductases / antag	Fomepizole	Alcohol Oxidoreductases	D000077604	D000429	Alcohol Oxidoreductases	0	1	7030108	1981	The disulfiram (Antabuse)-Alcohol reaction in male alcoholics: its efficient management by 4-methylpyrazole._x000D_	7030108
Formaldehyde	Alcohol Oxidoreductases / antag	Formaldehyde	Alcohol Oxidoreductases	D005557	D000429	Alcohol Oxidoreductases	0	1	1029022	1976	Protection against toxic effects of formaldehyde in vitro, and of methanol or formaldehyde in vivo, by subsequent administration of SH reagents._x000D_	1029022
Formaldehyde	Alcohol Oxidoreductases / antag	Formaldehyde	Alcohol Oxidoreductases	D005557	D000429	Alcohol Oxidoreductases	0	1	1191280	1975	Inactivation of alcohol and retinol dehydrogenases by acetaldehyde and formaldehyde._x000D_	1191280
Fructose	Alcohol Oxidoreductases / antag	Fructose	Alcohol Oxidoreductases	D005632	D000429	Alcohol Oxidoreductases	0	1	5126899	1971	The action of fructose on ethanol metabolism by intact isolated liver cells._x000D_	5126899
Furaldehyde	Alcohol Oxidoreductases / antag	Furaldehyde	Alcohol Oxidoreductases	D005662	D000429	Alcohol Oxidoreductases	0	1	19429550	2009	Silencing of NADPH-dependent oxidoreductase genes (yqhD and dkgA) in furfural-resistant ethanologenic Escherichia coli._x000D_	19429550
Galactose	Alcohol Oxidoreductases / antag	Galactose	Alcohol Oxidoreductases	D005690	D000429	Alcohol Oxidoreductases	0	1	5660111	1968	The effect of an aldose reductase inhibitor on the galactose-exposed rabbit lens._x000D_	5660111
galangin	Alcohol Oxidoreductases / antag	galangin	Alcohol Oxidoreductases	C037032	D000429	Alcohol Oxidoreductases	0	1	10739958	2000	Inhibitory effects of flavonoids on rabbit heart carbonyl reductase._x000D_	10739958
genipin	Receptors, Retinoic Acid / antag	genipin	Receptors, Retinoic Acid	C007834	D018168	Receptors, Retinoic Acid	0	1	23940731	2013	Requirement of retinoic acid receptor ? for genipin derivative-induced optic nerve regeneration in adult rat retina._x000D_	23940731
genipin	retinoic acid receptor beta / antag	genipin	retinoic acid receptor beta	C007834	C082925	retinoic acid receptor beta	0	1	23940731	2013	Requirement of retinoic acid receptor ? for genipin derivative-induced optic nerve regeneration in adult rat retina._x000D_	23940731
Genistein	Receptors, Retinoic Acid / antag	Genistein	Receptors, Retinoic Acid	D019833	D018168	Receptors, Retinoic Acid	0	1	19490995	2009	Impact of genistein on maturation of mouse oocytes, fertilization, and fetal development._x000D_	19490995
genistin	Retinoic Acid 4-Hydroxylase / antag	genistin	Retinoic Acid 4-Hydroxylase	C040641	D000072516	Retinoic Acid 4-Hydroxylase	0	1	33268713	2020	Isoflavones Suppress Cyp26b1 Expression in the Murine Colonic Lamina Propria._x000D_	33268713
gibberellic acid	Alcohol Oxidoreductases / antag	gibberellic acid	Alcohol Oxidoreductases	C007842	D000429	Alcohol Oxidoreductases	0	1	25710173	2015	Effects of exogenous gibberellic acid3 on iron and manganese plaque amounts and iron and manganese uptake in rice._x000D_	25710173
Glucose	Alcohol Oxidoreductases / antag	Glucose	Alcohol Oxidoreductases	D005947	D000429	Alcohol Oxidoreductases	0	1	4402538	1972	Inhibition of glucose-induced release of insulin by aldose reductase inhibitors._x000D_	4402538
Glucose	Retinoid X Receptors / ag	Glucose	Retinoid X Receptors	D005947	D047488	Retinoid X Receptors	1	0	24391011	2013	RXR agonists inhibit high glucose-induced upregulation of inflammation by suppressing activation of the NADPH oxidase-nuclear factor-?B pathway in human endothelial cells._x000D_	24391011
Glutathione Disulfide	Alcohol Oxidoreductases / antag	Glutathione Disulfide	Alcohol Oxidoreductases	D019803	D000429	Alcohol Oxidoreductases	0	1	23261715	2013	Modulation of activity and inhibitor sensitivity of rabbit aldose reductase-like protein (AKR1B19) by oxidized glutathione and SH-reagents._x000D_	23261715
glycollate oxidase	Alcohol Oxidoreductases / antag	glycollate oxidase	Alcohol Oxidoreductases	C020821	D000429	Alcohol Oxidoreductases	0	1	458816	1979	Quantitative structure-activity relationships involving the inhibition of glycolic acid oxidase by derivatives of glycolic and glyoxylic acids._x000D_	458816
Gossypol	Alcohol Oxidoreductases / antag	Gossypol	Alcohol Oxidoreductases	D006072	D000429	Alcohol Oxidoreductases	0	1	1340324	1992	Further studies on the in vitro activity of gossypol as antiamebic agent._x000D_	1340324
Gossypol	Alcohol Oxidoreductases / antag	Gossypol	Alcohol Oxidoreductases	D006072	D000429	Alcohol Oxidoreductases	0	1	6370265	1984	Inhibition by gossypol of oxidoreductases from Trypanosoma cruzi._x000D_	6370265
Granulocyte-Macrophage Colony-Stimulating Factor	Receptors, Retinoic Acid / antag	Granulocyte-Macrophage Colony-Stimulating Factor	Receptors, Retinoic Acid	D016178	D018168	Receptors, Retinoic Acid	0	1	24788806	2014	Retinoic acid and GM-CSF coordinately induce retinal dehydrogenase 2 (RALDH2) expression through cooperation between the RAR/RXR complex and Sp1 in dendritic cells._x000D_	24788806
Griseofulvin	Receptors, Retinoic Acid / antag	Griseofulvin	Receptors, Retinoic Acid	D006118	D018168	Receptors, Retinoic Acid	0	1	9548566	1998	Inhibition of PPAR alpha/RXR alpha-mediated direct hyperplasia pathways during griseofulvin-induced hepatocarcinogenesis._x000D_	9548566
Griseofulvin	Retinoic Acid Receptor alpha / antag	Griseofulvin	Retinoic Acid Receptor alpha	D006118	D000072482	Retinoic Acid Receptor alpha	0	1	9548566	1998	Inhibition of PPAR alpha/RXR alpha-mediated direct hyperplasia pathways during griseofulvin-induced hepatocarcinogenesis._x000D_	9548566
Griseofulvin	retinoic acid receptor beta / antag	Griseofulvin	retinoic acid receptor beta	D006118	C082925	retinoic acid receptor beta	0	1	9548566	1998	Inhibition of PPAR alpha/RXR alpha-mediated direct hyperplasia pathways during griseofulvin-induced hepatocarcinogenesis._x000D_	9548566
Griseofulvin	retinoic acid receptor gamma / antag	Griseofulvin	retinoic acid receptor gamma	D006118	C082926	retinoic acid receptor gamma	0	1	9548566	1998	Inhibition of PPAR alpha/RXR alpha-mediated direct hyperplasia pathways during griseofulvin-induced hepatocarcinogenesis._x000D_	9548566
Griseofulvin	Retinoid X Receptors / antag	Griseofulvin	Retinoid X Receptors	D006118	D047488	Retinoid X Receptors	0	1	9548566	1998	Inhibition of PPAR alpha/RXR alpha-mediated direct hyperplasia pathways during griseofulvin-induced hepatocarcinogenesis._x000D_	9548566
GSK 461364	Receptors, Retinoic Acid / antag	GSK 461364	Receptors, Retinoic Acid	C561573	D018168	Receptors, Retinoic Acid	0	1	22248814	2011	Pooled shRNA screen for sensitizers to inhibition of the mitotic regulator polo-like kinase (PLK1)._x000D_	22248814
GSK 461364	Retinoic Acid Receptor alpha / antag	GSK 461364	Retinoic Acid Receptor alpha	C561573	D000072482	Retinoic Acid Receptor alpha	0	1	22248814	2011	Pooled shRNA screen for sensitizers to inhibition of the mitotic regulator polo-like kinase (PLK1)._x000D_	22248814
GSK2981278	Receptors, Retinoic Acid / ag	GSK2981278	Receptors, Retinoic Acid	C000654586	D018168	Receptors, Retinoic Acid	1	0	29150844	2018	A phase I randomized controlled trial to evaluate safety and clinical effect of topically applied GSK2981278 ointment in a psoriasis plaque test._x000D_	29150844
GSK2981278	retinoic acid receptor gamma / ag	GSK2981278	retinoic acid receptor gamma	C000654586	C082926	retinoic acid receptor gamma	1	0	29150844	2018	A phase I randomized controlled trial to evaluate safety and clinical effect of topically applied GSK2981278 ointment in a psoriasis plaque test._x000D_	29150844
Guanidine	Alcohol Oxidoreductases / antag	Guanidine	Alcohol Oxidoreductases	D019791	D000429	Alcohol Oxidoreductases	0	1	10940644	2000	Comparison of inactivation and unfolding of methanol dehydrogenase during denaturation in guanidine hydrochloride and urea._x000D_	10940644
Guanidine	Alcohol Oxidoreductases / antag	Guanidine	Alcohol Oxidoreductases	D019791	D000429	Alcohol Oxidoreductases	0	1	2941076	1986	Effects of urea and guanidine hydrochloride on the activity and dynamical structure of equine liver alcohol dehydrogenase._x000D_	2941076
Halothane	Alcohol Oxidoreductases / antag	Halothane	Alcohol Oxidoreductases	D006221	D000429	Alcohol Oxidoreductases	0	1	3160217	1985	Acute interaction of halothane and enflurane with the metabolism of ethanol in isolated hepatocytes and liver cytosol preparations from the rat._x000D_	3160217
hexafluoroisopropanol	Receptors, Retinoic Acid / ag	hexafluoroisopropanol	Receptors, Retinoic Acid	C001337	D018168	Receptors, Retinoic Acid	1	0	29233651	2018	Identification of bicyclic hexafluoroisopropyl alcohol sulfonamides as retinoic acid receptor-related orphan receptor gamma (ROR?/RORc) inverse agonists. Employing structure-based drug design to improve pregnane X receptor (PXR) selectivity._x000D_	29233651
hexafluoroisopropanol	retinoic acid receptor gamma / ag	hexafluoroisopropanol	retinoic acid receptor gamma	C001337	C082926	retinoic acid receptor gamma	1	0	29233651	2018	Identification of bicyclic hexafluoroisopropyl alcohol sulfonamides as retinoic acid receptor-related orphan receptor gamma (ROR?/RORc) inverse agonists. Employing structure-based drug design to improve pregnane X receptor (PXR) selectivity._x000D_	29233651
Histamine	Alcohol Oxidoreductases / antag	Histamine	Alcohol Oxidoreductases	D006632	D000429	Alcohol Oxidoreductases	0	1	466870	1979	Liver alcohol and aldehyde dehydrogenase: inhibition and potentiation by histamine agonists and antagonists._x000D_	466870
Histidinol	Alcohol Oxidoreductases / antag	Histidinol	Alcohol Oxidoreductases	D006641	D000429	Alcohol Oxidoreductases	0	1	17698620	2007	Targeting of the Brucella suis virulence factor histidinol dehydrogenase by histidinol analogues results in inhibition of intramacrophagic multiplication of the pathogen._x000D_	17698620
homoisocitric acid	Alcohol Oxidoreductases / antag	homoisocitric acid	Alcohol Oxidoreductases	C517550	D000429	Alcohol Oxidoreductases	0	1	18086528	2008	Thiahomoisocitrate: a highly potent inhibitor of homoisocitrate dehydrogenase involved in the alpha-aminoadipate pathway._x000D_	18086528
honokiol	Retinoid X Receptor beta / ag	honokiol	Retinoid X Receptor beta	C005499	D049230	Retinoid X Receptor beta	1	0	20606297	2010	Honokiol increases ABCA1 expression level by activating retinoid X receptor beta._x000D_	20606297
honokiol	Retinoid X Receptors / ag	honokiol	Retinoid X Receptors	C005499	D047488	Retinoid X Receptors	1	0	20695472	2010	Identification of a naturally occurring rexinoid, honokiol, that activates the retinoid X receptor._x000D_	20695472
honokiol	Retinoid X Receptors / ag	honokiol	Retinoid X Receptors	C005499	D047488	Retinoid X Receptors	1	0	22223330	2012	A naturally occurring rexinoid, honokiol, can serve as a regulator of various retinoid x receptor heterodimers._x000D_	22223330
HX 600	Retinoid X Receptors / ag	HX 600	Retinoid X Receptors	C104181	D047488	Retinoid X Receptors	1	0	30063972	2018	HX600, a synthetic agonist for RXR-Nurr1 heterodimer complex, prevents ischemia-induced neuronal damage._x000D_	30063972
HX 630	Receptors, Retinoic Acid / ag	HX 630	Receptors, Retinoic Acid	C422175	D018168	Receptors, Retinoic Acid	1	0	24916544	2014	Cooperative therapeutic action of retinoic acid receptor and retinoid x receptor agonists in a mouse model of Alzheimer's disease._x000D_	24916544
HX 630	Retinoid X Receptors / ag	HX 630	Retinoid X Receptors	C422175	D047488	Retinoid X Receptors	1	0	16963076	2006	A new RXR agonist, HX630, suppresses intimal hyperplasia in a mouse blood flow cessation model._x000D_	16963076
HX 630	Retinoid X Receptors / ag	HX 630	Retinoid X Receptors	C422175	D047488	Retinoid X Receptors	1	0	24916544	2014	Cooperative therapeutic action of retinoic acid receptor and retinoid x receptor agonists in a mouse model of Alzheimer's disease._x000D_	24916544
HX 630	Retinoid X Receptors / ag	HX 630	Retinoid X Receptors	C422175	D047488	Retinoid X Receptors	1	0	26714014	2015	Effects of RXR Agonists on Cell Proliferation/Apoptosis and ACTH Secretion/Pomc Expression._x000D_	26714014
Hydrogen	Alcohol Oxidoreductases / antag	Hydrogen	Alcohol Oxidoreductases	D006859	D000429	Alcohol Oxidoreductases	0	1	1633	1975	[Effect of H+ and OH- ions on the physiological and biochemical properties of a Pseudomonas methanolica culture]._x000D_	1633
Hydrogen Peroxide	Alcohol Oxidoreductases / antag	Hydrogen Peroxide	Alcohol Oxidoreductases	D006861	D000429	Alcohol Oxidoreductases	0	1	19939499	2010	Hydrogen peroxide mediates the expression of ascorbate-related genes in response to methanol stimulation in Oncidium._x000D_	19939499
Hydrogen Peroxide	Alcohol Oxidoreductases / antag	Hydrogen Peroxide	Alcohol Oxidoreductases	D006861	D000429	Alcohol Oxidoreductases	0	1	216033	1978	Reactions of O-.2, H2O2 and other oxidants with sulfhydryl enzymes._x000D_	216033
Hydrogen Peroxide	Alcohol Oxidoreductases / antag	Hydrogen Peroxide	Alcohol Oxidoreductases	D006861	D000429	Alcohol Oxidoreductases	0	1	2403562	1990	Hydrogen peroxide mediates the oxidative inactivation of enzymes following the switch from anaerobic to aerobic metabolism in Klebsiella pneumoniae._x000D_	2403562
Hydrogen Peroxide	Receptors, Retinoic Acid / antag	Hydrogen Peroxide	Receptors, Retinoic Acid	D006861	D018168	Receptors, Retinoic Acid	0	1	11278809	2001	Selective roles of retinoic acid receptor and retinoid x receptor in the suppression of apoptosis by all-trans-retinoic acid._x000D_	11278809
Hydrogen Peroxide	Retinoid X Receptors / antag	Hydrogen Peroxide	Retinoid X Receptors	D006861	D047488	Retinoid X Receptors	0	1	11278809	2001	Selective roles of retinoic acid receptor and retinoid x receptor in the suppression of apoptosis by all-trans-retinoic acid._x000D_	11278809
Hydroxyurea	Alcohol Oxidoreductases / antag	Hydroxyurea	Alcohol Oxidoreductases	D006918	D000429	Alcohol Oxidoreductases	0	1	4989876	1970	N-substituted N'-hydroxythioureas._x000D_	4989876
imidazole	Alcohol Oxidoreductases / antag	imidazole	Alcohol Oxidoreductases	C029899	D000429	Alcohol Oxidoreductases	0	1	6437400	1984	Induction of the ethanol-inducible form of rabbit liver microsomal cytochrome P-450 by inhibitors of alcohol dehydrogenase._x000D_	6437400
imidazole	Alcohol Oxidoreductases / antag	imidazole	Alcohol Oxidoreductases	C029899	D000429	Alcohol Oxidoreductases	0	1	7037391	1981	The imidazole-promoted inactivation of horse-liver alcohol dehydrogenase._x000D_	7037391
Indomethacin	Alcohol Oxidoreductases / antag	Indomethacin	Alcohol Oxidoreductases	D007213	D000429	Alcohol Oxidoreductases	0	1	3542192	1987	Radiochemical detection of dihydrodiol dehydrogenase: distribution of the enzyme in male Sprague-Dawley rat tissues and its sensitivity to inhibition by indomethacin and 6-medroxyprogesterone acetate._x000D_	3542192
Indomethacin	Alcohol Oxidoreductases / antag	Indomethacin	Alcohol Oxidoreductases	D007213	D000429	Alcohol Oxidoreductases	0	1	4370152	1974	Letter: Indomethacin, prostaglandin and hypercalcemia._x000D_	4370152
Indomethacin	Alcohol Oxidoreductases / antag	Indomethacin	Alcohol Oxidoreductases	D007213	D000429	Alcohol Oxidoreductases	0	1	4453620	1974	Inhibition by indomethacin and aspirin of 15-hydroxyprostaglandin dehydrogenase in vitro._x000D_	4453620
Indomethacin	Alcohol Oxidoreductases / antag	Indomethacin	Alcohol Oxidoreductases	D007213	D000429	Alcohol Oxidoreductases	0	1	8280759	1994	Chemical modification of arginine and lysine residues in coenzyme-binding domain of carbonyl reductase from rabbit kidney: indomethacin affords a significant protection against inactivation of the enzyme by phenylglyoxal._x000D_	8280759
Insulin	Alcohol Oxidoreductases / antag	Insulin	Alcohol Oxidoreductases	D007328	D000429	Alcohol Oxidoreductases	0	1	2863924	1985	Peroxisomal oxidases and suggestions for the mechanism of action of insulin and other hormones._x000D_	2863924
Insulin	Alcohol Oxidoreductases / antag	Insulin	Alcohol Oxidoreductases	D007328	D000429	Alcohol Oxidoreductases	0	1	5785585	1969	Effect of hyper- and hypoinsulinism on the metabolism of ethanol in rat liver._x000D_	5785585
Insulin	Receptors, Retinoic Acid / ag	Insulin	Receptors, Retinoic Acid	D007328	D018168	Receptors, Retinoic Acid	1	0	9121558	1997	Sensitization of diabetic and obese mice to insulin by retinoid X receptor agonists._x000D_	9121558
Insulin	Retinoid X Receptors / ag	Insulin	Retinoid X Receptors	D007328	D047488	Retinoid X Receptors	1	0	9121558	1997	Sensitization of diabetic and obese mice to insulin by retinoid X receptor agonists._x000D_	9121558
Insulin-Like Growth Factor Binding Protein 3	Receptors, Retinoic Acid / ag	Insulin-Like Growth Factor Binding Protein 3	Receptors, Retinoic Acid	D018972	D018168	Receptors, Retinoic Acid	1	0	15026318	2004	Insulin-like growth factor binding protein-3 antagonizes the effects of retinoids in myeloid leukemia cells._x000D_	15026318
Insulin-Like Growth Factor Binding Protein 3	Retinoid X Receptors / ag	Insulin-Like Growth Factor Binding Protein 3	Retinoid X Receptors	D018972	D047488	Retinoid X Receptors	1	0	15026318	2004	Insulin-like growth factor binding protein-3 antagonizes the effects of retinoids in myeloid leukemia cells._x000D_	15026318
Interferon-gamma	Alcohol Oxidoreductases / antag	Interferon-gamma	Alcohol Oxidoreductases	D007371	D000429	Alcohol Oxidoreductases	0	1	7510954	1994	Nitric oxide production depends on preceding tetrahydrobiopterin synthesis by endothelial cells: selective suppression of induced nitric oxide production by sepiapterin reductase inhibitors._x000D_	7510954
Interferon-gamma	Receptors, Retinoic Acid / antag	Interferon-gamma	Receptors, Retinoic Acid	D007371	D018168	Receptors, Retinoic Acid	0	1	8274426	1993	Mechanism of synergistic action of all-trans- or 9-cis-retinoic acid and interferons in breast cancer cells._x000D_	8274426
Interferon-gamma	Retinoid X Receptors / antag	Interferon-gamma	Retinoid X Receptors	D007371	D047488	Retinoid X Receptors	0	1	8274426	1993	Mechanism of synergistic action of all-trans- or 9-cis-retinoic acid and interferons in breast cancer cells._x000D_	8274426
Interleukin-1	Receptors, Retinoic Acid / ag	Interleukin-1	Receptors, Retinoic Acid	D007375	D018168	Receptors, Retinoic Acid	1	0	19068145	2008	All-trans retinoic acid suppresses interleukin-6 expression in interleukin-1-stimulated synovial fibroblasts by inhibition of ERK1/2 pathway independently of RAR activation._x000D_	19068145
Interleukin-1	Receptors, Retinoic Acid / antag	Interleukin-1	Receptors, Retinoic Acid	D007375	D018168	Receptors, Retinoic Acid	0	1	12042033	2002	Overexpression of mucin genes induced by interleukin-1 beta, tumor necrosis factor-alpha, lipopolysaccharide, and neutrophil elastase is inhibited by a retinoic acid receptor alpha antagonist._x000D_	12042033
Interleukin-1	Retinoic Acid Receptor alpha / antag	Interleukin-1	Retinoic Acid Receptor alpha	D007375	D000072482	Retinoic Acid Receptor alpha	0	1	12042033	2002	Overexpression of mucin genes induced by interleukin-1 beta, tumor necrosis factor-alpha, lipopolysaccharide, and neutrophil elastase is inhibited by a retinoic acid receptor alpha antagonist._x000D_	12042033
Interleukin-2	Retinoid X Receptors / antag	Interleukin-2	Retinoid X Receptors	D007376	D047488	Retinoid X Receptors	0	1	16516672	2006	Immunomodulatory effects of rexinoids._x000D_	16516672
Interleukin-6	Receptors, Retinoic Acid / ag	Interleukin-6	Receptors, Retinoic Acid	D015850	D018168	Receptors, Retinoic Acid	1	0	11353797	2001	Pharmacological separation of the expression of tissue transglutaminase and apoptosis after chemotherapeutic treatment of HepG2 cells._x000D_	11353797
Interleukin-6	Retinoid X Receptors / ag	Interleukin-6	Retinoid X Receptors	D015850	D047488	Retinoid X Receptors	1	0	11353797	2001	Pharmacological separation of the expression of tissue transglutaminase and apoptosis after chemotherapeutic treatment of HepG2 cells._x000D_	11353797
Iodoacetic Acid	Alcohol Oxidoreductases / antag	Iodoacetic Acid	Alcohol Oxidoreductases	D019807	D000429	Alcohol Oxidoreductases	0	1	7028481	1981	Enzymatic catalysis in the affinity labelling of liver alcohol dehydrogenase with haloacids._x000D_	7028481
Iron	Alcohol Oxidoreductases / antag	Iron	Alcohol Oxidoreductases	D007501	D000429	Alcohol Oxidoreductases	0	1	1730033	1992	Inactivation of propanediol oxidoreductase of Escherichia coli by metal-catalyzed oxidation._x000D_	1730033
IRX4204	Retinoid X Receptors / ag	IRX4204	Retinoid X Receptors	C000613032	D047488	Retinoid X Receptors	1	0	29860300	2018	Retinoid X Receptor Activation During Adipogenesis of Female Mesenchymal Stem Cells Programs a Dysfunctional Adipocyte._x000D_	29860300
IRX4204	Retinoid X Receptors / ag	IRX4204	Retinoid X Receptors	C000613032	D047488	Retinoid X Receptors	1	0	32976550	2021	Repurposing a novel anti-cancer RXR agonist to attenuate murine acute GVHD and maintain graft-versus-leukemia responses._x000D_	32976550
Isatin	Alcohol Oxidoreductases / antag	Isatin	Alcohol Oxidoreductases	D007510	D000429	Alcohol Oxidoreductases	0	1	2992519	1985	The mechanism of inhibition by 2,2'-pyridylisatogen tosylate of NADPH-linked enzyme activities in microsomes isolated from rat liver._x000D_	2992519
isoascorbic acid	Alcohol Oxidoreductases / antag	isoascorbic acid	Alcohol Oxidoreductases	C005056	D000429	Alcohol Oxidoreductases	0	1	2018468	1991	Inhibition of dimeric dihydrodiol dehydrogenases of rabbit and pig lens by ascorbic acid._x000D_	2018468
isobutyramide	Alcohol Oxidoreductases / antag	isobutyramide	Alcohol Oxidoreductases	C030197	D000429	Alcohol Oxidoreductases	0	1	6370140	1984	Kinetics of inhibition of ethanol metabolism in rats and the rate-limiting role of alcohol dehydrogenase._x000D_	6370140
Isoflurophate	Alcohol Oxidoreductases / antag	Isoflurophate	Alcohol Oxidoreductases	D007531	D000429	Alcohol Oxidoreductases	0	1	4231654	1967	[Experiments on the inhibition of glycolytic enzymes by diisopropylfluroophosphate]._x000D_	4231654
Isoflurophate	Alcohol Oxidoreductases / antag	Isoflurophate	Alcohol Oxidoreductases	D007531	D000429	Alcohol Oxidoreductases	0	1	4315129	1970	[Effect of diisopropylfluorophosphate (DFP) on alcohol dehydrogenase (E.C. 1.1.1.1.)]._x000D_	4315129
Isotretinoin	Alcohol Oxidoreductases / antag	Isotretinoin	Alcohol Oxidoreductases	D015474	D000429	Alcohol Oxidoreductases	0	1	10606761	2000	Substrate specificities and 13-cis-retinoic acid inhibition of human, mouse and bovine cis-retinol dehydrogenases._x000D_	10606761
Isotretinoin	Receptors, Retinoic Acid / ag	Isotretinoin	Receptors, Retinoic Acid	D015474	D018168	Receptors, Retinoic Acid	1	0	12814338	2003	Isotretinoin use and subsequent depression and suicide: presenting the evidence._x000D_	12814338
Isotretinoin	Receptors, Retinoic Acid / ag	Isotretinoin	Receptors, Retinoic Acid	D015474	D018168	Receptors, Retinoic Acid	1	1	18445226	2008	13-cis-retinoic acid alters the cellular morphology of slice-cultured serotonergic neurons in the rat._x000D_	18445226
Isotretinoin	Receptors, Retinoic Acid / ag	Isotretinoin	Receptors, Retinoic Acid	D015474	D018168	Receptors, Retinoic Acid	1	0	23088909	2012	Synthesis of retinoid enhancers based on 2-aminobenzothiazoles for anti-cancer therapy._x000D_	23088909
Isotretinoin	Receptors, Retinoic Acid / antag	Isotretinoin	Receptors, Retinoic Acid	D015474	D018168	Receptors, Retinoic Acid	0	1	12139723	2002	Superior effect of 9-cis retinoic acid (RA) compared with all-trans RA and 13-cis RA on the inhibition of clonogenic cell growth and the induction of apoptosis in OCI/AML-2 subclones: is the p53 pathway involved?_x000D_	12139723
Isotretinoin	Receptors, Retinoic Acid / antag	Isotretinoin	Receptors, Retinoic Acid	D015474	D018168	Receptors, Retinoic Acid	1	1	18445226	2008	13-cis-retinoic acid alters the cellular morphology of slice-cultured serotonergic neurons in the rat._x000D_	18445226
Isotretinoin	Receptors, Retinoic Acid / antag	Isotretinoin	Receptors, Retinoic Acid	D015474	D018168	Receptors, Retinoic Acid	0	1	8921345	1996	Retinoid-induced hypertriglyceridemia in rats is mediated by retinoic acid receptors._x000D_	8921345
Isotretinoin	Receptors, Retinoic Acid / antag	Isotretinoin	Receptors, Retinoic Acid	D015474	D018168	Receptors, Retinoic Acid	0	1	8937896	1996	Retinoid-induced epiphyseal plate closure in guinea pigs._x000D_	8937896
Isotretinoin	retinoic acid receptor, beta2, human / ag	Isotretinoin	retinoic acid receptor, beta2, human	D015474	C540966	retinoic acid receptor, beta2, human	1	0	23088909	2012	Synthesis of retinoid enhancers based on 2-aminobenzothiazoles for anti-cancer therapy._x000D_	23088909
Isotretinoin	Retinoid X Receptors / ag	Isotretinoin	Retinoid X Receptors	D015474	D047488	Retinoid X Receptors	1	1	18445226	2008	13-cis-retinoic acid alters the cellular morphology of slice-cultured serotonergic neurons in the rat._x000D_	18445226
Isotretinoin	Retinoid X Receptors / ag	Isotretinoin	Retinoid X Receptors	D015474	D047488	Retinoid X Receptors	1	0	29889596	2019	Retinoic acid receptor agonist as monotherapy for early-stage mycosis fungoides: does it work?_x000D_	29889596
Isotretinoin	Retinoid X Receptors / antag	Isotretinoin	Retinoid X Receptors	D015474	D047488	Retinoid X Receptors	1	1	18445226	2008	13-cis-retinoic acid alters the cellular morphology of slice-cultured serotonergic neurons in the rat._x000D_	18445226
Isotretinoin	retinol dehydrogenase / antag	Isotretinoin	retinol dehydrogenase	D015474	C022520	retinol dehydrogenase	0	1	10606761	2000	Substrate specificities and 13-cis-retinoic acid inhibition of human, mouse and bovine cis-retinol dehydrogenases._x000D_	10606761
Isotretinoin	retinol dehydrogenase 5 / antag	Isotretinoin	retinol dehydrogenase 5	D015474	C105846	retinol dehydrogenase 5	0	1	10606761	2000	Substrate specificities and 13-cis-retinoic acid inhibition of human, mouse and bovine cis-retinol dehydrogenases._x000D_	10606761
isovaleramide	Alcohol Oxidoreductases / antag	isovaleramide	Alcohol Oxidoreductases	C038165	D000429	Alcohol Oxidoreductases	0	1	6343601	1983	Inhibition by carboxamides and sulfoxides of liver alcohol dehydrogenase and ethanol metabolism._x000D_	6343601
Ketoconazole	Receptors, Retinoic Acid / ag	Ketoconazole	Receptors, Retinoic Acid	D007654	D018168	Receptors, Retinoic Acid	1	0	9077483	1997	The retinoid X receptor agonist 9-cis-retinoic acid and the 24-hydroxylase inhibitor ketoconazole increase activity of 1,25-dihydroxyvitamin D3 in human skin in vivo._x000D_	9077483
Ketoconazole	Retinoid X Receptors / ag	Ketoconazole	Retinoid X Receptors	D007654	D047488	Retinoid X Receptors	1	0	9077483	1997	The retinoid X receptor agonist 9-cis-retinoic acid and the 24-hydroxylase inhibitor ketoconazole increase activity of 1,25-dihydroxyvitamin D3 in human skin in vivo._x000D_	9077483
Lactoferrin	Receptors, Retinoic Acid / ag	Lactoferrin	Receptors, Retinoic Acid	D007781	D018168	Receptors, Retinoic Acid	1	1	20434866	2010	Retinoids, retinoid analogs, and lactoferrin interact and differentially affect cell viability of 2 bovine mammary cell types in vitro._x000D_	20434866
Lactoferrin	Receptors, Retinoic Acid / antag	Lactoferrin	Receptors, Retinoic Acid	D007781	D018168	Receptors, Retinoic Acid	1	1	20434866	2010	Retinoids, retinoid analogs, and lactoferrin interact and differentially affect cell viability of 2 bovine mammary cell types in vitro._x000D_	20434866
Latanoprost	Retinoid X Receptor alpha / antag	Latanoprost	Retinoid X Receptor alpha	D000077338	D047490	Retinoid X Receptor alpha	0	1	23989723	2013	Latanoprost effectively ameliorates glucose and lipid disorders in db/db and ob/ob mice._x000D_	23989723
LE 135	Receptors, Retinoic Acid / antag	LE 135	Receptors, Retinoic Acid	C104182	D018168	Receptors, Retinoic Acid	0	1	17615267	2007	Pharmacological regulation of adult stem cells: chondrogenesis can be induced using a synthetic inhibitor of the retinoic acid receptor._x000D_	17615267
LE 135	Receptors, Retinoic Acid / antag	LE 135	Receptors, Retinoic Acid	C104182	D018168	Receptors, Retinoic Acid	0	1	21763841	2011	Establishment of a rescue program for anorectal malformations induced by retinoic acid in mice._x000D_	21763841
LE 135	Receptors, Retinoic Acid / antag	LE 135	Receptors, Retinoic Acid	C104182	D018168	Receptors, Retinoic Acid	0	1	24308840	2014	LE135, a retinoid acid receptor antagonist, produces pain through direct activation of TRP channels._x000D_	24308840
LE 135	Receptors, Retinoic Acid / antag	LE 135	Receptors, Retinoic Acid	C104182	D018168	Receptors, Retinoic Acid	0	1	24851851	2014	Regulating chondrogenesis of human mesenchymal stromal cells with a retinoic Acid receptor-Beta inhibitor: differential sensitivity of chondral versus osteochondral development._x000D_	24851851
LE 135	retinoic acid receptor beta / antag	LE 135	retinoic acid receptor beta	C104182	C082925	retinoic acid receptor beta	0	1	17615267	2007	Pharmacological regulation of adult stem cells: chondrogenesis can be induced using a synthetic inhibitor of the retinoic acid receptor._x000D_	17615267
LE 135	retinoic acid receptor beta / antag	LE 135	retinoic acid receptor beta	C104182	C082925	retinoic acid receptor beta	0	1	24851851	2014	Regulating chondrogenesis of human mesenchymal stromal cells with a retinoic Acid receptor-Beta inhibitor: differential sensitivity of chondral versus osteochondral development._x000D_	24851851
LE 135	Retinoid X Receptor beta / antag	LE 135	Retinoid X Receptor beta	C104182	D049230	Retinoid X Receptor beta	0	1	21308729	2011	The role of retinoic acid receptor inhibitor LE135 on the osteochondral differentiation of human bone marrow mesenchymal stem cells._x000D_	21308729
LE 540	Receptors, Retinoic Acid / antag	LE 540	Receptors, Retinoic Acid	C104183	D018168	Receptors, Retinoic Acid	0	1	22000589	2011	Retinoic acid receptor antagonist LE540 attenuates wakefulness via the dopamine D1 receptor in mice._x000D_	22000589
Leukocyte Elastase	Receptors, Retinoic Acid / antag	Leukocyte Elastase	Receptors, Retinoic Acid	D019272	D018168	Receptors, Retinoic Acid	0	1	12042033	2002	Overexpression of mucin genes induced by interleukin-1 beta, tumor necrosis factor-alpha, lipopolysaccharide, and neutrophil elastase is inhibited by a retinoic acid receptor alpha antagonist._x000D_	12042033
Leukocyte Elastase	Retinoic Acid Receptor alpha / antag	Leukocyte Elastase	Retinoic Acid Receptor alpha	D019272	D000072482	Retinoic Acid Receptor alpha	0	1	12042033	2002	Overexpression of mucin genes induced by interleukin-1 beta, tumor necrosis factor-alpha, lipopolysaccharide, and neutrophil elastase is inhibited by a retinoic acid receptor alpha antagonist._x000D_	12042033
Leukotriene B4	Receptors, Retinoic Acid / ag	Leukotriene B4	Receptors, Retinoic Acid	D007975	D018168	Receptors, Retinoic Acid	1	1	19264469	2009	Effects of leukotriene B4 and prostaglandin E2 on the differentiation of murine Foxp3+ T regulatory cells and Th17 cells._x000D_	19264469
Leukotriene B4	Receptors, Retinoic Acid / antag	Leukotriene B4	Receptors, Retinoic Acid	D007975	D018168	Receptors, Retinoic Acid	1	1	19264469	2009	Effects of leukotriene B4 and prostaglandin E2 on the differentiation of murine Foxp3+ T regulatory cells and Th17 cells._x000D_	19264469
LG 100268	Receptors, Retinoic Acid / ag	LG 100268	Receptors, Retinoic Acid	C095104	D018168	Receptors, Retinoic Acid	1	0	10333046	1999	The RXR agonist LG100268 causes hepatomegaly, improves glycaemic control and decreases cardiovascular risk and cachexia in diabetic mice suffering from pancreatic beta-cell dysfunction._x000D_	10333046
LG 100268	Receptors, Retinoic Acid / ag	LG 100268	Receptors, Retinoic Acid	C095104	D018168	Receptors, Retinoic Acid	1	0	10951538	2000	Retinoid X receptor agonists have anti-obesity effects and improve insulin sensitivity in Zucker fa/fa rats._x000D_	10951538
LG 100268	Receptors, Retinoic Acid / ag	LG 100268	Receptors, Retinoic Acid	C095104	D018168	Receptors, Retinoic Acid	1	0	11259621	2001	Differential effects of rexinoids and thiazolidinediones on metabolic gene expression in diabetic rodents._x000D_	11259621
LG 100268	Receptors, Retinoic Acid / ag	LG 100268	Receptors, Retinoic Acid	C095104	D018168	Receptors, Retinoic Acid	1	0	11463859	2001	The rexinoid LG100754 is a novel RXR:PPARgamma agonist and decreases glucose levels in vivo._x000D_	11463859
LG 100268	Receptors, Retinoic Acid / ag	LG 100268	Receptors, Retinoic Acid	C095104	D018168	Receptors, Retinoic Acid	1	0	11782480	2002	The structural basis for the specificity of retinoid-X receptor-selective agonists: new insights into the role of helix H12._x000D_	11782480
LG 100268	Receptors, Retinoic Acid / ag	LG 100268	Receptors, Retinoic Acid	C095104	D018168	Receptors, Retinoic Acid	1	0	12130551	2002	Mechanism of selective retinoid X receptor agonist-induced hypothyroidism in the rat._x000D_	12130551
LG 100268	Receptors, Retinoic Acid / ag	LG 100268	Receptors, Retinoic Acid	C095104	D018168	Receptors, Retinoic Acid	1	1	23441952	2013	Differential effects of retinoids and inhibitors of ERK and p38 signaling on adipogenic and myogenic differentiation of P19 stem cells._x000D_	23441952
LG 100268	Receptors, Retinoic Acid / ag	LG 100268	Receptors, Retinoic Acid	C095104	D018168	Receptors, Retinoic Acid	1	1	8837780	1996	Activation of specific RXR heterodimers by an antagonist of RXR homodimers._x000D_	8837780
LG 100268	Receptors, Retinoic Acid / antag	LG 100268	Receptors, Retinoic Acid	C095104	D018168	Receptors, Retinoic Acid	1	1	23441952	2013	Differential effects of retinoids and inhibitors of ERK and p38 signaling on adipogenic and myogenic differentiation of P19 stem cells._x000D_	23441952
LG 100268	Receptors, Retinoic Acid / antag	LG 100268	Receptors, Retinoic Acid	C095104	D018168	Receptors, Retinoic Acid	1	1	8837780	1996	Activation of specific RXR heterodimers by an antagonist of RXR homodimers._x000D_	8837780
LG 100268	Retinoid X Receptors / ag	LG 100268	Retinoid X Receptors	C095104	D047488	Retinoid X Receptors	1	0	10333046	1999	The RXR agonist LG100268 causes hepatomegaly, improves glycaemic control and decreases cardiovascular risk and cachexia in diabetic mice suffering from pancreatic beta-cell dysfunction._x000D_	10333046
LG 100268	Retinoid X Receptors / ag	LG 100268	Retinoid X Receptors	C095104	D047488	Retinoid X Receptors	1	0	10951538	2000	Retinoid X receptor agonists have anti-obesity effects and improve insulin sensitivity in Zucker fa/fa rats._x000D_	10951538
LG 100268	Retinoid X Receptors / ag	LG 100268	Retinoid X Receptors	C095104	D047488	Retinoid X Receptors	1	0	11259621	2001	Differential effects of rexinoids and thiazolidinediones on metabolic gene expression in diabetic rodents._x000D_	11259621
LG 100268	Retinoid X Receptors / ag	LG 100268	Retinoid X Receptors	C095104	D047488	Retinoid X Receptors	1	0	11463859	2001	The rexinoid LG100754 is a novel RXR:PPARgamma agonist and decreases glucose levels in vivo._x000D_	11463859
LG 100268	Retinoid X Receptors / ag	LG 100268	Retinoid X Receptors	C095104	D047488	Retinoid X Receptors	1	0	11782480	2002	The structural basis for the specificity of retinoid-X receptor-selective agonists: new insights into the role of helix H12._x000D_	11782480
LG 100268	Retinoid X Receptors / ag	LG 100268	Retinoid X Receptors	C095104	D047488	Retinoid X Receptors	1	0	12130551	2002	Mechanism of selective retinoid X receptor agonist-induced hypothyroidism in the rat._x000D_	12130551
LG 100268	Retinoid X Receptors / ag	LG 100268	Retinoid X Receptors	C095104	D047488	Retinoid X Receptors	1	0	17869331	2007	Retinoid receptor-specific agonists regulate bovine in vitro early embryonic development, differentiation and expression of genes related to cell cycle arrest and apoptosis._x000D_	17869331
LG 100268	Retinoid X Receptors / ag	LG 100268	Retinoid X Receptors	C095104	D047488	Retinoid X Receptors	1	0	19007552	2008	Development and quality of bovine morulae cultured in serum-free medium with specific retinoid receptor agonists._x000D_	19007552
LG 100268	Retinoid X Receptors / ag	LG 100268	Retinoid X Receptors	C095104	D047488	Retinoid X Receptors	1	1	23441952	2013	Differential effects of retinoids and inhibitors of ERK and p38 signaling on adipogenic and myogenic differentiation of P19 stem cells._x000D_	23441952
LG 100268	Retinoid X Receptors / ag	LG 100268	Retinoid X Receptors	C095104	D047488	Retinoid X Receptors	1	0	25217640	2014	Amyloid-? pathology and APOE genotype modulate retinoid X receptor agonist activity in vivo._x000D_	25217640
LG 100268	Retinoid X Receptors / ag	LG 100268	Retinoid X Receptors	C095104	D047488	Retinoid X Receptors	1	1	8837780	1996	Activation of specific RXR heterodimers by an antagonist of RXR homodimers._x000D_	8837780
LG 100268	Retinoid X Receptors / antag	LG 100268	Retinoid X Receptors	C095104	D047488	Retinoid X Receptors	1	1	23441952	2013	Differential effects of retinoids and inhibitors of ERK and p38 signaling on adipogenic and myogenic differentiation of P19 stem cells._x000D_	23441952
LG 100268	Retinoid X Receptors / antag	LG 100268	Retinoid X Receptors	C095104	D047488	Retinoid X Receptors	1	1	8837780	1996	Activation of specific RXR heterodimers by an antagonist of RXR homodimers._x000D_	8837780
LG 100324	Receptors, Retinoic Acid / ag	LG 100324	Receptors, Retinoic Acid	C415128	D018168	Receptors, Retinoic Acid	1	0	10951538	2000	Retinoid X receptor agonists have anti-obesity effects and improve insulin sensitivity in Zucker fa/fa rats._x000D_	10951538
LG 100324	Retinoid X Receptors / ag	LG 100324	Retinoid X Receptors	C415128	D047488	Retinoid X Receptors	1	0	10951538	2000	Retinoid X receptor agonists have anti-obesity effects and improve insulin sensitivity in Zucker fa/fa rats._x000D_	10951538
LG 100754	Receptors, Retinoic Acid / ag	LG 100754	Receptors, Retinoic Acid	C101596	D018168	Receptors, Retinoic Acid	1	0	11463859	2001	The rexinoid LG100754 is a novel RXR:PPARgamma agonist and decreases glucose levels in vivo._x000D_	11463859
LG 100754	Receptors, Retinoic Acid / ag	LG 100754	Receptors, Retinoic Acid	C101596	D018168	Receptors, Retinoic Acid	1	1	8837780	1996	Activation of specific RXR heterodimers by an antagonist of RXR homodimers._x000D_	8837780
LG 100754	Receptors, Retinoic Acid / antag	LG 100754	Receptors, Retinoic Acid	C101596	D018168	Receptors, Retinoic Acid	1	1	8837780	1996	Activation of specific RXR heterodimers by an antagonist of RXR homodimers._x000D_	8837780
LG 100754	Retinoid X Receptors / ag	LG 100754	Retinoid X Receptors	C101596	D047488	Retinoid X Receptors	1	0	11463859	2001	The rexinoid LG100754 is a novel RXR:PPARgamma agonist and decreases glucose levels in vivo._x000D_	11463859
LG 100754	Retinoid X Receptors / ag	LG 100754	Retinoid X Receptors	C101596	D047488	Retinoid X Receptors	1	1	8837780	1996	Activation of specific RXR heterodimers by an antagonist of RXR homodimers._x000D_	8837780
LG 100754	Retinoid X Receptors / antag	LG 100754	Retinoid X Receptors	C101596	D047488	Retinoid X Receptors	1	1	8837780	1996	Activation of specific RXR heterodimers by an antagonist of RXR homodimers._x000D_	8837780
LG 101208	Retinoid X Receptors / antag	LG 101208	Retinoid X Receptors	C533893	D047488	Retinoid X Receptors	0	1	21458528	2011	A rexinoid antagonist increases the hypothalamic-pituitary-thyroid set point in mice and thyrotrope cells._x000D_	21458528
LG 268	Receptors, Retinoic Acid / ag	LG 268	Receptors, Retinoic Acid	C423914	D018168	Receptors, Retinoic Acid	1	0	11782480	2002	The structural basis for the specificity of retinoid-X receptor-selective agonists: new insights into the role of helix H12._x000D_	11782480
LG 268	Retinoid X Receptors / ag	LG 268	Retinoid X Receptors	C423914	D047488	Retinoid X Receptors	1	0	11782480	2002	The structural basis for the specificity of retinoid-X receptor-selective agonists: new insights into the role of helix H12._x000D_	11782480
luffariellolide	Receptors, Retinoic Acid / ag	luffariellolide	Receptors, Retinoic Acid	C076150	D018168	Receptors, Retinoic Acid	1	0	22642567	2012	Revealing a natural marine product as a novel agonist for retinoic acid receptors with a unique binding mode and inhibitory effects on cancer cells._x000D_	22642567
luffariellolide	Receptors, Retinoic Acid / ag	luffariellolide	Receptors, Retinoic Acid	C076150	D018168	Receptors, Retinoic Acid	1	0	22835216	2012	What lies beneath: natural products from marine organisms as nuclear receptor modulators._x000D_	22835216
luffariellolide	Retinoic Acid Receptor alpha / ag	luffariellolide	Retinoic Acid Receptor alpha	C076150	D000072482	Retinoic Acid Receptor alpha	1	0	22642567	2012	Revealing a natural marine product as a novel agonist for retinoic acid receptors with a unique binding mode and inhibitory effects on cancer cells._x000D_	22642567
luffariellolide	Retinoic Acid Receptor alpha / ag	luffariellolide	Retinoic Acid Receptor alpha	C076150	D000072482	Retinoic Acid Receptor alpha	1	0	22835216	2012	What lies beneath: natural products from marine organisms as nuclear receptor modulators._x000D_	22835216
luffariellolide	retinoic acid receptor beta / ag	luffariellolide	retinoic acid receptor beta	C076150	C082925	retinoic acid receptor beta	1	0	22642567	2012	Revealing a natural marine product as a novel agonist for retinoic acid receptors with a unique binding mode and inhibitory effects on cancer cells._x000D_	22642567
lumasiran	Alcohol Oxidoreductases / antag	lumasiran	Alcohol Oxidoreductases	C000716350	D000429	Alcohol Oxidoreductases	0	1	33405070	2021	Lumasiran: First Approval._x000D_	33405070
LY2955303	Receptors, Retinoic Acid / antag	LY2955303	Receptors, Retinoic Acid	C000621330	D018168	Receptors, Retinoic Acid	0	1	27261179	2016	Identification of potent and selective retinoic acid receptor gamma (RAR?) antagonists for the treatment of osteoarthritis pain using structure based drug design._x000D_	27261179
LY2955303	retinoic acid receptor gamma / antag	LY2955303	retinoic acid receptor gamma	C000621330	C082926	retinoic acid receptor gamma	0	1	27261179	2016	Identification of potent and selective retinoic acid receptor gamma (RAR?) antagonists for the treatment of osteoarthritis pain using structure based drug design._x000D_	27261179
Lycopene	Receptors, Retinoic Acid / antag	Lycopene	Receptors, Retinoic Acid	D000077276	D018168	Receptors, Retinoic Acid	0	1	28250025	2017	Synthesis of apo-13- and apo-15-lycopenoids, cleavage products of lycopene that are retinoic acid antagonists._x000D_	28250025
Lysinoalanine	Alcohol Oxidoreductases / antag	Lysinoalanine	Alcohol Oxidoreductases	D008241	D000429	Alcohol Oxidoreductases	0	1	6815182	1982	Lysinoalanine as a metal chelator. An implication for toxicity._x000D_	6815182
macozinone	Alcohol Oxidoreductases / antag	macozinone	Alcohol Oxidoreductases	C000592783	D000429	Alcohol Oxidoreductases	0	1	25987616	2015	The 8-Pyrrole-Benzothiazinones Are Noncovalent Inhibitors of DprE1 from Mycobacterium tuberculosis._x000D_	25987616
macrolactin S	Alcohol Oxidoreductases / antag	macrolactin S	Alcohol Oxidoreductases	C532687	D000429	Alcohol Oxidoreductases	0	1	19168985	2008	Macrolactin S, a new antibacterial agent with FabG-inhibitory activity from Bacillus sp. AT28._x000D_	19168985
magnaldehyde B	Retinoid X Receptors / ag	magnaldehyde B	Retinoid X Receptors	C587664	D047488	Retinoid X Receptors	1	0	32374156	2020	Discovery and SAR of Natural-Product-Inspired RXR Agonists with Heterodimer Selectivity to PPAR?-RXR._x000D_	32374156
Magnesium	Retinal Dehydrogenase / antag	Magnesium	Retinal Dehydrogenase	D008274	D050697	Retinal Dehydrogenase	0	1	16878979	2006	Selective alteration of the rate-limiting step in cytosolic aldehyde dehydrogenase through random mutagenesis._x000D_	16878979
magnolol	Retinoid X Receptor alpha / ag	magnolol	Retinoid X Receptor alpha	C005498	D047490	Retinoid X Receptor alpha	1	0	22140563	2011	Molecular determinants of magnolol targeting both RXR? and PPAR?._x000D_	22140563
matairesinol	Retinol-Binding Proteins / antag	matairesinol	Retinol-Binding Proteins	C068935	D012177	Retinol-Binding Proteins	0	1	32559555	2020	Matairesinol ameliorates experimental autoimmune uveitis by suppression of IRBP-specific Th17 cells._x000D_	32559555
Materia Medica	Receptors, Retinoic Acid / antag	Materia Medica	Receptors, Retinoic Acid	D008419	D018168	Receptors, Retinoic Acid	0	1	25090712	2014	[Effect of retinociacdi combined extracts from testudinis carapacis et plastri on proliferating in MSCs and its mechanism]._x000D_	25090712
Medroxyprogesterone	Alcohol Oxidoreductases / antag	Medroxyprogesterone	Alcohol Oxidoreductases	D008525	D000429	Alcohol Oxidoreductases	0	1	3542192	1987	Radiochemical detection of dihydrodiol dehydrogenase: distribution of the enzyme in male Sprague-Dawley rat tissues and its sensitivity to inhibition by indomethacin and 6-medroxyprogesterone acetate._x000D_	3542192
Mefloquine	Alcohol Oxidoreductases / antag	Mefloquine	Alcohol Oxidoreductases	D015767	D000429	Alcohol Oxidoreductases	0	1	2404493	1990	Comparative inhibitory effects of mefloquine and primaquine on hepatic drug-metabolizing enzymes._x000D_	2404493
Melatonin	Receptors, Retinoic Acid / ag	Melatonin	Receptors, Retinoic Acid	D008550	D018168	Receptors, Retinoic Acid	1	1	12662353	2003	Melatonin inhibits growth of diethylstilbestrol-induced prolactin-secreting pituitary tumor in vitro: possible involvement of nuclear RZR/ROR receptors._x000D_	12662353
Melatonin	Receptors, Retinoic Acid / antag	Melatonin	Receptors, Retinoic Acid	D008550	D018168	Receptors, Retinoic Acid	1	1	12662353	2003	Melatonin inhibits growth of diethylstilbestrol-induced prolactin-secreting pituitary tumor in vitro: possible involvement of nuclear RZR/ROR receptors._x000D_	12662353
Mercaptoethanol	Alcohol Oxidoreductases / antag	Mercaptoethanol	Alcohol Oxidoreductases	D008623	D000429	Alcohol Oxidoreductases	0	1	7016621	1981	Inactivation of yeast alcohol dehydrogenase by 2-mercaptoethanol: loss of zinc from the active centre._x000D_	7016621
Metformin	Alcohol Oxidoreductases / antag	Metformin	Alcohol Oxidoreductases	D008687	D000429	Alcohol Oxidoreductases	0	1	30668646	2019	Stem cell-like breast cancer cells with acquired resistance to metformin are sensitive to inhibitors of NADH-dependent CtBP dimerization._x000D_	30668646
Metformin	Retinal Dehydrogenase / antag	Metformin	Retinal Dehydrogenase	D008687	D050697	Retinal Dehydrogenase	0	1	32546966	2020	A Triple Combination of Metformin, Acetylsalicylic Acid, and Oseltamivir Phosphate Impacts Tumour Spheroid Viability and Upends Chemoresistance in Triple-Negative Breast Cancer._x000D_	32546966
Methamphetamine	Retinoid X Receptors / ag	Methamphetamine	Retinoid X Receptors	D008694	D047488	Retinoid X Receptors	1	0	17019405	2007	Peroxisome proliferator-activated receptor gamma activation relieves expression of behavioral sensitization to methamphetamine in mice._x000D_	17019405
Methanol	Alcohol Oxidoreductases / antag	Methanol	Alcohol Oxidoreductases	D000432	D000429	Alcohol Oxidoreductases	0	1	1029022	1976	Protection against toxic effects of formaldehyde in vitro, and of methanol or formaldehyde in vivo, by subsequent administration of SH reagents._x000D_	1029022
Methanol	Alcohol Oxidoreductases / antag	Methanol	Alcohol Oxidoreductases	D000432	D000429	Alcohol Oxidoreductases	0	1	19939499	2010	Hydrogen peroxide mediates the expression of ascorbate-related genes in response to methanol stimulation in Oncidium._x000D_	19939499
Methanol	Alcohol Oxidoreductases / antag	Methanol	Alcohol Oxidoreductases	D000432	D000429	Alcohol Oxidoreductases	0	1	4997719	1970	Inhibition of hepatic drug-metabolizing enzymes by pyridoxine-5-disulfide 2HCl-2H 2 O(pyrithioxine)._x000D_	4997719
Methanol	Alcohol Oxidoreductases / antag	Methanol	Alcohol Oxidoreductases	D000432	D000429	Alcohol Oxidoreductases	0	1	6376038	1984	Normal electroretinogram and no toxicity signs after chronic and acute administration of the alcohol dehydrogenase inhibitor 4-methylpyrazole to the cynomolgus monkey (Macaca fascicularis)--a possible new treatment of methanol poisoning._x000D_	6376038
Methanol	Alcohol Oxidoreductases / antag	Methanol	Alcohol Oxidoreductases	D000432	D000429	Alcohol Oxidoreductases	0	1	6383751	1984	Studies on the effect of 4-methylpyrazole on methanol poisoning using the monkey as an animal model: with particular reference to the ocular toxicity._x000D_	6383751
Methionine	Alcohol Oxidoreductases / antag	Methionine	Alcohol Oxidoreductases	D008715	D000429	Alcohol Oxidoreductases	0	1	884165	1977	Interactions of platinum complexes, peptides, methionine and dehydrogenases._x000D_	884165
Methotrexate	Alcohol Oxidoreductases / antag	Methotrexate	Alcohol Oxidoreductases	D008727	D000429	Alcohol Oxidoreductases	0	1	4475531	1974	Comparison of some diaminopyrimidines and amethopterin as inhibitors of insect cell proliferation and of insect folate-metabolizing enzymes._x000D_	4475531
Methoxychlor	Alcohol Oxidoreductases / antag	Methoxychlor	Alcohol Oxidoreductases	D008731	D000429	Alcohol Oxidoreductases	0	1	30107201	2018	Methoxychlor and its metabolite HPTE inhibit rat neurosteroidogenic 3?-hydroxysteroid dehydrogenase and retinol dehydrogenase 2._x000D_	30107201
Methoxychlor	retinol dehydrogenase / antag	Methoxychlor	retinol dehydrogenase	D008731	C022520	retinol dehydrogenase	0	1	30107201	2018	Methoxychlor and its metabolite HPTE inhibit rat neurosteroidogenic 3?-hydroxysteroid dehydrogenase and retinol dehydrogenase 2._x000D_	30107201
methyl 2-amino-6-(tert-butyl)-4,5,6,7-tetrahydrobenzo(b)thiophene-3-carboxylate	Retinoid X Receptor alpha / ag	methyl 2-amino-6-(tert-butyl)-4,5,6,7-tetrahydrobenzo(b)thiophene-3-carboxylate	Retinoid X Receptor alpha	C000607801	D047490	Retinoid X Receptor alpha	1	0	26026644	2015	Small molecule TBTC as a new selective retinoid X receptor ? agonist improves behavioral deficit in Alzheimer's disease model mice._x000D_	26026644
Methyl n-Butyl Ketone	Alcohol Oxidoreductases / antag	Methyl n-Butyl Ketone	Alcohol Oxidoreductases	D008742	D000429	Alcohol Oxidoreductases	0	1	3159129	1985	Inhibition of mouse liver alcohol dehydrogenase by methyl N-butyl ketone._x000D_	3159129
Metronidazole	Alcohol Oxidoreductases / antag	Metronidazole	Alcohol Oxidoreductases	D008795	D000429	Alcohol Oxidoreductases	0	1	4295369	1968	Inhibition of oxidizing enzymes by metronidazole._x000D_	4295369
Metronidazole	Alcohol Oxidoreductases / antag	Metronidazole	Alcohol Oxidoreductases	D008795	D000429	Alcohol Oxidoreductases	0	1	4340129	1972	Metabolic and pharmacologic interaction of ethanol and metronidazole in the rat._x000D_	4340129
Metronidazole	Alcohol Oxidoreductases / antag	Metronidazole	Alcohol Oxidoreductases	D008795	D000429	Alcohol Oxidoreductases	0	1	5592358	1967	[Inhibitory action of hydroxy-2-ethyl-1-methyl-2-nitro-5-imidazole on alcohol-dehydrogenase]._x000D_	5592358
Metronidazole	Alcohol Oxidoreductases / antag	Metronidazole	Alcohol Oxidoreductases	D008795	D000429	Alcohol Oxidoreductases	0	1	6065967	1967	Metronidazole and atypical human alcohol dehydrogenase._x000D_	6065967
metyrapone reductase	Alcohol Oxidoreductases / antag	metyrapone reductase	Alcohol Oxidoreductases	C073803	D000429	Alcohol Oxidoreductases	0	1	9226756	1997	Metyrapone reductase purified partially from liver microsomes of male rats: the enzyme differs from acetohexamide reductase._x000D_	9226756
miltefosine	Alcohol Oxidoreductases / antag	miltefosine	Alcohol Oxidoreductases	C039128	D000429	Alcohol Oxidoreductases	0	1	11087912	2000	Ether--lipid (alkyl-phospholipid) metabolism and the mechanism of action of ether--lipid analogues in Leishmania._x000D_	11087912
Minocycline	Receptors, Retinoic Acid / antag	Minocycline	Receptors, Retinoic Acid	D008911	D018168	Receptors, Retinoic Acid	0	1	30241502	2018	Anti-inflammatory effects of minocycline are mediated by retinoid signaling._x000D_	30241502
MM11453	Receptors, Retinoic Acid / ag	MM11453	Receptors, Retinoic Acid	C430403	D018168	Receptors, Retinoic Acid	1	0	11406543	2001	Apoptosis induction in cancer cells by a novel analogue of 6-[3-(1-adamantyl)-4-hydroxyphenyl]-2-naphthalenecarboxylic acid lacking retinoid receptor transcriptional activation activity._x000D_	11406543
Morphine	Receptors, Retinoic Acid / ag	Morphine	Receptors, Retinoic Acid	D009020	D018168	Receptors, Retinoic Acid	1	1	14741437	2004	RXR-induced TNF-alpha suppression is reversed by morphine in activated U937 cells._x000D_	14741437
Morphine	Receptors, Retinoic Acid / antag	Morphine	Receptors, Retinoic Acid	D009020	D018168	Receptors, Retinoic Acid	1	1	14741437	2004	RXR-induced TNF-alpha suppression is reversed by morphine in activated U937 cells._x000D_	14741437
Morphine	Receptors, Retinoic Acid / antag	Morphine	Receptors, Retinoic Acid	D009020	D018168	Receptors, Retinoic Acid	0	1	14976126	2004	Opioid-induced cardioprotection occurs via glycogen synthase kinase beta inhibition during reperfusion in intact rat hearts._x000D_	14976126
Morphine	Retinoid X Receptors / ag	Morphine	Retinoid X Receptors	D009020	D047488	Retinoid X Receptors	1	1	14741437	2004	RXR-induced TNF-alpha suppression is reversed by morphine in activated U937 cells._x000D_	14741437
Morphine	Retinoid X Receptors / ag	Morphine	Retinoid X Receptors	D009020	D047488	Retinoid X Receptors	1	0	15579281	2004	Nuclear receptor activation and interaction with morphine._x000D_	15579281
Morphine	Retinoid X Receptors / antag	Morphine	Retinoid X Receptors	D009020	D047488	Retinoid X Receptors	1	1	14741437	2004	RXR-induced TNF-alpha suppression is reversed by morphine in activated U937 cells._x000D_	14741437
Moxalactam	Alcohol Oxidoreductases / antag	Moxalactam	Alcohol Oxidoreductases	D009070	D000429	Alcohol Oxidoreductases	0	1	3516159	1986	Non-competitive inhibition of the alcohol dehydrogenase activity in rat liver by latamoxef, cefamandole or cefoperazone._x000D_	3516159
muqubilin A	Retinoic Acid Receptor alpha / ag	muqubilin A	Retinoic Acid Receptor alpha	C000632152	D000072482	Retinoic Acid Receptor alpha	1	0	30759808	2019	In Silico Identification and Experimental Validation of (-)-Muqubilin A, a Marine Norterpene Peroxide, as PPAR?/?-RXR? Agonist and RAR? Positive Allosteric Modulator._x000D_	30759808
Myristic Acid	Alcohol Oxidoreductases / antag	Myristic Acid	Alcohol Oxidoreductases	D019814	D000429	Alcohol Oxidoreductases	0	1	10443473	1999	Inhibition of rabbit heart carbonyl reductase by fatty acids._x000D_	10443473
N-(4-butoxybenzyl)formamide	Alcohol Oxidoreductases / antag	N-(4-butoxybenzyl)formamide	Alcohol Oxidoreductases	C039117	D000429	Alcohol Oxidoreductases	0	1	6353976	1983	New inhibitors of alcohol dehydrogenase: studies in vivo and in vitro in the rat._x000D_	6353976
N,N,N',N'-tetramethylethylenediamine	Alcohol Oxidoreductases / antag	N,N,N',N'-tetramethylethylenediamine	Alcohol Oxidoreductases	C005798	D000429	Alcohol Oxidoreductases	0	1	11254169	2001	Inhibition of lignin peroxidase-mediated oxidation activity by ethylenediamine tetraacetic acid and N-N-N'-N'-tetramethylenediamine._x000D_	11254169
N,N'-bis(dichloroacetyl)-1,8-octamethylenediamine	Retinal Dehydrogenase / antag	N,N'-bis(dichloroacetyl)-1,8-octamethylenediamine	Retinal Dehydrogenase	C002491	D050697	Retinal Dehydrogenase	0	1	20705791	2011	Suppression of spermatogenesis by bisdichloroacetyldiamines is mediated by inhibition of testicular retinoic acid biosynthesis._x000D_	20705791
N6022	Alcohol Oxidoreductases / antag	N6022	Alcohol Oxidoreductases	C571360	D000429	Alcohol Oxidoreductases	0	1	22335564	2012	Mechanism of inhibition for N6022, a first-in-class drug targeting S-nitrosoglutathione reductase._x000D_	22335564
NAD	Alcohol Oxidoreductases / antag	NAD	Alcohol Oxidoreductases	D009243	D000429	Alcohol Oxidoreductases	0	1	2532931	1989	Inhibition of NAD glycohydrolase and ADP-ribosyl transferases by carbocyclic analogues of oxidized nicotinamide adenine dinucleotide._x000D_	2532931
NAD	Alcohol Oxidoreductases / antag	NAD	Alcohol Oxidoreductases	D009243	D000429	Alcohol Oxidoreductases	0	1	4367395	1974	Inhibition studies of dehydrogenases by structural analogues of NAD._x000D_	4367395
Naloxone	Alcohol Oxidoreductases / antag	Naloxone	Alcohol Oxidoreductases	D009270	D000429	Alcohol Oxidoreductases	0	1	2931080	1985	Narcan inhibition of human liver alcohol dehydrogenase._x000D_	2931080
narciclasine	Alcohol Oxidoreductases / antag	narciclasine	Alcohol Oxidoreductases	C010753	D000429	Alcohol Oxidoreductases	0	1	14593805	2003	Changes in some enzymes of microbodies and plastid development in excised radish cotyledons: effect of narciclasine._x000D_	14593805
N-ethyl-5-phenylisoxazolium-3'-sulfonate	Alcohol Oxidoreductases / antag	N-ethyl-5-phenylisoxazolium-3'-sulfonate	Alcohol Oxidoreductases	C009686	D000429	Alcohol Oxidoreductases	0	1	8745417	1996	Woodward's reagent K inactivation of Escherichia coli L-threonine dehydrogenase: increased absorbance at 340-350 nm is due to modification of cysteine and histidine residues, not aspartate or glutamate carboxyl groups._x000D_	8745417
Neuraminidase	Alcohol Oxidoreductases / antag	Neuraminidase	Alcohol Oxidoreductases	D009439	D000429	Alcohol Oxidoreductases	0	1	4352656	1973	Induction of lymphocyte transformation by sequential treatment with neuraminidase and galactose oxidase._x000D_	4352656
N-hydroxy-N-isopropyloxamate	Alcohol Oxidoreductases / antag	N-hydroxy-N-isopropyloxamate	Alcohol Oxidoreductases	C064405	D000429	Alcohol Oxidoreductases	0	1	8576056	1996	Metabolic effects of inhibitors of two enzymes of the branched-chain amino acid pathway in Salmonella typhimurium._x000D_	8576056
Niacin	Retinoid X Receptors / ag	Niacin	Retinoid X Receptors	D009525	D047488	Retinoid X Receptors	1	0	23781857	2014	Interspecies comparison of hepatic metabolism of six newly synthesized retinoid X receptor agonistic compounds possessing a 6-[N-ethyl-N-(alkoxyisopropylphenyl)amino]nicotinic acid skeleton in rat and human liver microsomes._x000D_	23781857
Niacinamide	Alcohol Oxidoreductases / antag	Niacinamide	Alcohol Oxidoreductases	D009536	D000429	Alcohol Oxidoreductases	0	1	4292712	1967	Effect of N1-alkylnicotinamide chlorides on glutamate oxidation in rat liver mitochondria._x000D_	4292712
nickel nitrilotriacetic acid	Receptors, Retinoic Acid / antag	nickel nitrilotriacetic acid	Receptors, Retinoic Acid	C088321	D018168	Receptors, Retinoic Acid	0	1	28807436	2017	Simple and efficient knockdown of His-tagged proteins by ternary molecules consisting of a His-tag ligand, a ubiquitin ligase ligand, and a cell-penetrating peptide._x000D_	28807436
nickel nitrilotriacetic acid	retinoic acid binding protein II, cellular / antag	nickel nitrilotriacetic acid	retinoic acid binding protein II, cellular	C088321	C082928	retinoic acid binding protein II, cellular	0	1	28807436	2017	Simple and efficient knockdown of His-tagged proteins by ternary molecules consisting of a His-tag ligand, a ubiquitin ligase ligand, and a cell-penetrating peptide._x000D_	28807436
nifuroxazide	Retinal Dehydrogenase / antag	nifuroxazide	Retinal Dehydrogenase	C013150	D050697	Retinal Dehydrogenase	0	1	30293938	2018	ALDH1 Bio-activates Nifuroxazide to Eradicate ALDHHigh Melanoma-Initiating Cells._x000D_	30293938
N-isopropyloxamate	Alcohol Oxidoreductases / antag	N-isopropyloxamate	Alcohol Oxidoreductases	C109929	D000429	Alcohol Oxidoreductases	0	1	14506918	2003	Inhibition of Trypanosoma cruzi alpha-hydroxyacid dehydrogenase-isozyme II by N-isopropyl oxamate and its effect on intact epimastigotes._x000D_	14506918
Nitric Oxide	Retinoid X Receptors / ag	Nitric Oxide	Retinoid X Receptors	D009569	D047488	Retinoid X Receptors	1	0	19732722	2009	Growth factor-antagonized rexinoid apoptosis involves permissive PPARgamma/RXR heterodimers to activate the intrinsic death pathway by NO._x000D_	19732722
Nitrogen	Alcohol Oxidoreductases / antag	Nitrogen	Alcohol Oxidoreductases	D009584	D000429	Alcohol Oxidoreductases	0	1	6364988	1984	Binding of ligands to the catalytic zinc ion in horse liver alcohol dehydrogenase._x000D_	6364988
nonaarginine	Receptors, Retinoic Acid / antag	nonaarginine	Receptors, Retinoic Acid	C491427	D018168	Receptors, Retinoic Acid	0	1	28807436	2017	Simple and efficient knockdown of His-tagged proteins by ternary molecules consisting of a His-tag ligand, a ubiquitin ligase ligand, and a cell-penetrating peptide._x000D_	28807436
nonaarginine	retinoic acid binding protein II, cellular / antag	nonaarginine	retinoic acid binding protein II, cellular	C491427	C082928	retinoic acid binding protein II, cellular	0	1	28807436	2017	Simple and efficient knockdown of His-tagged proteins by ternary molecules consisting of a His-tag ligand, a ubiquitin ligase ligand, and a cell-penetrating peptide._x000D_	28807436
notoginsenoside R1	Alcohol Oxidoreductases / antag	notoginsenoside R1	Alcohol Oxidoreductases	C072936	D000429	Alcohol Oxidoreductases	0	1	25834921	2016	Effects of notoginsenoside R1 on CYP1A2, CYP2C11, CYP2D1, and CYP3A1/2 activities in rats by cocktail probe drugs._x000D_	25834921
Nr2f1 protein, mouse	Receptors, Retinoic Acid / antag	Nr2f1 protein, mouse	Receptors, Retinoic Acid	C497590	D018168	Receptors, Retinoic Acid	0	1	7575611	1995	Antagonism of COUP-TF and PPAR alpha/RXR alpha on the activation of the malic enzyme gene promoter: modulation by 9-cis RA._x000D_	7575611
Nr2f1 protein, mouse	Retinoid X Receptors / antag	Nr2f1 protein, mouse	Retinoid X Receptors	C497590	D047488	Retinoid X Receptors	0	1	7575611	1995	Antagonism of COUP-TF and PPAR alpha/RXR alpha on the activation of the malic enzyme gene promoter: modulation by 9-cis RA._x000D_	7575611
octa-2,4,6-trienoic acid	Receptors, Retinoic Acid / ag	octa-2,4,6-trienoic acid	Receptors, Retinoic Acid	C062198	D018168	Receptors, Retinoic Acid	1	0	10815891	2000	Initial clinical trial of a high-affinity retinoic acid receptor ligand (LGD1550)._x000D_	10815891
octa-2,4,6-trienoic acid	Receptors, Retinoic Acid / ag	octa-2,4,6-trienoic acid	Receptors, Retinoic Acid	C062198	D018168	Receptors, Retinoic Acid	1	1	16951191	2006	Agonist and antagonist of retinoic acid receptors cause similar changes in gene expression and induce senescence-like growth arrest in MCF-7 breast carcinoma cells._x000D_	16951191
octa-2,4,6-trienoic acid	Receptors, Retinoic Acid / antag	octa-2,4,6-trienoic acid	Receptors, Retinoic Acid	C062198	D018168	Receptors, Retinoic Acid	1	1	16951191	2006	Agonist and antagonist of retinoic acid receptors cause similar changes in gene expression and induce senescence-like growth arrest in MCF-7 breast carcinoma cells._x000D_	16951191
Ofloxacin	Alcohol Oxidoreductases / antag	Ofloxacin	Alcohol Oxidoreductases	D015242	D000429	Alcohol Oxidoreductases	0	1	7902066	1993	Involvement of inhibitory and excitatory neurotransmitters in levofloxacin- and ciprofloxacin-induced convulsions in mice._x000D_	7902066
Oleic Acid	Retinoid X Receptors / ag	Oleic Acid	Retinoid X Receptors	D019301	D047488	Retinoid X Receptors	1	0	23800855	2013	Differential regulation of ABCA1 and macrophage cholesterol efflux by elaidic and oleic acids._x000D_	23800855
omega-Chloroacetophenone	Alcohol Oxidoreductases / antag	omega-Chloroacetophenone	Alcohol Oxidoreductases	D002721	D000429	Alcohol Oxidoreductases	0	1	4987695	1966	Action of w-chloroacetophenon on several enzymes._x000D_	4987695
Oseltamivir	Retinal Dehydrogenase / antag	Oseltamivir	Retinal Dehydrogenase	D053139	D050697	Retinal Dehydrogenase	0	1	32546966	2020	A Triple Combination of Metformin, Acetylsalicylic Acid, and Oseltamivir Phosphate Impacts Tumour Spheroid Viability and Upends Chemoresistance in Triple-Negative Breast Cancer._x000D_	32546966
oxamate (repellent)	Alcohol Oxidoreductases / antag	oxamate (repellent)	Alcohol Oxidoreductases	C048603	D000429	Alcohol Oxidoreductases	0	1	15761599	2004	Trypanosoma cruzi: inhibition of alpha-hydroxyacid dehydrogenase isozyme II by N-allyl and N-propyl oxamates and their effects on intact epimastigotes._x000D_	15761599
Oxamic Acid	Alcohol Oxidoreductases / antag	Oxamic Acid	Alcohol Oxidoreductases	D010072	D000429	Alcohol Oxidoreductases	0	1	14506918	2003	Inhibition of Trypanosoma cruzi alpha-hydroxyacid dehydrogenase-isozyme II by N-isopropyl oxamate and its effect on intact epimastigotes._x000D_	14506918
Oxamic Acid	Alcohol Oxidoreductases / antag	Oxamic Acid	Alcohol Oxidoreductases	D010072	D000429	Alcohol Oxidoreductases	0	1	9924984	1998	Inhibitory effects of anions and active site amino acid sequence of chicken liver L-2-hydroxyacid oxidase A, a member of the FMN-dependent alpha-hydroxyacid oxidizing enzyme family._x000D_	9924984
oxidized low density lipoprotein	Receptors, Retinoic Acid / ag	oxidized low density lipoprotein	Receptors, Retinoic Acid	C099252	D018168	Receptors, Retinoic Acid	1	0	15132822	2004	Oxidized LDL upregulated ATP binding cassette transporter-1 in THP-1 macrophages._x000D_	15132822
oxidized low density lipoprotein	Retinoid X Receptors / ag	oxidized low density lipoprotein	Retinoid X Receptors	C099252	D047488	Retinoid X Receptors	1	0	15132822	2004	Oxidized LDL upregulated ATP binding cassette transporter-1 in THP-1 macrophages._x000D_	15132822
oxybenzone	Retinoid X Receptors / ag	oxybenzone	Retinoid X Receptors	C005290	D047488	Retinoid X Receptors	1	1	28815487	2018	Benzophenone-3 Impairs Autophagy, Alters Epigenetic Status, and Disrupts Retinoid X Receptor Signaling in Apoptotic Neuronal Cells._x000D_	28815487
oxybenzone	Retinoid X Receptors / antag	oxybenzone	Retinoid X Receptors	C005290	D047488	Retinoid X Receptors	1	1	28815487	2018	Benzophenone-3 Impairs Autophagy, Alters Epigenetic Status, and Disrupts Retinoid X Receptor Signaling in Apoptotic Neuronal Cells._x000D_	28815487
Oxygen	Alcohol Oxidoreductases / antag	Oxygen	Alcohol Oxidoreductases	D010100	D000429	Alcohol Oxidoreductases	0	1	1310612	1992	Apparent oxygen-dependent inhibition by superoxide dismutase of the quinoprotein methanol dehydrogenase._x000D_	1310612
Oxygen	Alcohol Oxidoreductases / antag	Oxygen	Alcohol Oxidoreductases	D010100	D000429	Alcohol Oxidoreductases	0	1	167721	1975	The influence of environmental agents on prostaglandin biosynthesis and metabolism in the lung. Inhibition of lung 15-hydroxyprostaglandin dehydrogenase by exposure of guinea pigs to 100 per cent oxygen at atmospheric pressure._x000D_	167721
Oxygen	Alcohol Oxidoreductases / antag	Oxygen	Alcohol Oxidoreductases	D010100	D000429	Alcohol Oxidoreductases	0	1	216033	1978	Reactions of O-.2, H2O2 and other oxidants with sulfhydryl enzymes._x000D_	216033
Oxygen	Alcohol Oxidoreductases / antag	Oxygen	Alcohol Oxidoreductases	D010100	D000429	Alcohol Oxidoreductases	0	1	2403562	1990	Hydrogen peroxide mediates the oxidative inactivation of enzymes following the switch from anaerobic to aerobic metabolism in Klebsiella pneumoniae._x000D_	2403562
Oxygen	Alcohol Oxidoreductases / antag	Oxygen	Alcohol Oxidoreductases	D010100	D000429	Alcohol Oxidoreductases	0	1	5047694	1972	The Warburg effect in maize bundle sheath photosynthesis._x000D_	5047694
Oxygen	Retinoid X Receptors / antag	Oxygen	Retinoid X Receptors	D010100	D047488	Retinoid X Receptors	0	1	24286031	2013	High yields of oligodendrocyte lineage cells from human embryonic stem cells at physiological oxygen tensions for evaluation of translational biology._x000D_	24286031
PA024 compound	Retinoid X Receptors / ag	PA024 compound	Retinoid X Receptors	C000608768	D047488	Retinoid X Receptors	1	0	26714014	2015	Effects of RXR Agonists on Cell Proliferation/Apoptosis and ACTH Secretion/Pomc Expression._x000D_	26714014
PA024 compound	Retinoid X Receptors / antag	PA024 compound	Retinoid X Receptors	C000608768	D047488	Retinoid X Receptors	0	1	28800627	2017	Suppressive effects of RXR agonist PA024 on adrenal CYP11B2 expression, aldosterone secretion and blood pressure._x000D_	28800627
Paclitaxel	Receptors, Retinoic Acid / ag	Paclitaxel	Receptors, Retinoic Acid	D017239	D018168	Receptors, Retinoic Acid	1	0	11751388	2001	Synergistic cytotoxicity exhibited by combination treatment of selective retinoid ligands with taxol (Paclitaxel)._x000D_	11751388
Paclitaxel	Retinoic Acid Receptor alpha / ag	Paclitaxel	Retinoic Acid Receptor alpha	D017239	D000072482	Retinoic Acid Receptor alpha	1	0	11751388	2001	Synergistic cytotoxicity exhibited by combination treatment of selective retinoid ligands with taxol (Paclitaxel)._x000D_	11751388
Paclitaxel	retinoic acid receptor beta / ag	Paclitaxel	retinoic acid receptor beta	D017239	C082925	retinoic acid receptor beta	1	0	11751388	2001	Synergistic cytotoxicity exhibited by combination treatment of selective retinoid ligands with taxol (Paclitaxel)._x000D_	11751388
palmitoleic acid	Alcohol Oxidoreductases / antag	palmitoleic acid	Alcohol Oxidoreductases	C008757	D000429	Alcohol Oxidoreductases	0	1	6354772	1983	The palmitoleate: a natural selective denaturant of enzymes._x000D_	6354772
Palovarotene	Receptors, Retinoic Acid / ag	Palovarotene	Receptors, Retinoic Acid	C546535	D018168	Receptors, Retinoic Acid	1	0	19876792	2009	Palovarotene, a novel retinoic acid receptor gamma agonist for the treatment of emphysema._x000D_	19876792
Palovarotene	Receptors, Retinoic Acid / ag	Palovarotene	Receptors, Retinoic Acid	C546535	D018168	Receptors, Retinoic Acid	1	0	20926506	2010	Retinoid treatment of Emphysema in Patients on the Alpha-1 International Registry. The REPAIR study: study design, methodology and quality control of study assessments._x000D_	20926506
Palovarotene	Receptors, Retinoic Acid / ag	Palovarotene	Receptors, Retinoic Acid	C546535	D018168	Receptors, Retinoic Acid	1	0	31808569	2020	Selective Agonists of Nuclear Retinoic Acid Receptor Gamma Inhibit Growth of HCS-2/8 Chondrosarcoma Cells._x000D_	31808569
Palovarotene	retinoic acid receptor gamma / ag	Palovarotene	retinoic acid receptor gamma	C546535	C082926	retinoic acid receptor gamma	1	0	19876792	2009	Palovarotene, a novel retinoic acid receptor gamma agonist for the treatment of emphysema._x000D_	19876792
Palovarotene	retinoic acid receptor gamma / ag	Palovarotene	retinoic acid receptor gamma	C546535	C082926	retinoic acid receptor gamma	1	0	20926506	2010	Retinoid treatment of Emphysema in Patients on the Alpha-1 International Registry. The REPAIR study: study design, methodology and quality control of study assessments._x000D_	20926506
Palovarotene	retinoic acid receptor gamma / ag	Palovarotene	retinoic acid receptor gamma	C546535	C082926	retinoic acid receptor gamma	1	0	31808569	2020	Selective Agonists of Nuclear Retinoic Acid Receptor Gamma Inhibit Growth of HCS-2/8 Chondrosarcoma Cells._x000D_	31808569
PCSK9 protein, human	Retinoid X Receptors / ag	PCSK9 protein, human	Retinoid X Receptors	C472125	D047488	Retinoid X Receptors	1	0	27940374	2017	Inhibitory effect of PCSK9 on Abca1 protein expression and cholesterol efflux in macrophages._x000D_	27940374
Phenobarbital	Alcohol Oxidoreductases / antag	Phenobarbital	Alcohol Oxidoreductases	D010634	D000429	Alcohol Oxidoreductases	0	1	10632085	1999	Inhibition of aldo-keto reductases by phenobarbital alters metabolism, pharmacokinetics and toxicity of doxorubicin in rats._x000D_	10632085
Phenobarbital	Alcohol Oxidoreductases / antag	Phenobarbital	Alcohol Oxidoreductases	D010634	D000429	Alcohol Oxidoreductases	0	1	5426990	1970	Prevention of the ethanol-induced fatty liver in the rat by phenobarbital._x000D_	5426990
Phenobarbital	Alcohol Oxidoreductases / antag	Phenobarbital	Alcohol Oxidoreductases	D010634	D000429	Alcohol Oxidoreductases	0	1	7049121	1982	Effect of cadmium and phenobarbital on cerebral aldehyde reductase._x000D_	7049121
Phenobarbital	Retinal Dehydrogenase / antag	Phenobarbital	Retinal Dehydrogenase	D010634	D050697	Retinal Dehydrogenase	0	1	10998257	2000	Rat liver constitutive and phenobarbital-inducible cytosolic aldehyde dehydrogenases are highly homologous proteins that function as distinct isozymes._x000D_	10998257
Phenprocoumon	Alcohol Oxidoreductases / antag	Phenprocoumon	Alcohol Oxidoreductases	D010644	D000429	Alcohol Oxidoreductases	0	1	7510954	1994	Nitric oxide production depends on preceding tetrahydrobiopterin synthesis by endothelial cells: selective suppression of induced nitric oxide production by sepiapterin reductase inhibitors._x000D_	7510954
Phenylbutazone	Alcohol Oxidoreductases / antag	Phenylbutazone	Alcohol Oxidoreductases	D010653	D000429	Alcohol Oxidoreductases	0	1	7655439	1995	Mechanism of inhibition of carbonyl reductase from rabbit kidney by phenylbutazone._x000D_	7655439
Phenylglyoxal	Alcohol Oxidoreductases / antag	Phenylglyoxal	Alcohol Oxidoreductases	D010658	D000429	Alcohol Oxidoreductases	0	1	11916151	2001	Protective effects of suprofen and its methyl ester against inactivation of rabbit kidney carbonyl reductase by phenylglyoxal._x000D_	11916151
Phenylglyoxal	Alcohol Oxidoreductases / antag	Phenylglyoxal	Alcohol Oxidoreductases	D010658	D000429	Alcohol Oxidoreductases	0	1	12751818	2003	Inactivation of rabbit liver carbonyl reductase by phenylglyoxal and 2,3,4-trinitrobenzenesulfonate sodium._x000D_	12751818
Phenylglyoxal	Alcohol Oxidoreductases / antag	Phenylglyoxal	Alcohol Oxidoreductases	D010658	D000429	Alcohol Oxidoreductases	0	1	3118957	1987	Inactivation of carbonyl reductase from human brain by phenylglyoxal and 2,3-butanedione: a comparison with aldehyde reductase and aldose reductase._x000D_	3118957
Phenylglyoxal	Alcohol Oxidoreductases / antag	Phenylglyoxal	Alcohol Oxidoreductases	D010658	D000429	Alcohol Oxidoreductases	0	1	8280759	1994	Chemical modification of arginine and lysine residues in coenzyme-binding domain of carbonyl reductase from rabbit kidney: indomethacin affords a significant protection against inactivation of the enzyme by phenylglyoxal._x000D_	8280759
Phenytoin	Alcohol Oxidoreductases / antag	Phenytoin	Alcohol Oxidoreductases	D010672	D000429	Alcohol Oxidoreductases	0	1	6374425	1984	Decreased hepatic 5, 10-methylenetetrahydrofolate reductase activity in mice after chronic phenytoin treatment._x000D_	6374425
Phloretin	Alcohol Oxidoreductases / antag	Phloretin	Alcohol Oxidoreductases	D010693	D000429	Alcohol Oxidoreductases	0	1	4146323	1973	Polyphloretin phosphate temporarily potentiates prostaglandin E 2 on the rat fundus, probably by inhibiting PG15-hydroxydehydrogenase._x000D_	4146323
Phloroglucinol	Retinoid X Receptor alpha / antag	Phloroglucinol	Retinoid X Receptor alpha	D010696	D047490	Retinoid X Receptor alpha	0	1	33383323	2021	Cytotoxic polyprenylated phloroglucinol derivatives from Hypericum elodeoides Choisy modulating the transactivation of RXR?._x000D_	33383323
Phosphorylcholine	Alcohol Oxidoreductases / antag	Phosphorylcholine	Alcohol Oxidoreductases	D010767	D000429	Alcohol Oxidoreductases	0	1	11087912	2000	Ether--lipid (alkyl-phospholipid) metabolism and the mechanism of action of ether--lipid analogues in Leishmania._x000D_	11087912
Phytanic Acid	Receptors, Retinoic Acid / ag	Phytanic Acid	Receptors, Retinoic Acid	D010831	D018168	Receptors, Retinoic Acid	1	0	11690641	2001	Phytanic acid and docosahexaenoic acid increase the metabolism of all-trans-retinoic acid and CYP26 gene expression in intestinal cells._x000D_	11690641
Phytanic Acid	Retinoid X Receptors / ag	Phytanic Acid	Retinoid X Receptors	D010831	D047488	Retinoid X Receptors	1	0	11690641	2001	Phytanic acid and docosahexaenoic acid increase the metabolism of all-trans-retinoic acid and CYP26 gene expression in intestinal cells._x000D_	11690641
pimaric acid	Receptors, Retinoic Acid / ag	pimaric acid	Receptors, Retinoic Acid	C008911	D018168	Receptors, Retinoic Acid	1	0	24799257	2014	Retinoic acid receptor agonist activity of naturally occurring diterpenes._x000D_	24799257
Pioglitazone	Receptors, Retinoic Acid / ag	Pioglitazone	Receptors, Retinoic Acid	D000077205	D018168	Receptors, Retinoic Acid	1	0	22261616	2012	Nuclear receptors agonists exert opposing effects on the inflammation dependent survival of breast cancer stem cells._x000D_	22261616
Pioglitazone	Retinoid X Receptors / ag	Pioglitazone	Retinoid X Receptors	D000077205	D047488	Retinoid X Receptors	1	0	22261616	2012	Nuclear receptors agonists exert opposing effects on the inflammation dependent survival of breast cancer stem cells._x000D_	22261616
piperidine	Retinol-Binding Proteins, Plasma / antag	piperidine	Retinol-Binding Proteins, Plasma	C032727	D054839	Retinol-Binding Proteins, Plasma	0	1	25210858	2014	Design, synthesis, and evaluation of nonretinoid retinol binding protein 4 antagonists for the potential treatment of atrophic age-related macular degeneration and Stargardt disease._x000D_	25210858
piperidine	Retinol-Binding Proteins, Plasma / antag	piperidine	Retinol-Binding Proteins, Plasma	C032727	D054839	Retinol-Binding Proteins, Plasma	0	1	31079449	2019	Design, Synthesis, and Preclinical Efficacy of Novel Nonretinoid Antagonists of Retinol-Binding Protein 4 in the Mouse Model of Hepatic Steatosis._x000D_	31079449
pirinixic acid	Retinoid X Receptors / ag	pirinixic acid	Retinoid X Receptors	C006253	D047488	Retinoid X Receptors	1	0	30702885	2019	Tuning Nuclear Receptor Selectivity of Wy14,643 towards Selective Retinoid X Receptor Modulation._x000D_	30702885
Platinum	Alcohol Oxidoreductases / antag	Platinum	Alcohol Oxidoreductases	D010984	D000429	Alcohol Oxidoreductases	0	1	4603222	1974	The reactivities of isomers of dichlorodiammine-platinum (II) with dehydrogenase enzymes. Evidence for inhibition via cross-linkage._x000D_	4603222
Platinum	Alcohol Oxidoreductases / antag	Platinum	Alcohol Oxidoreductases	D010984	D000429	Alcohol Oxidoreductases	0	1	4859594	1974	pH-dependence of the binding of PT(CN)4 2-, AMP and adenosine to horse liver alcohol dehydrogenase._x000D_	4859594
Platinum	Alcohol Oxidoreductases / antag	Platinum	Alcohol Oxidoreductases	D010984	D000429	Alcohol Oxidoreductases	0	1	884165	1977	Interactions of platinum complexes, peptides, methionine and dehydrogenases._x000D_	884165
Potassium	Alcohol Oxidoreductases / antag	Potassium	Alcohol Oxidoreductases	D011188	D000429	Alcohol Oxidoreductases	0	1	23720959	2013	[Effect of univalent cations on synthesis of surfactants by Acinetobacter calcoaceticus IMV B-7241]._x000D_	23720959
Potassium Cyanide	Alcohol Oxidoreductases / antag	Potassium Cyanide	Alcohol Oxidoreductases	D011190	D000429	Alcohol Oxidoreductases	0	1	2644908	1989	In vivo inactivation of peroxisomal alcohol oxidase in Hansenula polymorpha by KCN is an irreversible process._x000D_	2644908
PQQ Cofactor	Alcohol Oxidoreductases / antag	PQQ Cofactor	Alcohol Oxidoreductases	D045542	D000429	Alcohol Oxidoreductases	0	1	2550226	1989	On the mechanism of inhibition of methanol dehydrogenase by cyclopropane-derived inhibitors._x000D_	2550226
Prealbumin	Retinol-Binding Proteins, Plasma / antag	Prealbumin	Retinol-Binding Proteins, Plasma	D011228	D054839	Retinol-Binding Proteins, Plasma	0	1	34138572	2021	Identification of Transthyretin Tetramer Kinetic Stabilizers That Are Capable of Inhibiting the Retinol-Dependent Retinol Binding Protein 4-Transthyretin Interaction: Potential Novel Therapeutics for Macular Degeneration, Transthyretin Amyloidosis, and Their Common Age-Related Comorbidities._x000D_	34138572
Primaquine	Alcohol Oxidoreductases / antag	Primaquine	Alcohol Oxidoreductases	D011319	D000429	Alcohol Oxidoreductases	0	1	2404493	1990	Comparative inhibitory effects of mefloquine and primaquine on hepatic drug-metabolizing enzymes._x000D_	2404493
procion blue MX-R	Alcohol Oxidoreductases / antag	procion blue MX-R	Alcohol Oxidoreductases	C036598	D000429	Alcohol Oxidoreductases	0	1	6756917	1982	Affinity labelling of enzymes with triazine dyes. Isolation of a peptide in the catalytic domain of horse-liver alcohol dehydrogenase using Procion blue MX-R as a structural probe._x000D_	6756917
propargyl alcohol	Alcohol Oxidoreductases / antag	propargyl alcohol	Alcohol Oxidoreductases	C028255	D000429	Alcohol Oxidoreductases	0	1	7006601	1980	Irreversible inactivation of the flavoenzyme alcohol, oxidase with acetylenic alcohols._x000D_	7006601
Propranolol	Alcohol Oxidoreductases / antag	Propranolol	Alcohol Oxidoreductases	D011433	D000429	Alcohol Oxidoreductases	0	1	4145805	1973	The inhibition of alcohol and aldehyde dehydrogenases by propranolol._x000D_	4145805
Propranolol	Alcohol Oxidoreductases / antag	Propranolol	Alcohol Oxidoreductases	D011433	D000429	Alcohol Oxidoreductases	0	1	6353979	1983	Cardiovascular effects of acetaldehyde accumulation after ethanol ingestion: their modification by beta-adrenergic blockade and alcohol dehydrogenase inhibition._x000D_	6353979
Proprotein Convertase 9	Retinoid X Receptors / ag	Proprotein Convertase 9	Retinoid X Receptors	D000071449	D047488	Retinoid X Receptors	1	0	27940374	2017	Inhibitory effect of PCSK9 on Abca1 protein expression and cholesterol efflux in macrophages._x000D_	27940374
Prostaglandin D2	Receptors, Retinoic Acid / ag	Prostaglandin D2	Receptors, Retinoic Acid	D015230	D018168	Receptors, Retinoic Acid	1	0	14975592	2004	Ligands for the peroxisome proliferator-activated receptor-gamma and the retinoid X receptor exert additive anti-inflammatory effects on experimental autoimmune encephalomyelitis._x000D_	14975592
Prostaglandin D2	Retinoid X Receptors / ag	Prostaglandin D2	Retinoid X Receptors	D015230	D047488	Retinoid X Receptors	1	0	14975592	2004	Ligands for the peroxisome proliferator-activated receptor-gamma and the retinoid X receptor exert additive anti-inflammatory effects on experimental autoimmune encephalomyelitis._x000D_	14975592
Prostaglandins F, Synthetic	Retinoid X Receptor alpha / antag	Prostaglandins F, Synthetic	Retinoid X Receptor alpha	D011461	D047490	Retinoid X Receptor alpha	0	1	23989723	2013	Latanoprost effectively ameliorates glucose and lipid disorders in db/db and ob/ob mice._x000D_	23989723
pterostilbene	Alcohol Oxidoreductases / antag	pterostilbene	Alcohol Oxidoreductases	C107773	D000429	Alcohol Oxidoreductases	0	1	32588069	2020	In vitro targeted screening and molecular docking of stilbene, quinones, and flavonoid on 3T3-L1 pre-adipocytes for anti-adipogenic actions._x000D_	32588069
Puromycin	Alcohol Oxidoreductases / antag	Puromycin	Alcohol Oxidoreductases	D011691	D000429	Alcohol Oxidoreductases	0	1	1201382	1975	Rapid reduction of prostaglandin 15-hydroxy dehydrogenase activity in rat tissues after treatment with protein synthesis inhibitors._x000D_	1201382
purpurin	Alcohol Oxidoreductases / antag	purpurin	Alcohol Oxidoreductases	C511975	D000429	Alcohol Oxidoreductases	0	1	32588069	2020	In vitro targeted screening and molecular docking of stilbene, quinones, and flavonoid on 3T3-L1 pre-adipocytes for anti-adipogenic actions._x000D_	32588069
pyrazole	Alcohol Oxidoreductases / antag	pyrazole	Alcohol Oxidoreductases	C031280	D000429	Alcohol Oxidoreductases	0	1	6437400	1984	Induction of the ethanol-inducible form of rabbit liver microsomal cytochrome P-450 by inhibitors of alcohol dehydrogenase._x000D_	6437400
pyrazolone	Alcohol Oxidoreductases / antag	pyrazolone	Alcohol Oxidoreductases	C038362	D000429	Alcohol Oxidoreductases	0	1	3911321	1985	[Linkage of anthranilic and metanilic acid salts of diazonium to pyrazolones]._x000D_	3911321
Pyridoxal Phosphate	Alcohol Oxidoreductases / antag	Pyridoxal Phosphate	Alcohol Oxidoreductases	D011732	D000429	Alcohol Oxidoreductases	0	1	165109	1975	Inactivation of nicotinamide--adenine dinucleotide-linked dehydrogenases by pyridoxal 5'-phosphate._x000D_	165109
Pyridoxal Phosphate	Alcohol Oxidoreductases / antag	Pyridoxal Phosphate	Alcohol Oxidoreductases	D011732	D000429	Alcohol Oxidoreductases	0	1	6416172	1983	Inactivation of yeast fatty acid synthetase by modifying the beta-ketoacyl reductase active lysine residue with pyridoxal 5'-phosphate._x000D_	6416172
Pyridoxal Phosphate	Alcohol Oxidoreductases / antag	Pyridoxal Phosphate	Alcohol Oxidoreductases	D011732	D000429	Alcohol Oxidoreductases	0	1	6781185	1980	Effect of 2,4,6-trinitrobenzenesulfonic acid and pyridoxal 5'-phosphate on pantoate dehydrogenase from Pseudomonas fluorescens UK-1._x000D_	6781185
Quercetin	Alcohol Oxidoreductases / antag	Quercetin	Alcohol Oxidoreductases	D011794	D000429	Alcohol Oxidoreductases	0	1	32588069	2020	In vitro targeted screening and molecular docking of stilbene, quinones, and flavonoid on 3T3-L1 pre-adipocytes for anti-adipogenic actions._x000D_	32588069
Quercetin	Retinal Dehydrogenase / antag	Quercetin	Retinal Dehydrogenase	D011794	D050697	Retinal Dehydrogenase	0	1	22422628	2013	Quercetin in elimination of tumor initiating stem-like and mesenchymal transformation property in head and neck cancer._x000D_	22422628
R 115866	Receptors, Retinoic Acid / ag	R 115866	Receptors, Retinoic Acid	C406527	D018168	Receptors, Retinoic Acid	1	0	23703360	2013	Chemical activation of RAR? induces post-embryonically bilateral limb duplication during Xenopus limb regeneration._x000D_	23703360
R 115866	Retinoic Acid 4-Hydroxylase / antag	R 115866	Retinoic Acid 4-Hydroxylase	C406527	D000072516	Retinoic Acid 4-Hydroxylase	0	1	28446509	2017	Inhibition of the all-trans Retinoic Acid (atRA) Hydroxylases CYP26A1 and CYP26B1 Results in Dynamic, Tissue-Specific Changes in Endogenous atRA Signaling._x000D_	28446509
R 115866	Retinoic Acid 4-Hydroxylase / antag	R 115866	Retinoic Acid 4-Hydroxylase	C406527	D000072516	Retinoic Acid 4-Hydroxylase	0	1	32505549	2021	Characterization of CYP26B1-Selective Inhibitor, DX314, as a Potential Therapeutic for Keratinization Disorders._x000D_	32505549
R667 compound	Receptors, Retinoic Acid / ag	R667 compound	Receptors, Retinoic Acid	C511499	D018168	Receptors, Retinoic Acid	1	0	25947075	2015	Attenuation of EMT in RPE cells and subretinal fibrosis by an RAR-? agonist._x000D_	25947075
R667 compound	Receptors, Retinoic Acid / ag	R667 compound	Receptors, Retinoic Acid	C511499	D018168	Receptors, Retinoic Acid	1	0	26788029	2015	Inhibition by a retinoic acid receptor ? agonist of extracellular matrix remodeling mediated by human Tenon fibroblasts._x000D_	26788029
R667 compound	Receptors, Retinoic Acid / ag	R667 compound	Receptors, Retinoic Acid	C511499	D018168	Receptors, Retinoic Acid	1	0	28418498	2017	Suppression by an RAR-? Agonist of Collagen Degradation Mediated by Corneal Fibroblasts._x000D_	28418498
R667 compound	retinoic acid receptor gamma / ag	R667 compound	retinoic acid receptor gamma	C511499	C082926	retinoic acid receptor gamma	1	0	25947075	2015	Attenuation of EMT in RPE cells and subretinal fibrosis by an RAR-? agonist._x000D_	25947075
R667 compound	retinoic acid receptor gamma / ag	R667 compound	retinoic acid receptor gamma	C511499	C082926	retinoic acid receptor gamma	1	0	26788029	2015	Inhibition by a retinoic acid receptor ? agonist of extracellular matrix remodeling mediated by human Tenon fibroblasts._x000D_	26788029
R667 compound	retinoic acid receptor gamma / ag	R667 compound	retinoic acid receptor gamma	C511499	C082926	retinoic acid receptor gamma	1	0	28418498	2017	Suppression by an RAR-? Agonist of Collagen Degradation Mediated by Corneal Fibroblasts._x000D_	28418498
Raloxifene Hydrochloride	Retinoid X Receptors / ag	Raloxifene Hydrochloride	Retinoid X Receptors	D020849	D047488	Retinoid X Receptors	1	0	24080207	2013	Chemopreventive efficacy of raloxifene, bexarotene, and their combination on the progression of chemically induced colon adenomas to adenocarcinomas in rats._x000D_	24080207
RARA protein, human	Receptors, Retinoic Acid / ag	RARA protein, human	Receptors, Retinoic Acid	C000607071	D018168	Receptors, Retinoic Acid	1	0	16302920	2005	Retinoic acid is a potential negative regulator for differentiation of human periodontal ligament cells._x000D_	16302920
RARA protein, human	Retinoic Acid Receptor alpha / ag	RARA protein, human	Retinoic Acid Receptor alpha	C000607071	D000072482	Retinoic Acid Receptor alpha	1	0	16302920	2005	Retinoic acid is a potential negative regulator for differentiation of human periodontal ligament cells._x000D_	16302920
RARA protein, human	Retinoid X Receptors / ag	RARA protein, human	Retinoid X Receptors	C000607071	D047488	Retinoid X Receptors	1	0	16302920	2005	Retinoic acid is a potential negative regulator for differentiation of human periodontal ligament cells._x000D_	16302920
Rara protein, mouse	Receptors, Retinoic Acid / ag	Rara protein, mouse	Receptors, Retinoic Acid	C000607072	D018168	Receptors, Retinoic Acid	1	0	19725108	2010	Inhibition of ectopic bone formation by a selective retinoic acid receptor alpha-agonist: a new therapy for heterotopic ossification?_x000D_	19725108
Rara protein, mouse	Retinoic Acid Receptor alpha / ag	Rara protein, mouse	Retinoic Acid Receptor alpha	C000607072	D000072482	Retinoic Acid Receptor alpha	1	0	19725108	2010	Inhibition of ectopic bone formation by a selective retinoic acid receptor alpha-agonist: a new therapy for heterotopic ossification?_x000D_	19725108
Resveratrol	Alcohol Oxidoreductases / antag	Resveratrol	Alcohol Oxidoreductases	D000077185	D000429	Alcohol Oxidoreductases	0	1	24064738	2013	Identification of carbonyl reductase 1 as a resveratrol-binding protein by affinity chromatography using 4'-amino-3,5-dihydroxy-trans-stilbene._x000D_	24064738
Resveratrol	Alcohol Oxidoreductases / antag	Resveratrol	Alcohol Oxidoreductases	D000077185	D000429	Alcohol Oxidoreductases	0	1	28823883	2017	Effects of resveratrol on rat neurosteroid synthetic enzymes._x000D_	28823883
Resveratrol	Receptors, Retinoic Acid / antag	Resveratrol	Receptors, Retinoic Acid	D000077185	D018168	Receptors, Retinoic Acid	0	1	22534330	2012	Resveratrol prevents impairment in activation of retinoic acid receptors and MAP kinases in the embryos of a rodent model of diabetic embryopathy._x000D_	22534330
Resveratrol	retinol dehydrogenase / antag	Resveratrol	retinol dehydrogenase	D000077185	C022520	retinol dehydrogenase	0	1	28823883	2017	Effects of resveratrol on rat neurosteroid synthetic enzymes._x000D_	28823883
Retinoic Acid Receptor alpha	Receptors, Retinoic Acid / ag	Retinoic Acid Receptor alpha	Receptors, Retinoic Acid	D000072482	D018168	Receptors, Retinoic Acid	1	0	16302920	2005	Retinoic acid is a potential negative regulator for differentiation of human periodontal ligament cells._x000D_	16302920
Retinoic Acid Receptor alpha	Receptors, Retinoic Acid / ag	Retinoic Acid Receptor alpha	Receptors, Retinoic Acid	D000072482	D018168	Receptors, Retinoic Acid	1	0	19725108	2010	Inhibition of ectopic bone formation by a selective retinoic acid receptor alpha-agonist: a new therapy for heterotopic ossification?_x000D_	19725108
Retinoic Acid Receptor alpha	Retinoic Acid Receptor alpha / ag	Retinoic Acid Receptor alpha	Retinoic Acid Receptor alpha	D000072482	D000072482	Retinoic Acid Receptor alpha	1	0	16302920	2005	Retinoic acid is a potential negative regulator for differentiation of human periodontal ligament cells._x000D_	16302920
Retinoic Acid Receptor alpha	Retinoic Acid Receptor alpha / ag	Retinoic Acid Receptor alpha	Retinoic Acid Receptor alpha	D000072482	D000072482	Retinoic Acid Receptor alpha	1	0	19725108	2010	Inhibition of ectopic bone formation by a selective retinoic acid receptor alpha-agonist: a new therapy for heterotopic ossification?_x000D_	19725108
Retinoic Acid Receptor alpha	Retinoid X Receptors / ag	Retinoic Acid Receptor alpha	Retinoid X Receptors	D000072482	D047488	Retinoid X Receptors	1	0	16302920	2005	Retinoic acid is a potential negative regulator for differentiation of human periodontal ligament cells._x000D_	16302920
retinol palmitate	Receptors, Retinoic Acid / ag	retinol palmitate	Receptors, Retinoic Acid	C014794	D018168	Receptors, Retinoic Acid	1	0	28231434	2017	Effects of Retinoids on Augmentation of Club Cell Secretory Protein._x000D_	28231434
retinol palmitate	Retinoic Acid Receptor alpha / ag	retinol palmitate	Retinoic Acid Receptor alpha	C014794	D000072482	Retinoic Acid Receptor alpha	1	0	28231434	2017	Effects of Retinoids on Augmentation of Club Cell Secretory Protein._x000D_	28231434
retinol palmitate	retinoic acid receptor beta / ag	retinol palmitate	retinoic acid receptor beta	C014794	C082925	retinoic acid receptor beta	1	0	28231434	2017	Effects of Retinoids on Augmentation of Club Cell Secretory Protein._x000D_	28231434
retinol palmitate	retinoic acid receptor gamma / ag	retinol palmitate	retinoic acid receptor gamma	C014794	C082926	retinoic acid receptor gamma	1	0	28231434	2017	Effects of Retinoids on Augmentation of Club Cell Secretory Protein._x000D_	28231434
retinyl retinoate	Receptors, Retinoic Acid / ag	retinyl retinoate	Receptors, Retinoic Acid	C529924	D018168	Receptors, Retinoic Acid	1	0	18511283	2008	Synthesis and in vitro biological activity of retinyl retinoate, a novel hybrid retinoid derivative._x000D_	18511283
retinyl retinoate	retinoic acid binding protein II, cellular / ag	retinyl retinoate	retinoic acid binding protein II, cellular	C529924	C082928	retinoic acid binding protein II, cellular	1	0	18511283	2008	Synthesis and in vitro biological activity of retinyl retinoate, a novel hybrid retinoid derivative._x000D_	18511283
RNA, Small Interfering	Alcohol Oxidoreductases / antag	RNA, Small Interfering	Alcohol Oxidoreductases	D034741	D000429	Alcohol Oxidoreductases	0	1	25572536	2015	Decreased expression of carbonyl reductase 1 promotes ovarian cancer growth and proliferation._x000D_	25572536
RNA, Small Interfering	Alcohol Oxidoreductases / antag	RNA, Small Interfering	Alcohol Oxidoreductases	D034741	D000429	Alcohol Oxidoreductases	0	1	33405070	2021	Lumasiran: First Approval._x000D_	33405070
RNA, Viral	Receptors, Retinoic Acid / ag	RNA, Viral	Receptors, Retinoic Acid	D012367	D018168	Receptors, Retinoic Acid	1	0	23633948	2013	Systems analysis of a RIG-I agonist inducing broad spectrum inhibition of virus infectivity._x000D_	23633948
Ro 41-5253	Receptors, Retinoic Acid / ag	Ro 41-5253	Receptors, Retinoic Acid	C084904	D018168	Receptors, Retinoic Acid	1	1	17290005	2007	A widely used retinoic acid receptor antagonist induces peroxisome proliferator-activated receptor-gamma activity._x000D_	17290005
Ro 41-5253	Receptors, Retinoic Acid / antag	Ro 41-5253	Receptors, Retinoic Acid	C084904	D018168	Receptors, Retinoic Acid	0	1	12042033	2002	Overexpression of mucin genes induced by interleukin-1 beta, tumor necrosis factor-alpha, lipopolysaccharide, and neutrophil elastase is inhibited by a retinoic acid receptor alpha antagonist._x000D_	12042033
Ro 41-5253	Receptors, Retinoic Acid / antag	Ro 41-5253	Receptors, Retinoic Acid	C084904	D018168	Receptors, Retinoic Acid	0	1	15694661	2005	Retinoids and human breast cancer: in vivo effects of an antagonist for RAR-alpha._x000D_	15694661
Ro 41-5253	Receptors, Retinoic Acid / antag	Ro 41-5253	Receptors, Retinoic Acid	C084904	D018168	Receptors, Retinoic Acid	1	1	17290005	2007	A widely used retinoic acid receptor antagonist induces peroxisome proliferator-activated receptor-gamma activity._x000D_	17290005
Ro 41-5253	Receptors, Retinoic Acid / antag	Ro 41-5253	Receptors, Retinoic Acid	C084904	D018168	Receptors, Retinoic Acid	0	1	19747919	2009	Retinoic acid receptor antagonists inhibit miR-10a expression and block metastatic behavior of pancreatic cancer._x000D_	19747919
Ro 41-5253	Receptors, Retinoic Acid / antag	Ro 41-5253	Receptors, Retinoic Acid	C084904	D018168	Receptors, Retinoic Acid	0	1	23102850	2013	Retinoic acid signaling biomarkers after treatment with retinoic acid and retinoic acid receptor alpha antagonist (Ro 41-5253) in canine testis: an in vitro organ culture study._x000D_	23102850
Ro 41-5253	Receptors, Retinoic Acid / antag	Ro 41-5253	Receptors, Retinoic Acid	C084904	D018168	Receptors, Retinoic Acid	0	1	8284797	1994	A retinoic acid receptor alpha antagonist counteracts retinoid teratogenicity in vitro and reduced incidence and/or severity of malformations in vivo._x000D_	8284797
Ro 41-5253	retinoic acid binding protein II, cellular / antag	Ro 41-5253	retinoic acid binding protein II, cellular	C084904	C082928	retinoic acid binding protein II, cellular	0	1	23102850	2013	Retinoic acid signaling biomarkers after treatment with retinoic acid and retinoic acid receptor alpha antagonist (Ro 41-5253) in canine testis: an in vitro organ culture study._x000D_	23102850
Ro 41-5253	Retinoic Acid Receptor alpha / ag	Ro 41-5253	Retinoic Acid Receptor alpha	C084904	D000072482	Retinoic Acid Receptor alpha	1	1	17290005	2007	A widely used retinoic acid receptor antagonist induces peroxisome proliferator-activated receptor-gamma activity._x000D_	17290005
Ro 41-5253	Retinoic Acid Receptor alpha / ag	Ro 41-5253	Retinoic Acid Receptor alpha	C084904	D000072482	Retinoic Acid Receptor alpha	1	0	30711623	2019	Ro41-5253, a selective antagonist of retinoic acid receptor ?, ameliorates chronic unpredictable mild stress-induced depressive-like behaviors in rats: Involvement of regulating HPA axis and improving hippocampal neuronal deficits._x000D_	30711623
Ro 41-5253	Retinoic Acid Receptor alpha / antag	Ro 41-5253	Retinoic Acid Receptor alpha	C084904	D000072482	Retinoic Acid Receptor alpha	0	1	12042033	2002	Overexpression of mucin genes induced by interleukin-1 beta, tumor necrosis factor-alpha, lipopolysaccharide, and neutrophil elastase is inhibited by a retinoic acid receptor alpha antagonist._x000D_	12042033
Ro 41-5253	Retinoic Acid Receptor alpha / antag	Ro 41-5253	Retinoic Acid Receptor alpha	C084904	D000072482	Retinoic Acid Receptor alpha	0	1	15694661	2005	Retinoids and human breast cancer: in vivo effects of an antagonist for RAR-alpha._x000D_	15694661
Ro 41-5253	Retinoic Acid Receptor alpha / antag	Ro 41-5253	Retinoic Acid Receptor alpha	C084904	D000072482	Retinoic Acid Receptor alpha	1	1	17290005	2007	A widely used retinoic acid receptor antagonist induces peroxisome proliferator-activated receptor-gamma activity._x000D_	17290005
Ro 41-5253	Retinoic Acid Receptor alpha / antag	Ro 41-5253	Retinoic Acid Receptor alpha	C084904	D000072482	Retinoic Acid Receptor alpha	0	1	23102850	2013	Retinoic acid signaling biomarkers after treatment with retinoic acid and retinoic acid receptor alpha antagonist (Ro 41-5253) in canine testis: an in vitro organ culture study._x000D_	23102850
Roflumilast	Receptors, Retinoic Acid / ag	Roflumilast	Receptors, Retinoic Acid	C424423	D018168	Receptors, Retinoic Acid	1	0	22258322	2012	Roflumilast enhances the renal protective effects of retinoids in an HIV-1 transgenic mouse model of rapidly progressive renal failure._x000D_	22258322
Roflumilast	Retinoic Acid Receptor alpha / ag	Roflumilast	Retinoic Acid Receptor alpha	C424423	D000072482	Retinoic Acid Receptor alpha	1	0	22258322	2012	Roflumilast enhances the renal protective effects of retinoids in an HIV-1 transgenic mouse model of rapidly progressive renal failure._x000D_	22258322
Rose Bengal	Alcohol Oxidoreductases / antag	Rose Bengal	Alcohol Oxidoreductases	D012395	D000429	Alcohol Oxidoreductases	0	1	1295893	1992	Modification of pig liver dimeric dihydrodiol dehydrogenase with diethylpyrocarbonate and by rose bengal-sensitized photooxidation: evidence for an active-site histidine residue._x000D_	1295893
Rosiglitazone	Receptors, Retinoic Acid / ag	Rosiglitazone	Receptors, Retinoic Acid	D000077154	D018168	Receptors, Retinoic Acid	1	0	10951538	2000	Retinoid X receptor agonists have anti-obesity effects and improve insulin sensitivity in Zucker fa/fa rats._x000D_	10951538
Rosiglitazone	Receptors, Retinoic Acid / ag	Rosiglitazone	Receptors, Retinoic Acid	D000077154	D018168	Receptors, Retinoic Acid	1	0	11145125	2000	The effects of rexinoids and rosiglitazone on body weight and uncoupling protein isoform expression in the Zucker fa/fa rat._x000D_	11145125
Rosiglitazone	Receptors, Retinoic Acid / ag	Rosiglitazone	Receptors, Retinoic Acid	D000077154	D018168	Receptors, Retinoic Acid	1	0	11259621	2001	Differential effects of rexinoids and thiazolidinediones on metabolic gene expression in diabetic rodents._x000D_	11259621
Rosiglitazone	Retinoid X Receptors / ag	Rosiglitazone	Retinoid X Receptors	D000077154	D047488	Retinoid X Receptors	1	0	10951538	2000	Retinoid X receptor agonists have anti-obesity effects and improve insulin sensitivity in Zucker fa/fa rats._x000D_	10951538
Rosiglitazone	Retinoid X Receptors / ag	Rosiglitazone	Retinoid X Receptors	D000077154	D047488	Retinoid X Receptors	1	0	11145125	2000	The effects of rexinoids and rosiglitazone on body weight and uncoupling protein isoform expression in the Zucker fa/fa rat._x000D_	11145125
Rosiglitazone	Retinoid X Receptors / ag	Rosiglitazone	Retinoid X Receptors	D000077154	D047488	Retinoid X Receptors	1	0	11259621	2001	Differential effects of rexinoids and thiazolidinediones on metabolic gene expression in diabetic rodents._x000D_	11259621
Rosiglitazone	Retinoid X Receptors / ag	Rosiglitazone	Retinoid X Receptors	D000077154	D047488	Retinoid X Receptors	1	0	16269450	2006	Biological characterization of a heterodimer-selective retinoid X receptor modulator: potential benefits for the treatment of type 2 diabetes._x000D_	16269450
Rosiglitazone	Retinoid X Receptors / ag	Rosiglitazone	Retinoid X Receptors	D000077154	D047488	Retinoid X Receptors	1	0	18594976	2009	Additive inhibitory effect of experimentally induced hepatic cirrhosis by agonists of peroxisome proliferator activator receptor gamma and retinoic acid receptor._x000D_	18594976
Rosiglitazone	Retinoid X Receptors / ag	Rosiglitazone	Retinoid X Receptors	D000077154	D047488	Retinoid X Receptors	1	0	19644018	2009	Combined low doses of PPARgamma and RXR ligands trigger an intrinsic apoptotic pathway in human breast cancer cells._x000D_	19644018
Rosiglitazone	Retinoid X Receptors / ag	Rosiglitazone	Retinoid X Receptors	D000077154	D047488	Retinoid X Receptors	1	0	33009242	2020	Combination of peroxisome proliferator-activated receptor gamma and retinoid X receptor agonists induces sodium/iodide symporter expression and inhibits cell growth of human thyroid cancer cells._x000D_	33009242
Rosiglitazone	Retinoid X Receptors / antag	Rosiglitazone	Retinoid X Receptors	D000077154	D047488	Retinoid X Receptors	0	1	21654191	2011	Bid as a potential target of apoptotic effects exerted by low doses of PPAR? and RXR ligands in breast cancer cells._x000D_	21654191
Rotenone	Alcohol Oxidoreductases / antag	Rotenone	Alcohol Oxidoreductases	D012402	D000429	Alcohol Oxidoreductases	0	1	4152634	1974	[A low-molecular rotenone-like acting inhibitor of the NADH oxidase system in cauliflower buds (Brassica oleracea L.)]._x000D_	4152634
salinomycin	Retinal Dehydrogenase / antag	salinomycin	Retinal Dehydrogenase	C010327	D050697	Retinal Dehydrogenase	0	1	26407842	2015	Salinomycin possesses anti-tumor activity and inhibits breast cancer stem-like cells via an apoptosis-independent pathway._x000D_	26407842
scutellarin	Alcohol Oxidoreductases / antag	scutellarin	Alcohol Oxidoreductases	C484876	D000429	Alcohol Oxidoreductases	0	1	25073400	2014	In vivo effects of scutellarin on the activities of CYP1A2, CYP2C11, CYP2D1, and CYP3A1/2 by cocktail probe drugs in rats._x000D_	25073400
Selenium	Alcohol Oxidoreductases / antag	Selenium	Alcohol Oxidoreductases	D012643	D000429	Alcohol Oxidoreductases	0	1	6374696	1984	Comparison of the phototoxicity of alpha-terthienyl with that of a selenium and of an oxygen analogue._x000D_	6374696
sepiapterin	Alcohol Oxidoreductases / antag	sepiapterin	Alcohol Oxidoreductases	C016727	D000429	Alcohol Oxidoreductases	0	1	1544933	1992	New inhibitors of sepiapterin reductase. Lack of an effect of intracellular tetrahydrobiopterin depletion upon in vitro proliferation of two human cell lines._x000D_	1544933
Serine	Alcohol Oxidoreductases / antag	Serine	Alcohol Oxidoreductases	D012694	D000429	Alcohol Oxidoreductases	0	1	2111991	1990	Target of serine inhibition in Escherichia coli._x000D_	2111991
Serine	Alcohol Oxidoreductases / antag	Serine	Alcohol Oxidoreductases	D012694	D000429	Alcohol Oxidoreductases	0	1	234462	1975	The mechanism of end product inhibition of serine biosynthesis. V. Mechanism of serim inhibition of phosphoglycerate dehydrogenases._x000D_	234462
Serine	Alcohol Oxidoreductases / antag	Serine	Alcohol Oxidoreductases	D012694	D000429	Alcohol Oxidoreductases	0	1	5696864	1968	Inhibition of 3-phosphoglycerate dehydrogenase by l-serine._x000D_	5696864
Serotonin	Alcohol Oxidoreductases / antag	Serotonin	Alcohol Oxidoreductases	D012701	D000429	Alcohol Oxidoreductases	0	1	1544933	1992	New inhibitors of sepiapterin reductase. Lack of an effect of intracellular tetrahydrobiopterin depletion upon in vitro proliferation of two human cell lines._x000D_	1544933
Serotonin	Receptors, Retinoic Acid / ag	Serotonin	Receptors, Retinoic Acid	D012701	D018168	Receptors, Retinoic Acid	1	0	10672865	2000	RAR gamma agonists inhibit proliferation of vascular smooth muscle cells._x000D_	10672865
Serotonin	retinoic acid receptor gamma / ag	Serotonin	retinoic acid receptor gamma	D012701	C082926	retinoic acid receptor gamma	1	0	10672865	2000	RAR gamma agonists inhibit proliferation of vascular smooth muscle cells._x000D_	10672865
Serum Albumin	Alcohol Oxidoreductases / antag	Serum Albumin	Alcohol Oxidoreductases	D012709	D000429	Alcohol Oxidoreductases	0	1	4315129	1970	[Effect of diisopropylfluorophosphate (DFP) on alcohol dehydrogenase (E.C. 1.1.1.1.)]._x000D_	4315129
Shikimic Acid	Alcohol Oxidoreductases / antag	Shikimic Acid	Alcohol Oxidoreductases	D012765	D000429	Alcohol Oxidoreductases	0	1	29363372	2018	Synthesis, biological activity and molecular modelling studies of shikimic acid derivatives as inhibitors of the shikimate dehydrogenase enzyme of Escherichia coli._x000D_	29363372
shogaol	Alcohol Oxidoreductases / antag	shogaol	Alcohol Oxidoreductases	C040115	D000429	Alcohol Oxidoreductases	0	1	23322474	2013	Metabolism of ginger component [6]-shogaol in liver microsomes from mouse, rat, dog, monkey, and human._x000D_	23322474
Sitagliptin Phosphate	Retinol-Binding Proteins, Plasma / antag	Sitagliptin Phosphate	Retinol-Binding Proteins, Plasma	D000068900	D054839	Retinol-Binding Proteins, Plasma	0	1	28213841	2017	Sitagliptin down-regulates retinol-binding protein 4 and reduces insulin resistance in gestational diabetes mellitus: a randomized and double-blind trial._x000D_	28213841
Spironolactone	Retinoid X Receptor gamma / ag	Spironolactone	Retinoid X Receptor gamma	D013148	D047491	Retinoid X Receptor gamma	1	1	24190430	2013	Modulation of NKG2D ligand expression and metastasis in tumors by spironolactone via RXR? activation._x000D_	24190430
Spironolactone	Retinoid X Receptor gamma / antag	Spironolactone	Retinoid X Receptor gamma	D013148	D047491	Retinoid X Receptor gamma	1	1	24190430	2013	Modulation of NKG2D ligand expression and metastasis in tumors by spironolactone via RXR? activation._x000D_	24190430
SR 11237	Retinoid X Receptors / ag	SR 11237	Retinoid X Receptors	C087130	D047488	Retinoid X Receptors	1	0	19496083	2009	Silicon analogues of the RXR-selective retinoid agonist SR11237 (BMS649): chemistry and biology._x000D_	19496083
SR 11237	Retinoid X Receptors / ag	SR 11237	Retinoid X Receptors	C087130	D047488	Retinoid X Receptors	1	0	31635173	2019	Exposure to the RXR Agonist SR11237 in Early Life Causes Disturbed Skeletal Morphogenesis in a Rat Model._x000D_	31635173
SR-0065	Receptors, Retinoic Acid / ag	SR-0065	Receptors, Retinoic Acid	C570595	D018168	Receptors, Retinoic Acid	1	0	21381756	2011	Identification of a novel non-retinoid pan inverse agonist of the retinoic acid receptors._x000D_	21381756
SR-0065	Retinoid X Receptors / ag	SR-0065	Retinoid X Receptors	C570595	D047488	Retinoid X Receptors	1	0	21381756	2011	Identification of a novel non-retinoid pan inverse agonist of the retinoic acid receptors._x000D_	21381756
Sulfamethoxazole	Alcohol Oxidoreductases / antag	Sulfamethoxazole	Alcohol Oxidoreductases	D013420	D000429	Alcohol Oxidoreductases	0	1	23704574	2013	Tetrahydrobiopterin biosynthesis as an off-target of sulfa drugs._x000D_	23704574
Sulfasalazine	Alcohol Oxidoreductases / antag	Sulfasalazine	Alcohol Oxidoreductases	D012460	D000429	Alcohol Oxidoreductases	0	1	25550200	2015	Sulfa drugs inhibit sepiapterin reduction and chemical redox cycling by sepiapterin reductase._x000D_	25550200
Sulfasalazine	Alcohol Oxidoreductases / antag	Sulfasalazine	Alcohol Oxidoreductases	D012460	D000429	Alcohol Oxidoreductases	0	1	30639262	2019	Anti-tumor effect of sulfasalazine in neuroblastoma._x000D_	30639262
Sulfasalazine	Alcohol Oxidoreductases / antag	Sulfasalazine	Alcohol Oxidoreductases	D012460	D000429	Alcohol Oxidoreductases	0	1	31350812	2020	Sepiapterin Reductase Inhibition Leading to Selective Reduction of Inflammatory Joint Pain in Mice and Increased Urinary Sepiapterin Levels in Humans and Mice._x000D_	31350812
Sulfathiazole	Alcohol Oxidoreductases / antag	Sulfathiazole	Alcohol Oxidoreductases	D000077589	D000429	Alcohol Oxidoreductases	0	1	25550200	2015	Sulfa drugs inhibit sepiapterin reduction and chemical redox cycling by sepiapterin reductase._x000D_	25550200
sulfometuron methyl	Alcohol Oxidoreductases / antag	sulfometuron methyl	Alcohol Oxidoreductases	C042031	D000429	Alcohol Oxidoreductases	0	1	8576056	1996	Metabolic effects of inhibitors of two enzymes of the branched-chain amino acid pathway in Salmonella typhimurium._x000D_	8576056
Sulfur	Alcohol Oxidoreductases / antag	Sulfur	Alcohol Oxidoreductases	D013455	D000429	Alcohol Oxidoreductases	0	1	6364988	1984	Binding of ligands to the catalytic zinc ion in horse liver alcohol dehydrogenase._x000D_	6364988
Sulindac	Retinoid X Receptor alpha / antag	Sulindac	Retinoid X Receptor alpha	D013467	D047490	Retinoid X Receptor alpha	0	1	20541701	2010	NSAID sulindac and its analog bind RXRalpha and inhibit RXRalpha-dependent AKT signaling._x000D_	20541701
Sulindac	Retinoid X Receptor alpha / antag	Sulindac	Retinoid X Receptor alpha	D013467	D047490	Retinoid X Receptor alpha	0	1	23434637	2013	Synthesis and SAR study of modulators inhibiting tRXR?-dependent AKT activation._x000D_	23434637
Sulindac	Retinoid X Receptor alpha / antag	Sulindac	Retinoid X Receptor alpha	D013467	D047490	Retinoid X Receptor alpha	0	1	24704507	2014	Sulindac-derived RXR? modulators inhibit cancer cell growth by binding to a novel site._x000D_	24704507
Superoxide Dismutase	Alcohol Oxidoreductases / antag	Superoxide Dismutase	Alcohol Oxidoreductases	D013482	D000429	Alcohol Oxidoreductases	0	1	1310612	1992	Apparent oxygen-dependent inhibition by superoxide dismutase of the quinoprotein methanol dehydrogenase._x000D_	1310612
Suprofen	Alcohol Oxidoreductases / antag	Suprofen	Alcohol Oxidoreductases	D013496	D000429	Alcohol Oxidoreductases	0	1	11916151	2001	Protective effects of suprofen and its methyl ester against inactivation of rabbit kidney carbonyl reductase by phenylglyoxal._x000D_	11916151
Suramin	Alcohol Oxidoreductases / antag	Suramin	Alcohol Oxidoreductases	D013498	D000429	Alcohol Oxidoreductases	0	1	598447	1977	Trypanosoma brucei: suramin and other trypanocidal compounds' effects on sn-glycerol-3-phosphate oxidase._x000D_	598447
tamibarotene	Receptors, Retinoic Acid / ag	tamibarotene	Receptors, Retinoic Acid	C061133	D018168	Receptors, Retinoic Acid	1	0	20138974	2010	Disturbance of rapid eye movement sleep in senescence-accelerated mouse prone/8 mice is improved by retinoic acid receptor agonist Am80 (Tamibarotene)._x000D_	20138974
tamibarotene	Receptors, Retinoic Acid / ag	tamibarotene	Receptors, Retinoic Acid	C061133	D018168	Receptors, Retinoic Acid	1	0	20551971	2011	A retinoic acid receptor agonist Am80 rescues neurons, attenuates inflammatory reactions, and improves behavioral recovery after intracerebral hemorrhage in mice._x000D_	20551971
tamibarotene	Receptors, Retinoic Acid / ag	tamibarotene	Receptors, Retinoic Acid	C061133	D018168	Receptors, Retinoic Acid	1	0	20861477	2011	Oral administration of retinoic acid receptor-alpha/beta-specific ligand Am80 suppresses experimental autoimmune uveoretinitis._x000D_	20861477
tamibarotene	Receptors, Retinoic Acid / ag	tamibarotene	Receptors, Retinoic Acid	C061133	D018168	Receptors, Retinoic Acid	1	0	22863914	2012	Tamibarotene: a candidate retinoid drug for Alzheimer's disease._x000D_	22863914
tamibarotene	Receptors, Retinoic Acid / ag	tamibarotene	Receptors, Retinoic Acid	C061133	D018168	Receptors, Retinoic Acid	1	0	23203767	2013	Am80, a retinoic acid receptor agonist, ameliorates murine vasculitis through the suppression of neutrophil migration and activation._x000D_	23203767
tamibarotene	Receptors, Retinoic Acid / ag	tamibarotene	Receptors, Retinoic Acid	C061133	D018168	Receptors, Retinoic Acid	1	0	23404745	2013	A retinoic acid receptor agonist tamibarotene suppresses iron accumulation in the liver._x000D_	23404745
tamibarotene	Receptors, Retinoic Acid / ag	tamibarotene	Receptors, Retinoic Acid	C061133	D018168	Receptors, Retinoic Acid	1	0	23624141	2013	The retinoic acid receptor agonist Am80 increases hippocampal ADAM10 in aged SAMP8 mice._x000D_	23624141
tamibarotene	Receptors, Retinoic Acid / ag	tamibarotene	Receptors, Retinoic Acid	C061133	D018168	Receptors, Retinoic Acid	1	0	23992409	2013	Synthetic retinoid Am80 up-regulates apelin expression by promoting interaction of RAR? with KLF5 and Sp1 in vascular smooth muscle cells._x000D_	23992409
tamibarotene	Receptors, Retinoic Acid / ag	tamibarotene	Receptors, Retinoic Acid	C061133	D018168	Receptors, Retinoic Acid	1	0	24036839	2013	The retinoic acid receptor agonist Am80 increases mucosal inflammation in an IL-6 dependent manner during Trichuris muris infection._x000D_	24036839
tamibarotene	Receptors, Retinoic Acid / ag	tamibarotene	Receptors, Retinoic Acid	C061133	D018168	Receptors, Retinoic Acid	1	0	24612001	2015	Retinoic acid receptor stimulation ameliorates experimental autoimmune optic neuritis._x000D_	24612001
tamibarotene	Receptors, Retinoic Acid / ag	tamibarotene	Receptors, Retinoic Acid	C061133	D018168	Receptors, Retinoic Acid	1	0	24709559	2014	The synthetic retinoid Am80 delays recovery in a model of multiple sclerosis by modulating myeloid-derived suppressor cell fate and viability._x000D_	24709559
tamibarotene	Receptors, Retinoic Acid / ag	tamibarotene	Receptors, Retinoic Acid	C061133	D018168	Receptors, Retinoic Acid	1	0	24916544	2014	Cooperative therapeutic action of retinoic acid receptor and retinoid x receptor agonists in a mouse model of Alzheimer's disease._x000D_	24916544
tamibarotene	Receptors, Retinoic Acid / ag	tamibarotene	Receptors, Retinoic Acid	C061133	D018168	Receptors, Retinoic Acid	1	0	25448496	2014	Tamibarotene modulates the local immune response in experimental periodontitis._x000D_	25448496
tamibarotene	Receptors, Retinoic Acid / ag	tamibarotene	Receptors, Retinoic Acid	C061133	D018168	Receptors, Retinoic Acid	1	0	27286261	2016	Blocking the PAH2 domain of Sin3A inhibits tumorigenesis and confers retinoid sensitivity in triple negative breast cancer._x000D_	27286261
tamibarotene	Receptors, Retinoic Acid / ag	tamibarotene	Receptors, Retinoic Acid	C061133	D018168	Receptors, Retinoic Acid	1	0	30677086	2019	Effects of AM80 compared to AC261066 in a high fat diet mouse model of liver disease._x000D_	30677086
tamibarotene	Receptors, Retinoic Acid / ag	tamibarotene	Receptors, Retinoic Acid	C061133	D018168	Receptors, Retinoic Acid	1	0	31018112	2019	The retinoic acid receptor (RAR) ?-specific agonist Am80 (tamibarotene) and other RAR agonists potently inhibit hepatitis B virus transcription from cccDNA._x000D_	31018112
tamibarotene	Receptors, Retinoic Acid / ag	tamibarotene	Receptors, Retinoic Acid	C061133	D018168	Receptors, Retinoic Acid	1	0	31527426	2019	Effect of Specific Retinoic Acid Receptor Agonists on Noise-Induced Hearing Loss._x000D_	31527426
tamibarotene	Receptors, Retinoic Acid / ag	tamibarotene	Receptors, Retinoic Acid	C061133	D018168	Receptors, Retinoic Acid	1	0	32651445	2020	A synthetic retinoic acid receptor agonist Am80 ameliorates renal fibrosis via inducing the production of alpha-1-acid glycoprotein._x000D_	32651445
tamibarotene	Receptors, Retinoic Acid / antag	tamibarotene	Receptors, Retinoic Acid	C061133	D018168	Receptors, Retinoic Acid	0	1	27351827	2016	Retinoic acid receptor agonist Am80 inhibits CXCL2 production from microglial BV-2 cells via attenuation of NF-?B signaling._x000D_	27351827
tamibarotene	Retinoic Acid Receptor alpha / ag	tamibarotene	Retinoic Acid Receptor alpha	C061133	D000072482	Retinoic Acid Receptor alpha	1	0	20138974	2010	Disturbance of rapid eye movement sleep in senescence-accelerated mouse prone/8 mice is improved by retinoic acid receptor agonist Am80 (Tamibarotene)._x000D_	20138974
tamibarotene	Retinoic Acid Receptor alpha / ag	tamibarotene	Retinoic Acid Receptor alpha	C061133	D000072482	Retinoic Acid Receptor alpha	1	0	20861477	2011	Oral administration of retinoic acid receptor-alpha/beta-specific ligand Am80 suppresses experimental autoimmune uveoretinitis._x000D_	20861477
tamibarotene	Retinoic Acid Receptor alpha / ag	tamibarotene	Retinoic Acid Receptor alpha	C061133	D000072482	Retinoic Acid Receptor alpha	1	0	23404745	2013	A retinoic acid receptor agonist tamibarotene suppresses iron accumulation in the liver._x000D_	23404745
tamibarotene	Retinoic Acid Receptor alpha / ag	tamibarotene	Retinoic Acid Receptor alpha	C061133	D000072482	Retinoic Acid Receptor alpha	1	0	23992409	2013	Synthetic retinoid Am80 up-regulates apelin expression by promoting interaction of RAR? with KLF5 and Sp1 in vascular smooth muscle cells._x000D_	23992409
tamibarotene	Retinoic Acid Receptor alpha / ag	tamibarotene	Retinoic Acid Receptor alpha	C061133	D000072482	Retinoic Acid Receptor alpha	1	0	24612001	2015	Retinoic acid receptor stimulation ameliorates experimental autoimmune optic neuritis._x000D_	24612001
tamibarotene	Retinoic Acid Receptor alpha / ag	tamibarotene	Retinoic Acid Receptor alpha	C061133	D000072482	Retinoic Acid Receptor alpha	1	0	24709559	2014	The synthetic retinoid Am80 delays recovery in a model of multiple sclerosis by modulating myeloid-derived suppressor cell fate and viability._x000D_	24709559
tamibarotene	Retinoic Acid Receptor alpha / ag	tamibarotene	Retinoic Acid Receptor alpha	C061133	D000072482	Retinoic Acid Receptor alpha	1	0	25448496	2014	Tamibarotene modulates the local immune response in experimental periodontitis._x000D_	25448496
tamibarotene	Retinoic Acid Receptor alpha / ag	tamibarotene	Retinoic Acid Receptor alpha	C061133	D000072482	Retinoic Acid Receptor alpha	1	0	28729405	2017	Superenhancer Analysis Defines Novel Epigenomic Subtypes of Non-APL AML, Including an RAR? Dependency Targetable by SY-1425, a Potent and Selective RAR? Agonist._x000D_	28729405
tamibarotene	Retinoic Acid Receptor alpha / ag	tamibarotene	Retinoic Acid Receptor alpha	C061133	D000072482	Retinoic Acid Receptor alpha	1	0	30337363	2019	Antitumor synergy with SY-1425, a selective RAR? agonist, and hypomethylating agents in retinoic acid receptor pathway activated models of acute myeloid leukemia._x000D_	30337363
tamibarotene	retinoic acid receptor beta / ag	tamibarotene	retinoic acid receptor beta	C061133	C082925	retinoic acid receptor beta	1	0	20861477	2011	Oral administration of retinoic acid receptor-alpha/beta-specific ligand Am80 suppresses experimental autoimmune uveoretinitis._x000D_	20861477
tamibarotene	retinoic acid receptor beta / ag	tamibarotene	retinoic acid receptor beta	C061133	C082925	retinoic acid receptor beta	1	0	23404745	2013	A retinoic acid receptor agonist tamibarotene suppresses iron accumulation in the liver._x000D_	23404745
tamibarotene	retinoic acid receptor beta / ag	tamibarotene	retinoic acid receptor beta	C061133	C082925	retinoic acid receptor beta	1	0	24612001	2015	Retinoic acid receptor stimulation ameliorates experimental autoimmune optic neuritis._x000D_	24612001
tamibarotene	retinoic acid receptor beta / ag	tamibarotene	retinoic acid receptor beta	C061133	C082925	retinoic acid receptor beta	1	0	25448496	2014	Tamibarotene modulates the local immune response in experimental periodontitis._x000D_	25448496
tamibarotene	retinoic acid receptor beta2, mouse / ag	tamibarotene	retinoic acid receptor beta2, mouse	C061133	C000611841	retinoic acid receptor beta2, mouse	1	0	27286261	2016	Blocking the PAH2 domain of Sin3A inhibits tumorigenesis and confers retinoid sensitivity in triple negative breast cancer._x000D_	27286261
tamibarotene	Retinoid X Receptors / ag	tamibarotene	Retinoid X Receptors	C061133	D047488	Retinoid X Receptors	1	0	24916544	2014	Cooperative therapeutic action of retinoic acid receptor and retinoid x receptor agonists in a mouse model of Alzheimer's disease._x000D_	24916544
Tamoxifen	Receptors, Retinoic Acid / ag	Tamoxifen	Receptors, Retinoic Acid	D013629	D018168	Receptors, Retinoic Acid	1	0	17630414	2007	Subchronic toxicity and toxicogenomic evaluation of tamoxifen citrate + bexarotene in female rats._x000D_	17630414
tazarotene	Receptors, Retinoic Acid / ag	tazarotene	Receptors, Retinoic Acid	C086827	D018168	Receptors, Retinoic Acid	1	0	26569440	2016	The influence of bexarotene, a selective agonist of the retinoid receptor X (RXR), and tazarotene, a selective agonist of the retinoid acid receptor (RAR), on bone metabolism in rats._x000D_	26569440
tazarotene	Receptors, Retinoic Acid / ag	tazarotene	Receptors, Retinoic Acid	C086827	D018168	Receptors, Retinoic Acid	1	0	27627552	2016	The Negative Impact of Selective Activation of Retinoic Acid Receptors on Bone Metabolism and Bone Mechanical Properties in Rats._x000D_	27627552
tazarotene	Receptors, Retinoic Acid / ag	tazarotene	Receptors, Retinoic Acid	C086827	D018168	Receptors, Retinoic Acid	1	0	30224536	2018	Identification of Retinoic Acid Receptor Agonists as Potent Hepatitis B Virus Inhibitors via a Drug Repurposing Screen._x000D_	30224536
tazarotene	Receptors, Retinoic Acid / ag	tazarotene	Receptors, Retinoic Acid	C086827	D018168	Receptors, Retinoic Acid	1	0	9262312	1997	Receptor specificity of retinoid-induced epidermal hyperplasia: effect of RXR-selective agonists and correlation with topical irritation._x000D_	9262312
tazarotene	Receptors, Retinoic Acid / antag	tazarotene	Receptors, Retinoic Acid	C086827	D018168	Receptors, Retinoic Acid	0	1	23925292	2013	Retinoids activate the irritant receptor TRPV1 and produce sensory hypersensitivity._x000D_	23925292
tazarotene	Retinoid X Receptors / ag	tazarotene	Retinoid X Receptors	C086827	D047488	Retinoid X Receptors	1	0	26569440	2016	The influence of bexarotene, a selective agonist of the retinoid receptor X (RXR), and tazarotene, a selective agonist of the retinoid acid receptor (RAR), on bone metabolism in rats._x000D_	26569440
tazarotene	Retinoid X Receptors / ag	tazarotene	Retinoid X Receptors	C086827	D047488	Retinoid X Receptors	1	0	9262312	1997	Receptor specificity of retinoid-induced epidermal hyperplasia: effect of RXR-selective agonists and correlation with topical irritation._x000D_	9262312
Telmisartan	Retinoid X Receptor alpha / ag	Telmisartan	Retinoid X Receptor alpha	D000077333	D047490	Retinoid X Receptor alpha	1	0	27714239	2016	Tetrazolone as an acid bioisostere: application to marketed drugs containing a carboxylic acid._x000D_	27714239
terics	Retinoid X Receptor beta / antag	terics	Retinoid X Receptor beta	C021754	D049230	Retinoid X Receptor beta	0	1	30901638	2019	A comparison of endocrine disruption potential of nonylphenol ethoxylate, vanillin ethoxylate, 4-n-nonylphenol and vanillin in vitro._x000D_	30901638
tert-4-hydroxy-2-nonenal	Retinal Dehydrogenase / antag	tert-4-hydroxy-2-nonenal	Retinal Dehydrogenase	C462359	D050697	Retinal Dehydrogenase	0	1	22170038	2012	Modulation of aldehyde dehydrogenase activity affects (±)-4-hydroxy-2E-nonenal (HNE) toxicity and HNE-protein adduct levels in PC12 cells._x000D_	22170038
tetramethylene sulfoxide	Alcohol Oxidoreductases / antag	tetramethylene sulfoxide	Alcohol Oxidoreductases	C038166	D000429	Alcohol Oxidoreductases	0	1	6343601	1983	Inhibition by carboxamides and sulfoxides of liver alcohol dehydrogenase and ethanol metabolism._x000D_	6343601
Thioctic Acid	Alcohol Oxidoreductases / antag	Thioctic Acid	Alcohol Oxidoreductases	D008063	D000429	Alcohol Oxidoreductases	0	1	7862622	1994	Effect of DL alpha-lipoic acid in glyoxylate-induced acute lithiasis._x000D_	7862622
Thioridazine	Alcohol Oxidoreductases / antag	Thioridazine	Alcohol Oxidoreductases	D013881	D000429	Alcohol Oxidoreductases	0	1	6073966	1967	Drug effects on retinol oxidation: retinal alcohol:NAD+ oxidoreductase._x000D_	6073966
Threonine	Alcohol Oxidoreductases / antag	Threonine	Alcohol Oxidoreductases	D013912	D000429	Alcohol Oxidoreductases	0	1	4868092	1968	Multiple interactions of threonine with an aspartokinase-homoserine dehydrogenase complex._x000D_	4868092
thyroid hormone aminotransferase	Retinoid X Receptors / ag	thyroid hormone aminotransferase	Retinoid X Receptors	C023165	D047488	Retinoid X Receptors	1	0	27167774	2016	Trialkyltin Rexinoid-X Receptor Agonists Selectively Potentiate Thyroid Hormone Induced Programs of Xenopus laevis Metamorphosis._x000D_	27167774
Thyroxine	Alcohol Oxidoreductases / antag	Thyroxine	Alcohol Oxidoreductases	D013974	D000429	Alcohol Oxidoreductases	0	1	4364240	1974	Regulation of prostaglandin metabolism: inhibition of 15-hydroxyprostaglandin dehydrogenase by thyroid hormones._x000D_	4364240
TO-901317	Receptors, Retinoic Acid / ag	TO-901317	Receptors, Retinoic Acid	C423915	D018168	Receptors, Retinoic Acid	1	0	19887649	2010	The benzenesulfoamide T0901317 [N-(2,2,2-trifluoroethyl)-N-[4-[2,2,2-trifluoro-1-hydroxy-1-(trifluoromethyl)ethyl]phenyl]-benzenesulfonamide] is a novel retinoic acid receptor-related orphan receptor-alpha/gamma inverse agonist._x000D_	19887649
TO-901317	retinoic acid receptor gamma / ag	TO-901317	retinoic acid receptor gamma	C423915	C082926	retinoic acid receptor gamma	1	0	19887649	2010	The benzenesulfoamide T0901317 [N-(2,2,2-trifluoroethyl)-N-[4-[2,2,2-trifluoro-1-hydroxy-1-(trifluoromethyl)ethyl]phenyl]-benzenesulfonamide] is a novel retinoic acid receptor-related orphan receptor-alpha/gamma inverse agonist._x000D_	19887649
TO-901317	Retinoid X Receptors / ag	TO-901317	Retinoid X Receptors	C423915	D047488	Retinoid X Receptors	1	0	16489205	2006	PPARalpha activators and fasting induce the expression of adipose differentiation-related protein in liver._x000D_	16489205
Transforming Growth Factor beta	Receptors, Retinoic Acid / antag	Transforming Growth Factor beta	Receptors, Retinoic Acid	D016212	D018168	Receptors, Retinoic Acid	0	1	18368049	2008	TGF-beta-induced Foxp3 inhibits T(H)17 cell differentiation by antagonizing RORgammat function._x000D_	18368049
Transforming Growth Factor beta	Retinoid X Receptor alpha / ag	Transforming Growth Factor beta	Retinoid X Receptor alpha	D016212	D047490	Retinoid X Receptor alpha	1	0	18773928	2008	Retinoids regulate TGFbeta signaling at the level of Smad2 phosphorylation and nuclear accumulation._x000D_	18773928
Tretinoin	Alcohol Oxidoreductases / antag	Tretinoin	Alcohol Oxidoreductases	D014212	D000429	Alcohol Oxidoreductases	0	1	2660792	1989	The molecular basis of retinoic acid induced night blindness._x000D_	2660792
Tretinoin	RALDH2 protein, mouse / antag	Tretinoin	RALDH2 protein, mouse	D014212	C470579	RALDH2 protein, mouse	0	1	18028902	2007	Wt1 and retinoic acid signaling are essential for stellate cell development and liver morphogenesis._x000D_	18028902
Tretinoin	Receptors, Retinoic Acid / ag	Tretinoin	Receptors, Retinoic Acid	D014212	D018168	Receptors, Retinoic Acid	1	0	10585260	1999	The expression and activity of D-type cyclins in F9 embryonal carcinoma cells: modulation of growth by RXR-selective retinoids._x000D_	10585260
Tretinoin	Receptors, Retinoic Acid / ag	Tretinoin	Receptors, Retinoic Acid	D014212	D018168	Receptors, Retinoic Acid	1	0	11022230	2000	Mechanisms of all-trans retinoic acid-induced differentiation of acute promyelocytic leukemia cells._x000D_	11022230
Tretinoin	Receptors, Retinoic Acid / ag	Tretinoin	Receptors, Retinoic Acid	D014212	D018168	Receptors, Retinoic Acid	1	1	11084658	2000	Role of retinoic acid in lens regeneration._x000D_	11084658
Tretinoin	Receptors, Retinoic Acid / ag	Tretinoin	Receptors, Retinoic Acid	D014212	D018168	Receptors, Retinoic Acid	1	0	11201846	2000	Thyroid hormone regulation of apoptosis induced by retinoic acid in promyeloleukemic HL-60 cells: studies with retinoic acid receptor-specific and retinoid x receptor-specific ligands._x000D_	11201846
Tretinoin	Receptors, Retinoic Acid / ag	Tretinoin	Receptors, Retinoic Acid	D014212	D018168	Receptors, Retinoic Acid	1	0	11223164	2001	Agonists of the retinoic acid- and retinoid X-receptors inhibit hepatocyte growth factor secretion and expression in U87 human astrocytoma cells._x000D_	11223164
Tretinoin	Receptors, Retinoic Acid / ag	Tretinoin	Receptors, Retinoic Acid	D014212	D018168	Receptors, Retinoic Acid	1	0	11261782	2001	Retinoic acid up-regulates myeloid ICAM-3 expression and function in a cell-specific fashion--evidence for retinoid signaling pathways in the mast cell lineage._x000D_	11261782
Tretinoin	Receptors, Retinoic Acid / ag	Tretinoin	Receptors, Retinoic Acid	D014212	D018168	Receptors, Retinoic Acid	1	1	11319133	2001	Retinoid receptors involved in the effects of retinoic acid on rat testis development._x000D_	11319133
Tretinoin	Receptors, Retinoic Acid / ag	Tretinoin	Receptors, Retinoic Acid	D014212	D018168	Receptors, Retinoic Acid	1	0	11344094	2001	Induction of CD36 by all-trans retinoic acid: retinoic acid receptor signaling in the pathogenesis of atherosclerosis._x000D_	11344094
Tretinoin	Receptors, Retinoic Acid / ag	Tretinoin	Receptors, Retinoic Acid	D014212	D018168	Receptors, Retinoic Acid	1	0	11397803	2001	Regulation of stearoyl coenzyme A desaturase expression in human retinal pigment epithelial cells by retinoic acid._x000D_	11397803
Tretinoin	Receptors, Retinoic Acid / ag	Tretinoin	Receptors, Retinoic Acid	D014212	D018168	Receptors, Retinoic Acid	1	0	11483254	2001	Retinoic acid receptors are expressed in human primary astrocytes and their agonists inhibit parathyroid hormone-related peptide expression and secretion._x000D_	11483254
Tretinoin	Receptors, Retinoic Acid / ag	Tretinoin	Receptors, Retinoic Acid	D014212	D018168	Receptors, Retinoic Acid	1	0	11500296	2001	Destabilization of TNF-alpha mRNA by retinoic acid in hepatic macrophages: implications for alcoholic liver disease._x000D_	11500296
Tretinoin	Receptors, Retinoic Acid / ag	Tretinoin	Receptors, Retinoic Acid	D014212	D018168	Receptors, Retinoic Acid	1	0	12006550	2002	Nuclear receptor agonists as potential differentiation therapy agents for human osteosarcoma._x000D_	12006550
Tretinoin	Receptors, Retinoic Acid / ag	Tretinoin	Receptors, Retinoic Acid	D014212	D018168	Receptors, Retinoic Acid	1	0	12169446	2002	Enhancement of the inducible NO synthase activation by retinoic acid is mimicked by RARalpha agonist in vivo._x000D_	12169446
Tretinoin	Receptors, Retinoic Acid / ag	Tretinoin	Receptors, Retinoic Acid	D014212	D018168	Receptors, Retinoic Acid	1	1	12421932	2002	Retinoic acid stimulates the cell cycle machinery in normal T cells: involvement of retinoic acid receptor-mediated IL-2 secretion._x000D_	12421932
Tretinoin	Receptors, Retinoic Acid / ag	Tretinoin	Receptors, Retinoic Acid	D014212	D018168	Receptors, Retinoic Acid	1	1	12882839	2003	Retinoic acids exert direct effects on T cells to suppress Th1 development and enhance Th2 development via retinoic acid receptors._x000D_	12882839
Tretinoin	Receptors, Retinoic Acid / ag	Tretinoin	Receptors, Retinoic Acid	D014212	D018168	Receptors, Retinoic Acid	1	1	14613895	2004	Retinoic acid inhibits rat XY gonad development by blocking mesonephric cell migration and decreasing the number of gonocytes._x000D_	14613895
Tretinoin	Receptors, Retinoic Acid / ag	Tretinoin	Receptors, Retinoic Acid	D014212	D018168	Receptors, Retinoic Acid	1	0	14668795	2003	Retinoic acid receptor alpha and retinoid-X receptor-specific agonists synergistically target telomerase expression and induce tumor cell death._x000D_	14668795
Tretinoin	Receptors, Retinoic Acid / ag	Tretinoin	Receptors, Retinoic Acid	D014212	D018168	Receptors, Retinoic Acid	1	0	14975592	2004	Ligands for the peroxisome proliferator-activated receptor-gamma and the retinoid X receptor exert additive anti-inflammatory effects on experimental autoimmune encephalomyelitis._x000D_	14975592
Tretinoin	Receptors, Retinoic Acid / ag	Tretinoin	Receptors, Retinoic Acid	D014212	D018168	Receptors, Retinoic Acid	1	0	14983400	2004	Retinoic acid increases insulin-like growth factor-binding protein-4 expression in cultured rat hepatocytes._x000D_	14983400
Tretinoin	Receptors, Retinoic Acid / ag	Tretinoin	Receptors, Retinoic Acid	D014212	D018168	Receptors, Retinoic Acid	1	0	15546741	2004	9-cis-retinoic acid analogues with bulky hydrophobic rings: new RXR-selective agonists._x000D_	15546741
Tretinoin	Receptors, Retinoic Acid / ag	Tretinoin	Receptors, Retinoic Acid	D014212	D018168	Receptors, Retinoic Acid	1	1	15583048	2005	Regulation of differentiating pig preadipocytes by retinoic acid._x000D_	15583048
Tretinoin	Receptors, Retinoic Acid / ag	Tretinoin	Receptors, Retinoic Acid	D014212	D018168	Receptors, Retinoic Acid	1	0	15949693	2005	Effects of retinoic acid administration and dietary vitamin A supplementation on leptin expression in mice: lack of correlation with changes of adipose tissue mass and food intake._x000D_	15949693
Tretinoin	Receptors, Retinoic Acid / ag	Tretinoin	Receptors, Retinoic Acid	D014212	D018168	Receptors, Retinoic Acid	1	0	16038797	2005	Phosphorylation of the retinoid x receptor at the omega loop, modulates the expression of retinoic-acid-target genes with a promoter context specificity._x000D_	16038797
Tretinoin	Receptors, Retinoic Acid / ag	Tretinoin	Receptors, Retinoic Acid	D014212	D018168	Receptors, Retinoic Acid	1	1	16142401	2005	All-trans retinoic acid regulates CXCL16/SR-PSOX expression._x000D_	16142401
Tretinoin	Receptors, Retinoic Acid / ag	Tretinoin	Receptors, Retinoic Acid	D014212	D018168	Receptors, Retinoic Acid	1	1	16158052	2006	Retinoic acid receptors and tissue-transglutaminase mediate short-term effect of retinoic acid on migration and invasion of neuroblastoma SH-SY5Y cells._x000D_	16158052
Tretinoin	Receptors, Retinoic Acid / ag	Tretinoin	Receptors, Retinoic Acid	D014212	D018168	Receptors, Retinoic Acid	1	0	16302920	2005	Retinoic acid is a potential negative regulator for differentiation of human periodontal ligament cells._x000D_	16302920
Tretinoin	Receptors, Retinoic Acid / ag	Tretinoin	Receptors, Retinoic Acid	D014212	D018168	Receptors, Retinoic Acid	1	0	16309824	2005	Retinoic acid amplifies the host immune response to LPS through increased T lymphocytes number and LPS binding protein expression._x000D_	16309824
Tretinoin	Receptors, Retinoic Acid / ag	Tretinoin	Receptors, Retinoic Acid	D014212	D018168	Receptors, Retinoic Acid	1	0	16456186	2006	Retinoic acid inhibits airway smooth muscle cell migration._x000D_	16456186
Tretinoin	Receptors, Retinoic Acid / ag	Tretinoin	Receptors, Retinoic Acid	D014212	D018168	Receptors, Retinoic Acid	1	0	17204142	2007	All-trans retinoic acid induces COX-2 and prostaglandin E2 synthesis in SH-SY5Y human neuroblastoma cells: involvement of retinoic acid receptors and extracellular-regulated kinase 1/2._x000D_	17204142
Tretinoin	Receptors, Retinoic Acid / ag	Tretinoin	Receptors, Retinoic Acid	D014212	D018168	Receptors, Retinoic Acid	1	0	17307727	2007	Chronically administered retinoic acid has trophic effects in the rat small intestine and promotes adaptation in a resection model of short bowel syndrome._x000D_	17307727
Tretinoin	Receptors, Retinoic Acid / ag	Tretinoin	Receptors, Retinoic Acid	D014212	D018168	Receptors, Retinoic Acid	1	0	18044685	2007	Pulmonary stem cells and the induction of tissue regeneration in the treatment of emphysema._x000D_	18044685
Tretinoin	Receptors, Retinoic Acid / ag	Tretinoin	Receptors, Retinoic Acid	D014212	D018168	Receptors, Retinoic Acid	1	0	18048326	2007	Identification of retinoic acid as an inhibitor of transcription factor Nrf2 through activation of retinoic acid receptor alpha._x000D_	18048326
Tretinoin	Receptors, Retinoic Acid / ag	Tretinoin	Receptors, Retinoic Acid	D014212	D018168	Receptors, Retinoic Acid	1	0	18466335	2008	Effects of retinoic acids on the dendritic morphology of cultured hippocampal neurons._x000D_	18466335
Tretinoin	Receptors, Retinoic Acid / ag	Tretinoin	Receptors, Retinoic Acid	D014212	D018168	Receptors, Retinoic Acid	1	0	18495924	2008	Overcoming retinoic acid-resistance of mammary carcinomas by diverting retinoic acid from PPARbeta/delta to RAR._x000D_	18495924
Tretinoin	Receptors, Retinoic Acid / ag	Tretinoin	Receptors, Retinoic Acid	D014212	D018168	Receptors, Retinoic Acid	1	0	18703560	2008	Retinoic acid receptor gamma-induced misregulation of chondrogenesis in the murine limb bud in vitro._x000D_	18703560
Tretinoin	Receptors, Retinoic Acid / ag	Tretinoin	Receptors, Retinoic Acid	D014212	D018168	Receptors, Retinoic Acid	1	1	18926686	2009	Retinoic acid dampens LPS-induced NF-kappaB activity: results from human monoblasts and in vivo imaging of NF-kappaB reporter mice._x000D_	18926686
Tretinoin	Receptors, Retinoic Acid / ag	Tretinoin	Receptors, Retinoic Acid	D014212	D018168	Receptors, Retinoic Acid	1	0	19068145	2008	All-trans retinoic acid suppresses interleukin-6 expression in interleukin-1-stimulated synovial fibroblasts by inhibition of ERK1/2 pathway independently of RAR activation._x000D_	19068145
Tretinoin	Receptors, Retinoic Acid / ag	Tretinoin	Receptors, Retinoic Acid	D014212	D018168	Receptors, Retinoic Acid	1	0	19450544	2009	The ATRA-dependent overexpression of the glutamate transporter EAAC1 requires RARbeta induction._x000D_	19450544
Tretinoin	Receptors, Retinoic Acid / ag	Tretinoin	Receptors, Retinoic Acid	D014212	D018168	Receptors, Retinoic Acid	1	0	19546303	2009	Retinoids inhibit differentiation of hematopoietic osteoclast progenitors._x000D_	19546303
Tretinoin	Receptors, Retinoic Acid / ag	Tretinoin	Receptors, Retinoic Acid	D014212	D018168	Receptors, Retinoic Acid	1	0	20557428	2010	Inflammatory chemokine release of astrocytes in vitro is reduced by all-trans retinoic acid._x000D_	20557428
Tretinoin	Receptors, Retinoic Acid / ag	Tretinoin	Receptors, Retinoic Acid	D014212	D018168	Receptors, Retinoic Acid	1	0	20562004	2010	All-trans retinoic acid enhances the transport of phase II metabolites of benzo[a]pyrene by inducing the Breast Cancer Resistance Protein expression in Caco-2 cells._x000D_	20562004
Tretinoin	Receptors, Retinoic Acid / ag	Tretinoin	Receptors, Retinoic Acid	D014212	D018168	Receptors, Retinoic Acid	1	0	20945395	2011	Retinoic acid receptor-mediated signaling protects cardiomyocytes from hyperglycemia induced apoptosis: role of the renin-angiotensin system._x000D_	20945395
Tretinoin	Receptors, Retinoic Acid / ag	Tretinoin	Receptors, Retinoic Acid	D014212	D018168	Receptors, Retinoic Acid	1	0	21099229	2011	A role for all-trans-retinoic acid in the early steps of lymphatic vasculature development._x000D_	21099229
Tretinoin	Receptors, Retinoic Acid / ag	Tretinoin	Receptors, Retinoic Acid	D014212	D018168	Receptors, Retinoic Acid	1	1	21384111	2011	Retinoic acid inhibits NFATc1 expression and osteoclast differentiation._x000D_	21384111
Tretinoin	Receptors, Retinoic Acid / ag	Tretinoin	Receptors, Retinoic Acid	D014212	D018168	Receptors, Retinoic Acid	1	0	21628419	2011	Retinoic acid isomers up-regulate ATP binding cassette A1 and G1 and cholesterol efflux in rat astrocytes: implications for their therapeutic and teratogenic effects._x000D_	21628419
Tretinoin	Receptors, Retinoic Acid / ag	Tretinoin	Receptors, Retinoic Acid	D014212	D018168	Receptors, Retinoic Acid	1	0	22261616	2012	Nuclear receptors agonists exert opposing effects on the inflammation dependent survival of breast cancer stem cells._x000D_	22261616
Tretinoin	Receptors, Retinoic Acid / ag	Tretinoin	Receptors, Retinoic Acid	D014212	D018168	Receptors, Retinoic Acid	1	0	22353356	2012	Retinoic acid receptor agonists regulate expression of ATP-binding cassette transporter G1 in macrophages._x000D_	22353356
Tretinoin	Receptors, Retinoic Acid / ag	Tretinoin	Receptors, Retinoic Acid	D014212	D018168	Receptors, Retinoic Acid	1	0	22504942	2013	Retinoids reduce formation of keratin aggregates in heat-stressed immortalized keratinocytes from an epidermolytic ichthyosis patient with a KRT10 mutation*._x000D_	22504942
Tretinoin	Receptors, Retinoic Acid / ag	Tretinoin	Receptors, Retinoic Acid	D014212	D018168	Receptors, Retinoic Acid	1	0	23228968	2013	ATRA and the specific RAR? agonist, NRX195183, have opposing effects on the clonogenicity of pre-leukemic murine AML1-ETO bone marrow cells._x000D_	23228968
Tretinoin	Receptors, Retinoic Acid / ag	Tretinoin	Receptors, Retinoic Acid	D014212	D018168	Receptors, Retinoic Acid	1	1	23441952	2013	Differential effects of retinoids and inhibitors of ERK and p38 signaling on adipogenic and myogenic differentiation of P19 stem cells._x000D_	23441952
Tretinoin	Receptors, Retinoic Acid / ag	Tretinoin	Receptors, Retinoic Acid	D014212	D018168	Receptors, Retinoic Acid	1	0	23792233	2013	Involvement of retinoic acid-induced peroxiredoxin 6 expression in recovery of noise-induced temporary hearing threshold shifts._x000D_	23792233
Tretinoin	Receptors, Retinoic Acid / ag	Tretinoin	Receptors, Retinoic Acid	D014212	D018168	Receptors, Retinoic Acid	1	1	23992207	2013	An in vitro model for the pro-fibrotic effects of retinoids: mechanisms of action._x000D_	23992207
Tretinoin	Receptors, Retinoic Acid / ag	Tretinoin	Receptors, Retinoic Acid	D014212	D018168	Receptors, Retinoic Acid	1	0	24204796	2013	All-trans retinoic acid modulates ORMDL3 expression via transcriptional regulation._x000D_	24204796
Tretinoin	Receptors, Retinoic Acid / ag	Tretinoin	Receptors, Retinoic Acid	D014212	D018168	Receptors, Retinoic Acid	1	1	24994461	2014	Retinoic acid acts as a selective human IgA switch factor._x000D_	24994461
Tretinoin	Receptors, Retinoic Acid / ag	Tretinoin	Receptors, Retinoic Acid	D014212	D018168	Receptors, Retinoic Acid	1	1	25800721	2015	RAR? is a negative regulator of osteoclastogenesis._x000D_	25800721
Tretinoin	Receptors, Retinoic Acid / ag	Tretinoin	Receptors, Retinoic Acid	D014212	D018168	Receptors, Retinoic Acid	1	0	26205250	2015	Selective Retinoic Acid Receptor ? Agonists Promote Repair of Injured Skeletal Muscle in Mouse._x000D_	26205250
Tretinoin	Receptors, Retinoic Acid / ag	Tretinoin	Receptors, Retinoic Acid	D014212	D018168	Receptors, Retinoic Acid	1	0	26313912	2015	Activation of RAR? induces autophagy in SKBR3 breast cancer cells and depletion of key autophagy genes enhances ATRA toxicity._x000D_	26313912
Tretinoin	Receptors, Retinoic Acid / ag	Tretinoin	Receptors, Retinoic Acid	D014212	D018168	Receptors, Retinoic Acid	1	0	26604645	2015	Retinoic acid receptor ? promotes autophagy to alleviate liver ischemia and reperfusion injury._x000D_	26604645
Tretinoin	Receptors, Retinoic Acid / ag	Tretinoin	Receptors, Retinoic Acid	D014212	D018168	Receptors, Retinoic Acid	1	0	26659823	2016	All-trans retinoic acid potentiates cisplatin-induced kidney injury in rats: impact of retinoic acid signaling pathway._x000D_	26659823
Tretinoin	Receptors, Retinoic Acid / ag	Tretinoin	Receptors, Retinoic Acid	D014212	D018168	Receptors, Retinoic Acid	1	0	27130522	2016	Retinoic acid induces nuclear FAK translocation and reduces breast cancer cell adhesion through Moesin, FAK, and Paxillin._x000D_	27130522
Tretinoin	Receptors, Retinoic Acid / ag	Tretinoin	Receptors, Retinoic Acid	D014212	D018168	Receptors, Retinoic Acid	1	0	28231434	2017	Effects of Retinoids on Augmentation of Club Cell Secretory Protein._x000D_	28231434
Tretinoin	Receptors, Retinoic Acid / ag	Tretinoin	Receptors, Retinoic Acid	D014212	D018168	Receptors, Retinoic Acid	1	0	28436029	2018	WNT4 acts downstream of BMP2 to mediate the regulation of ATRA signaling on RUNX1 expression: Implications for terminal differentiation of antler chondrocytes._x000D_	28436029
Tretinoin	Receptors, Retinoic Acid / ag	Tretinoin	Receptors, Retinoic Acid	D014212	D018168	Receptors, Retinoic Acid	1	0	28715808	2017	Retinoic Acid Facilitates Toll-Like Receptor 4 Expression to Improve Intestinal Barrier Function through Retinoic Acid Receptor Beta._x000D_	28715808
Tretinoin	Receptors, Retinoic Acid / ag	Tretinoin	Receptors, Retinoic Acid	D014212	D018168	Receptors, Retinoic Acid	1	1	28857622	2018	Supplementation of all trans retinoic acid ameliorates ethanol-induced endoplasmic reticulum stress._x000D_	28857622
Tretinoin	Receptors, Retinoic Acid / ag	Tretinoin	Receptors, Retinoic Acid	D014212	D018168	Receptors, Retinoic Acid	1	1	30059166	2018	Effects of retinoids on physiologic and inflammatory osteoclastogenesis in vitro._x000D_	30059166
Tretinoin	Receptors, Retinoic Acid / ag	Tretinoin	Receptors, Retinoic Acid	D014212	D018168	Receptors, Retinoic Acid	1	0	31527426	2019	Effect of Specific Retinoic Acid Receptor Agonists on Noise-Induced Hearing Loss._x000D_	31527426
Tretinoin	Receptors, Retinoic Acid / ag	Tretinoin	Receptors, Retinoic Acid	D014212	D018168	Receptors, Retinoic Acid	1	0	31884477	2020	Decay in Retinoic Acid Signaling in Varied Models of Alzheimer's Disease and In-Vitro Test of Novel Retinoic Acid Receptor Ligands (RAR-Ms) to Regulate Protective Genes._x000D_	31884477
Tretinoin	Receptors, Retinoic Acid / ag	Tretinoin	Receptors, Retinoic Acid	D014212	D018168	Receptors, Retinoic Acid	1	0	32152463	2020	Overcoming microenvironment-mediated protection from ATRA using CYP26-resistant retinoids._x000D_	32152463
Tretinoin	Receptors, Retinoic Acid / ag	Tretinoin	Receptors, Retinoic Acid	D014212	D018168	Receptors, Retinoic Acid	1	0	33165955	2021	Retinoic acid increases phagocytosis of myelin by macrophages._x000D_	33165955
Tretinoin	Receptors, Retinoic Acid / ag	Tretinoin	Receptors, Retinoic Acid	D014212	D018168	Receptors, Retinoic Acid	1	0	7493627	1995	Identification of a transposon-related RNA down-regulated by retinoic acid in embryonal carcinoma and embryonic stem cells._x000D_	7493627
Tretinoin	Receptors, Retinoic Acid / ag	Tretinoin	Receptors, Retinoic Acid	D014212	D018168	Receptors, Retinoic Acid	1	0	7583541	1995	Retinoids stimulate fibrinogen production both in vitro (hepatocytes) and in vivo. Induction requires activation of the retinoid X receptor._x000D_	7583541
Tretinoin	Receptors, Retinoic Acid / ag	Tretinoin	Receptors, Retinoic Acid	D014212	D018168	Receptors, Retinoic Acid	1	0	7697779	1994	Synthesis of 9E- and 9Z-locked retinoic acid analogs as ligands for RAR and RXR._x000D_	7697779
Tretinoin	Receptors, Retinoic Acid / ag	Tretinoin	Receptors, Retinoic Acid	D014212	D018168	Receptors, Retinoic Acid	1	1	7934625	1994	The prevention of adipose differentiation of 3T3-L1 cells caused by retinoic acid is elicited through retinoic acid receptor alpha._x000D_	7934625
Tretinoin	Receptors, Retinoic Acid / ag	Tretinoin	Receptors, Retinoic Acid	D014212	D018168	Receptors, Retinoic Acid	1	1	8752277	1996	Two distinct actions of retinoid-receptor ligands._x000D_	8752277
Tretinoin	Receptors, Retinoic Acid / ag	Tretinoin	Receptors, Retinoic Acid	D014212	D018168	Receptors, Retinoic Acid	1	1	8788040	1996	Receptor-selective retinoids implicate retinoic acid receptor alpha and gamma in the regulation of bmp-2 and bmp-4 in F9 embryonal carcinoma cells._x000D_	8788040
Tretinoin	Receptors, Retinoic Acid / ag	Tretinoin	Receptors, Retinoic Acid	D014212	D018168	Receptors, Retinoic Acid	1	0	8892963	1996	9-cis-retinoic acid induces neuronal differentiation of retinoic acid-nonresponsive embryonal carcinoma cells._x000D_	8892963
Tretinoin	Receptors, Retinoic Acid / ag	Tretinoin	Receptors, Retinoic Acid	D014212	D018168	Receptors, Retinoic Acid	1	0	9077483	1997	The retinoid X receptor agonist 9-cis-retinoic acid and the 24-hydroxylase inhibitor ketoconazole increase activity of 1,25-dihydroxyvitamin D3 in human skin in vivo._x000D_	9077483
Tretinoin	Receptors, Retinoic Acid / ag	Tretinoin	Receptors, Retinoic Acid	D014212	D018168	Receptors, Retinoic Acid	1	0	9351827	1997	Phosphorylation of activation functions AF-1 and AF-2 of RAR alpha and RAR gamma is indispensable for differentiation of F9 cells upon retinoic acid and cAMP treatment._x000D_	9351827
Tretinoin	Receptors, Retinoic Acid / ag	Tretinoin	Receptors, Retinoic Acid	D014212	D018168	Receptors, Retinoic Acid	1	0	9392425	1997	Mechanism of the slow induction of apolipoprotein A-I synthesis by retinoids in cynomolgus hepatocytes: involvement of retinoic acid and retinoid X receptors._x000D_	9392425
Tretinoin	Receptors, Retinoic Acid / ag	Tretinoin	Receptors, Retinoic Acid	D014212	D018168	Receptors, Retinoic Acid	1	0	9436034	1997	[Retinoic acid-induced cell growth inhibition and differentiation in testicular carcinoma cells in culture]._x000D_	9436034
Tretinoin	Receptors, Retinoic Acid / ag	Tretinoin	Receptors, Retinoic Acid	D014212	D018168	Receptors, Retinoic Acid	1	1	9573222	1998	Ligand induction of retinoic acid receptors alters an acute infection by murine cytomegalovirus._x000D_	9573222
Tretinoin	Receptors, Retinoic Acid / ag	Tretinoin	Receptors, Retinoic Acid	D014212	D018168	Receptors, Retinoic Acid	1	0	9816192	1996	Initial clinical trial of the retinoid receptor pan agonist 9-cis retinoic acid._x000D_	9816192
Tretinoin	Receptors, Retinoic Acid / ag	Tretinoin	Receptors, Retinoic Acid	D014212	D018168	Receptors, Retinoic Acid	1	1	9952315	1999	Greater synergism of retinoic acid receptor (RAR) agonists with vitamin D3 than that of retinoid X receptor (RXR) agonists with regard to growth inhibition and differentiation induction in monoblastic leukemia cells._x000D_	9952315
Tretinoin	Receptors, Retinoic Acid / antag	Tretinoin	Receptors, Retinoic Acid	D014212	D018168	Receptors, Retinoic Acid	0	1	10559885	1999	Retinoic acid regulates programmed cell death through BMP signalling._x000D_	10559885
Tretinoin	Receptors, Retinoic Acid / antag	Tretinoin	Receptors, Retinoic Acid	D014212	D018168	Receptors, Retinoic Acid	0	1	10627451	2000	All-trans retinoic acid enhances the long-term repopulating activity of cultured hematopoietic stem cells._x000D_	10627451
Tretinoin	Receptors, Retinoic Acid / antag	Tretinoin	Receptors, Retinoic Acid	D014212	D018168	Receptors, Retinoic Acid	0	1	10652597	1999	Different effects of the treatment with AGN 193836 and 9-cis-retinoic acid in breast cancer cells._x000D_	10652597
Tretinoin	Receptors, Retinoic Acid / antag	Tretinoin	Receptors, Retinoic Acid	D014212	D018168	Receptors, Retinoic Acid	0	1	10684250	2000	Regulation of skeletal progenitor differentiation by the BMP and retinoid signaling pathways._x000D_	10684250
Tretinoin	Receptors, Retinoic Acid / antag	Tretinoin	Receptors, Retinoic Acid	D014212	D018168	Receptors, Retinoic Acid	0	1	11032179	2000	Stage-dependent responses of the developing lung to retinoic acid signaling._x000D_	11032179
Tretinoin	Receptors, Retinoic Acid / antag	Tretinoin	Receptors, Retinoic Acid	D014212	D018168	Receptors, Retinoic Acid	1	1	11084658	2000	Role of retinoic acid in lens regeneration._x000D_	11084658
Tretinoin	Receptors, Retinoic Acid / antag	Tretinoin	Receptors, Retinoic Acid	D014212	D018168	Receptors, Retinoic Acid	0	1	11212271	2001	Granulocytic differentiation of human NB4 promyelocytic leukemia cells induced by all-trans retinoic acid metabolites._x000D_	11212271
Tretinoin	Receptors, Retinoic Acid / antag	Tretinoin	Receptors, Retinoic Acid	D014212	D018168	Receptors, Retinoic Acid	0	1	11278809	2001	Selective roles of retinoic acid receptor and retinoid x receptor in the suppression of apoptosis by all-trans-retinoic acid._x000D_	11278809
Tretinoin	Receptors, Retinoic Acid / antag	Tretinoin	Receptors, Retinoic Acid	D014212	D018168	Receptors, Retinoic Acid	1	1	11319133	2001	Retinoid receptors involved in the effects of retinoic acid on rat testis development._x000D_	11319133
Tretinoin	Receptors, Retinoic Acid / antag	Tretinoin	Receptors, Retinoic Acid	D014212	D018168	Receptors, Retinoic Acid	0	1	11368771	2001	Regulation by retinoic acid of acylation-stimulating protein and complement C3 in human adipocytes._x000D_	11368771
Tretinoin	Receptors, Retinoic Acid / antag	Tretinoin	Receptors, Retinoic Acid	D014212	D018168	Receptors, Retinoic Acid	0	1	11487280	2001	Antagonists of retinoic acid receptors (RARs) are potent growth inhibitors of prostate carcinoma cells._x000D_	11487280
Tretinoin	Receptors, Retinoic Acid / antag	Tretinoin	Receptors, Retinoic Acid	D014212	D018168	Receptors, Retinoic Acid	0	1	11778229	2000	[Mechanism of retinoic acid receptor alpha-mediated growth inhibition of gastric cancer cells by all-trans retinoic acid]._x000D_	11778229
Tretinoin	Receptors, Retinoic Acid / antag	Tretinoin	Receptors, Retinoic Acid	D014212	D018168	Receptors, Retinoic Acid	0	1	11857478	2002	Retinoid antagonists inhibit normal patterning during limb regeneration in the axolotl, Ambystoma mexicanum._x000D_	11857478
Tretinoin	Receptors, Retinoic Acid / antag	Tretinoin	Receptors, Retinoic Acid	D014212	D018168	Receptors, Retinoic Acid	0	1	11994980	2002	all-trans-Retinoic acid-induced expression and regulation of retinoic acid 4-hydroxylase (CYP26) in human promyelocytic leukemia._x000D_	11994980
Tretinoin	Receptors, Retinoic Acid / antag	Tretinoin	Receptors, Retinoic Acid	D014212	D018168	Receptors, Retinoic Acid	0	1	12139723	2002	Superior effect of 9-cis retinoic acid (RA) compared with all-trans RA and 13-cis RA on the inhibition of clonogenic cell growth and the induction of apoptosis in OCI/AML-2 subclones: is the p53 pathway involved?_x000D_	12139723
Tretinoin	Receptors, Retinoic Acid / antag	Tretinoin	Receptors, Retinoic Acid	D014212	D018168	Receptors, Retinoic Acid	1	1	12421932	2002	Retinoic acid stimulates the cell cycle machinery in normal T cells: involvement of retinoic acid receptor-mediated IL-2 secretion._x000D_	12421932
Tretinoin	Receptors, Retinoic Acid / antag	Tretinoin	Receptors, Retinoic Acid	D014212	D018168	Receptors, Retinoic Acid	0	1	12807734	2003	Molecular mechanism for growth suppression of human hepatocellular carcinoma cells by acyclic retinoid._x000D_	12807734
Tretinoin	Receptors, Retinoic Acid / antag	Tretinoin	Receptors, Retinoic Acid	D014212	D018168	Receptors, Retinoic Acid	0	1	12877989	2003	Ca2+-independent phospholipases A2 and production of arachidonic acid in nuclei of LA-N-1 cell cultures: a specific receptor activation mediated with retinoic acid._x000D_	12877989
Tretinoin	Receptors, Retinoic Acid / antag	Tretinoin	Receptors, Retinoic Acid	D014212	D018168	Receptors, Retinoic Acid	1	1	12882839	2003	Retinoic acids exert direct effects on T cells to suppress Th1 development and enhance Th2 development via retinoic acid receptors._x000D_	12882839
Tretinoin	Receptors, Retinoic Acid / antag	Tretinoin	Receptors, Retinoic Acid	D014212	D018168	Receptors, Retinoic Acid	0	1	12935977	2003	All-trans retinoic acid modulates microvascular endothelial cell hemostatic properties._x000D_	12935977
Tretinoin	Receptors, Retinoic Acid / antag	Tretinoin	Receptors, Retinoic Acid	D014212	D018168	Receptors, Retinoic Acid	0	1	1323127	1992	A retinoic acid receptor alpha antagonist selectively counteracts retinoic acid effects._x000D_	1323127
Tretinoin	Receptors, Retinoic Acid / antag	Tretinoin	Receptors, Retinoic Acid	D014212	D018168	Receptors, Retinoic Acid	1	1	14613895	2004	Retinoic acid inhibits rat XY gonad development by blocking mesonephric cell migration and decreasing the number of gonocytes._x000D_	14613895
Tretinoin	Receptors, Retinoic Acid / antag	Tretinoin	Receptors, Retinoic Acid	D014212	D018168	Receptors, Retinoic Acid	0	1	14978018	2004	Survival of activated human T lymphocytes is promoted by retinoic acid via induction of IL-2._x000D_	14978018
Tretinoin	Receptors, Retinoic Acid / antag	Tretinoin	Receptors, Retinoic Acid	D014212	D018168	Receptors, Retinoic Acid	1	1	15583048	2005	Regulation of differentiating pig preadipocytes by retinoic acid._x000D_	15583048
Tretinoin	Receptors, Retinoic Acid / antag	Tretinoin	Receptors, Retinoic Acid	D014212	D018168	Receptors, Retinoic Acid	0	1	15674364	2005	WEB-2086 and WEB-2170 trigger apoptosis in both ATRA-sensitive and -resistant promyelocytic leukemia cells and greatly enhance ATRA differentiation potential._x000D_	15674364
Tretinoin	Receptors, Retinoic Acid / antag	Tretinoin	Receptors, Retinoic Acid	D014212	D018168	Receptors, Retinoic Acid	0	1	15703496	2005	All-trans retinoic acid increases transgene expression in MSCV-transduced cells, via a mechanism that is retinoid receptor dependent but independent of cellular differentiation._x000D_	15703496
Tretinoin	Receptors, Retinoic Acid / antag	Tretinoin	Receptors, Retinoic Acid	D014212	D018168	Receptors, Retinoic Acid	1	1	16142401	2005	All-trans retinoic acid regulates CXCL16/SR-PSOX expression._x000D_	16142401
Tretinoin	Receptors, Retinoic Acid / antag	Tretinoin	Receptors, Retinoic Acid	D014212	D018168	Receptors, Retinoic Acid	1	1	16158052	2006	Retinoic acid receptors and tissue-transglutaminase mediate short-term effect of retinoic acid on migration and invasion of neuroblastoma SH-SY5Y cells._x000D_	16158052
Tretinoin	Receptors, Retinoic Acid / antag	Tretinoin	Receptors, Retinoic Acid	D014212	D018168	Receptors, Retinoic Acid	0	1	16287870	2005	Impaired retinoic acid (RA) signal leads to RARbeta2 epigenetic silencing and RA resistance._x000D_	16287870
Tretinoin	Receptors, Retinoic Acid / antag	Tretinoin	Receptors, Retinoic Acid	D014212	D018168	Receptors, Retinoic Acid	0	1	16872382	2006	Effect of all-trans-retinoic acid on the differentiation, maturation and functions of dendritic cells derived from cord blood monocytes._x000D_	16872382
Tretinoin	Receptors, Retinoic Acid / antag	Tretinoin	Receptors, Retinoic Acid	D014212	D018168	Receptors, Retinoic Acid	0	1	18641199	2008	Retinoic acid decreases adherence of murine myeloid dendritic cells and increases production of matrix metalloproteinase-9._x000D_	18641199
Tretinoin	Receptors, Retinoic Acid / antag	Tretinoin	Receptors, Retinoic Acid	D014212	D018168	Receptors, Retinoic Acid	0	1	18778286	2009	Retinoic acid inhibits in vivo interleukin-2 gene expression and T-cell activation in mice._x000D_	18778286
Tretinoin	Receptors, Retinoic Acid / antag	Tretinoin	Receptors, Retinoic Acid	D014212	D018168	Receptors, Retinoic Acid	1	1	18926686	2009	Retinoic acid dampens LPS-induced NF-kappaB activity: results from human monoblasts and in vivo imaging of NF-kappaB reporter mice._x000D_	18926686
Tretinoin	Receptors, Retinoic Acid / antag	Tretinoin	Receptors, Retinoic Acid	D014212	D018168	Receptors, Retinoic Acid	0	1	19279407	2009	Mechanisms underlying the induction of the putative human tumor suppressor GPRC5A by retinoic acid._x000D_	19279407
Tretinoin	Receptors, Retinoic Acid / antag	Tretinoin	Receptors, Retinoic Acid	D014212	D018168	Receptors, Retinoic Acid	0	1	19375825	2009	Effect of conjugates of all-trans-retinoic acid and shorter polyene chain analogues with amino acids on prostate cancer cell growth._x000D_	19375825
Tretinoin	Receptors, Retinoic Acid / antag	Tretinoin	Receptors, Retinoic Acid	D014212	D018168	Receptors, Retinoic Acid	0	1	19477911	2009	All-trans retinoic acid down-regulates inflammatory responses by shifting the Treg/Th17 profile in human ulcerative and murine colitis._x000D_	19477911
Tretinoin	Receptors, Retinoic Acid / antag	Tretinoin	Receptors, Retinoic Acid	D014212	D018168	Receptors, Retinoic Acid	0	1	19507250	2009	Inhibition of mammalian target of rapamycin signaling potentiates the effects of all-trans retinoic acid to induce growth arrest and differentiation of human acute myelogenous leukemia cells._x000D_	19507250
Tretinoin	Receptors, Retinoic Acid / antag	Tretinoin	Receptors, Retinoic Acid	D014212	D018168	Receptors, Retinoic Acid	0	1	20507312	2010	All trans retinoic acid nanodisks enhance retinoic acid receptor mediated apoptosis and cell cycle arrest in mantle cell lymphoma._x000D_	20507312
Tretinoin	Receptors, Retinoic Acid / antag	Tretinoin	Receptors, Retinoic Acid	D014212	D018168	Receptors, Retinoic Acid	0	1	20648638	2010	Retinoic acid regulates myelin formation in the peripheral nervous system._x000D_	20648638
Tretinoin	Receptors, Retinoic Acid / antag	Tretinoin	Receptors, Retinoic Acid	D014212	D018168	Receptors, Retinoic Acid	1	1	21384111	2011	Retinoic acid inhibits NFATc1 expression and osteoclast differentiation._x000D_	21384111
Tretinoin	Receptors, Retinoic Acid / antag	Tretinoin	Receptors, Retinoic Acid	D014212	D018168	Receptors, Retinoic Acid	0	1	21728848	2011	Chondrogenic effects of exogenous retinoic acid or a retinoic acid receptor antagonist (LE135) on equine chondrocytes and bone marrow-derived mesenchymal stem cells in monolayer culture._x000D_	21728848
Tretinoin	Receptors, Retinoic Acid / antag	Tretinoin	Receptors, Retinoic Acid	D014212	D018168	Receptors, Retinoic Acid	0	1	21763841	2011	Establishment of a rescue program for anorectal malformations induced by retinoic acid in mice._x000D_	21763841
Tretinoin	Receptors, Retinoic Acid / antag	Tretinoin	Receptors, Retinoic Acid	D014212	D018168	Receptors, Retinoic Acid	0	1	22982089	2013	Cellular retinoic acid binding protein I mediates rapid non-canonical activation of ERK1/2 by all-trans retinoic acid._x000D_	22982089
Tretinoin	Receptors, Retinoic Acid / antag	Tretinoin	Receptors, Retinoic Acid	D014212	D018168	Receptors, Retinoic Acid	0	1	23102850	2013	Retinoic acid signaling biomarkers after treatment with retinoic acid and retinoic acid receptor alpha antagonist (Ro 41-5253) in canine testis: an in vitro organ culture study._x000D_	23102850
Tretinoin	Receptors, Retinoic Acid / antag	Tretinoin	Receptors, Retinoic Acid	D014212	D018168	Receptors, Retinoic Acid	0	1	23321499	2013	Zyxin cooperates with PTOV1 to confer retinoic acid resistance by repressing RAR activity._x000D_	23321499
Tretinoin	Receptors, Retinoic Acid / antag	Tretinoin	Receptors, Retinoic Acid	D014212	D018168	Receptors, Retinoic Acid	1	1	23441952	2013	Differential effects of retinoids and inhibitors of ERK and p38 signaling on adipogenic and myogenic differentiation of P19 stem cells._x000D_	23441952
Tretinoin	Receptors, Retinoic Acid / antag	Tretinoin	Receptors, Retinoic Acid	D014212	D018168	Receptors, Retinoic Acid	0	1	23485459	2013	Molecular mechanism of 9-cis-retinoic acid inhibition of adipogenesis in 3T3-L1 cells._x000D_	23485459
Tretinoin	Receptors, Retinoic Acid / antag	Tretinoin	Receptors, Retinoic Acid	D014212	D018168	Receptors, Retinoic Acid	1	1	23992207	2013	An in vitro model for the pro-fibrotic effects of retinoids: mechanisms of action._x000D_	23992207
Tretinoin	Receptors, Retinoic Acid / antag	Tretinoin	Receptors, Retinoic Acid	D014212	D018168	Receptors, Retinoic Acid	0	1	24098526	2013	Amplified inhibition of stellate cell activation pathways by PPAR-?, RAR and RXR agonists._x000D_	24098526
Tretinoin	Receptors, Retinoic Acid / antag	Tretinoin	Receptors, Retinoic Acid	D014212	D018168	Receptors, Retinoic Acid	0	1	24495389	2014	Effect of all-trans-retinoic acid on enterovirus 71 infection in vitro._x000D_	24495389
Tretinoin	Receptors, Retinoic Acid / antag	Tretinoin	Receptors, Retinoic Acid	D014212	D018168	Receptors, Retinoic Acid	0	1	24608861	2014	E2F1 impairs all-trans retinoic acid-induced osteogenic differentiation of osteosarcoma via promoting ubiquitination-mediated degradation of RAR?._x000D_	24608861
Tretinoin	Receptors, Retinoic Acid / antag	Tretinoin	Receptors, Retinoic Acid	D014212	D018168	Receptors, Retinoic Acid	0	1	24720764	2014	Retinoic acid reduces migration of human breast cancer cells: role of retinoic acid receptor beta._x000D_	24720764
Tretinoin	Receptors, Retinoic Acid / antag	Tretinoin	Receptors, Retinoic Acid	D014212	D018168	Receptors, Retinoic Acid	0	1	24788806	2014	Retinoic acid and GM-CSF coordinately induce retinal dehydrogenase 2 (RALDH2) expression through cooperation between the RAR/RXR complex and Sp1 in dendritic cells._x000D_	24788806
Tretinoin	Receptors, Retinoic Acid / antag	Tretinoin	Receptors, Retinoic Acid	D014212	D018168	Receptors, Retinoic Acid	1	1	24994461	2014	Retinoic acid acts as a selective human IgA switch factor._x000D_	24994461
Tretinoin	Receptors, Retinoic Acid / antag	Tretinoin	Receptors, Retinoic Acid	D014212	D018168	Receptors, Retinoic Acid	0	1	25090712	2014	[Effect of retinociacdi combined extracts from testudinis carapacis et plastri on proliferating in MSCs and its mechanism]._x000D_	25090712
Tretinoin	Receptors, Retinoic Acid / antag	Tretinoin	Receptors, Retinoic Acid	D014212	D018168	Receptors, Retinoic Acid	1	1	25800721	2015	RAR? is a negative regulator of osteoclastogenesis._x000D_	25800721
Tretinoin	Receptors, Retinoic Acid / antag	Tretinoin	Receptors, Retinoic Acid	D014212	D018168	Receptors, Retinoic Acid	0	1	25899567	2015	Modulation of dendritic cell alternative activation and function by the vitamin A metabolite retinoic acid._x000D_	25899567
Tretinoin	Receptors, Retinoic Acid / antag	Tretinoin	Receptors, Retinoic Acid	D014212	D018168	Receptors, Retinoic Acid	1	1	28857622	2018	Supplementation of all trans retinoic acid ameliorates ethanol-induced endoplasmic reticulum stress._x000D_	28857622
Tretinoin	Receptors, Retinoic Acid / antag	Tretinoin	Receptors, Retinoic Acid	D014212	D018168	Receptors, Retinoic Acid	1	1	30059166	2018	Effects of retinoids on physiologic and inflammatory osteoclastogenesis in vitro._x000D_	30059166
Tretinoin	Receptors, Retinoic Acid / antag	Tretinoin	Receptors, Retinoic Acid	D014212	D018168	Receptors, Retinoic Acid	0	1	7575611	1995	Antagonism of COUP-TF and PPAR alpha/RXR alpha on the activation of the malic enzyme gene promoter: modulation by 9-cis RA._x000D_	7575611
Tretinoin	Receptors, Retinoic Acid / antag	Tretinoin	Receptors, Retinoic Acid	D014212	D018168	Receptors, Retinoic Acid	1	1	7934625	1994	The prevention of adipose differentiation of 3T3-L1 cells caused by retinoic acid is elicited through retinoic acid receptor alpha._x000D_	7934625
Tretinoin	Receptors, Retinoic Acid / antag	Tretinoin	Receptors, Retinoic Acid	D014212	D018168	Receptors, Retinoic Acid	0	1	8274426	1993	Mechanism of synergistic action of all-trans- or 9-cis-retinoic acid and interferons in breast cancer cells._x000D_	8274426
Tretinoin	Receptors, Retinoic Acid / antag	Tretinoin	Receptors, Retinoic Acid	D014212	D018168	Receptors, Retinoic Acid	0	1	8387200	1993	Retinoic acid is a negative regulator of the Epstein-Barr virus protein (BZLF1) that mediates disruption of latent infection._x000D_	8387200
Tretinoin	Receptors, Retinoic Acid / antag	Tretinoin	Receptors, Retinoic Acid	D014212	D018168	Receptors, Retinoic Acid	0	1	8662962	1996	Inhibition of retinoic acid receptor function and retinoic acid-regulated gene expression in mouse melanoma cells by calreticulin. A potential pathway for cyclic AMP regulation of retinoid action._x000D_	8662962
Tretinoin	Receptors, Retinoic Acid / antag	Tretinoin	Receptors, Retinoic Acid	D014212	D018168	Receptors, Retinoic Acid	0	1	8695801	1996	Stimulation of tissue-type plasminogen activator expression by retinoic acid in human endothelial cells requires retinoic acid receptor beta 2 induction._x000D_	8695801
Tretinoin	Receptors, Retinoic Acid / antag	Tretinoin	Receptors, Retinoic Acid	D014212	D018168	Receptors, Retinoic Acid	1	1	8752277	1996	Two distinct actions of retinoid-receptor ligands._x000D_	8752277
Tretinoin	Receptors, Retinoic Acid / antag	Tretinoin	Receptors, Retinoic Acid	D014212	D018168	Receptors, Retinoic Acid	1	1	8788040	1996	Receptor-selective retinoids implicate retinoic acid receptor alpha and gamma in the regulation of bmp-2 and bmp-4 in F9 embryonal carcinoma cells._x000D_	8788040
Tretinoin	Receptors, Retinoic Acid / antag	Tretinoin	Receptors, Retinoic Acid	D014212	D018168	Receptors, Retinoic Acid	0	1	8937896	1996	Retinoid-induced epiphyseal plate closure in guinea pigs._x000D_	8937896
Tretinoin	Receptors, Retinoic Acid / antag	Tretinoin	Receptors, Retinoic Acid	D014212	D018168	Receptors, Retinoic Acid	0	1	9153223	1997	All-trans-retinoic acid increases transforming growth factor-beta2 and insulin-like growth factor binding protein-3 expression through a retinoic acid receptor-alpha-dependent signaling pathway._x000D_	9153223
Tretinoin	Receptors, Retinoic Acid / antag	Tretinoin	Receptors, Retinoic Acid	D014212	D018168	Receptors, Retinoic Acid	0	1	9160665	1997	Involvement of retinoic acid receptor-alpha-mediated signaling pathway in induction of CD38 cell-surface antigen._x000D_	9160665
Tretinoin	Receptors, Retinoic Acid / antag	Tretinoin	Receptors, Retinoic Acid	D014212	D018168	Receptors, Retinoic Acid	0	1	9165113	1997	Retinoid signaling is required for the establishment of a ZPA and for the expression of Hoxb-8, a mediator of ZPA formation._x000D_	9165113
Tretinoin	Receptors, Retinoic Acid / antag	Tretinoin	Receptors, Retinoic Acid	D014212	D018168	Receptors, Retinoic Acid	0	1	9342185	1997	Retinoid-mediated inhibition of cell growth with stimulation of apoptosis in aggressive B-cell lymphomas._x000D_	9342185
Tretinoin	Receptors, Retinoic Acid / antag	Tretinoin	Receptors, Retinoic Acid	D014212	D018168	Receptors, Retinoic Acid	0	1	9343411	1997	Retinoid-induced chromatin structure alterations in the retinoic acid receptor beta2 promoter._x000D_	9343411
Tretinoin	Receptors, Retinoic Acid / antag	Tretinoin	Receptors, Retinoic Acid	D014212	D018168	Receptors, Retinoic Acid	0	1	9366527	1997	Enhancement of Calu-1 human lung carcinoma cell growth in serum-free medium by retinoids: dependence on AP-1 activation, but not on retinoid response element activation._x000D_	9366527
Tretinoin	Receptors, Retinoic Acid / antag	Tretinoin	Receptors, Retinoic Acid	D014212	D018168	Receptors, Retinoic Acid	0	1	9516856	1997	Retinoids in neuroblastoma therapy: distinct biological properties of 9-cis- and all-trans-retinoic acid._x000D_	9516856
Tretinoin	Receptors, Retinoic Acid / antag	Tretinoin	Receptors, Retinoic Acid	D014212	D018168	Receptors, Retinoic Acid	1	1	9573222	1998	Ligand induction of retinoic acid receptors alters an acute infection by murine cytomegalovirus._x000D_	9573222
Tretinoin	Receptors, Retinoic Acid / antag	Tretinoin	Receptors, Retinoic Acid	D014212	D018168	Receptors, Retinoic Acid	1	1	9952315	1999	Greater synergism of retinoic acid receptor (RAR) agonists with vitamin D3 than that of retinoid X receptor (RXR) agonists with regard to growth inhibition and differentiation induction in monoblastic leukemia cells._x000D_	9952315
Tretinoin	Retinal Dehydrogenase / antag	Tretinoin	Retinal Dehydrogenase	D014212	D050697	Retinal Dehydrogenase	0	1	10712624	2000	Light-adaptive effects of retinoic acid on receptive field properties of retinal horizontal cells._x000D_	10712624
Tretinoin	Retinal Dehydrogenase / antag	Tretinoin	Retinal Dehydrogenase	D014212	D050697	Retinal Dehydrogenase	0	1	14738226	2004	Retinoic acid induces alveolar regeneration in the adult mouse lung._x000D_	14738226
Tretinoin	Retinal Dehydrogenase / antag	Tretinoin	Retinal Dehydrogenase	D014212	D050697	Retinal Dehydrogenase	0	1	25742746	2015	All-trans retinoic acid downregulates ALDH1-mediated stemness and inhibits tumour formation in ovarian cancer cells._x000D_	25742746
Tretinoin	retinoic acid binding protein I, cellular / antag	Tretinoin	retinoic acid binding protein I, cellular	D014212	C082927	retinoic acid binding protein I, cellular	0	1	22982089	2013	Cellular retinoic acid binding protein I mediates rapid non-canonical activation of ERK1/2 by all-trans retinoic acid._x000D_	22982089
Tretinoin	retinoic acid binding protein II, cellular / ag	Tretinoin	retinoic acid binding protein II, cellular	D014212	C082928	retinoic acid binding protein II, cellular	1	0	16038797	2005	Phosphorylation of the retinoid x receptor at the omega loop, modulates the expression of retinoic-acid-target genes with a promoter context specificity._x000D_	16038797
Tretinoin	retinoic acid binding protein II, cellular / ag	Tretinoin	retinoic acid binding protein II, cellular	D014212	C082928	retinoic acid binding protein II, cellular	1	0	18495924	2008	Overcoming retinoic acid-resistance of mammary carcinomas by diverting retinoic acid from PPARbeta/delta to RAR._x000D_	18495924
Tretinoin	retinoic acid binding protein II, cellular / antag	Tretinoin	retinoic acid binding protein II, cellular	D014212	C082928	retinoic acid binding protein II, cellular	0	1	23102850	2013	Retinoic acid signaling biomarkers after treatment with retinoic acid and retinoic acid receptor alpha antagonist (Ro 41-5253) in canine testis: an in vitro organ culture study._x000D_	23102850
Tretinoin	Retinoic Acid Receptor alpha / ag	Tretinoin	Retinoic Acid Receptor alpha	D014212	D000072482	Retinoic Acid Receptor alpha	1	0	11022230	2000	Mechanisms of all-trans retinoic acid-induced differentiation of acute promyelocytic leukemia cells._x000D_	11022230
Tretinoin	Retinoic Acid Receptor alpha / ag	Tretinoin	Retinoic Acid Receptor alpha	D014212	D000072482	Retinoic Acid Receptor alpha	1	0	11397803	2001	Regulation of stearoyl coenzyme A desaturase expression in human retinal pigment epithelial cells by retinoic acid._x000D_	11397803
Tretinoin	Retinoic Acid Receptor alpha / ag	Tretinoin	Retinoic Acid Receptor alpha	D014212	D000072482	Retinoic Acid Receptor alpha	1	0	12169446	2002	Enhancement of the inducible NO synthase activation by retinoic acid is mimicked by RARalpha agonist in vivo._x000D_	12169446
Tretinoin	Retinoic Acid Receptor alpha / ag	Tretinoin	Retinoic Acid Receptor alpha	D014212	D000072482	Retinoic Acid Receptor alpha	1	1	14613895	2004	Retinoic acid inhibits rat XY gonad development by blocking mesonephric cell migration and decreasing the number of gonocytes._x000D_	14613895
Tretinoin	Retinoic Acid Receptor alpha / ag	Tretinoin	Retinoic Acid Receptor alpha	D014212	D000072482	Retinoic Acid Receptor alpha	1	0	14668795	2003	Retinoic acid receptor alpha and retinoid-X receptor-specific agonists synergistically target telomerase expression and induce tumor cell death._x000D_	14668795
Tretinoin	Retinoic Acid Receptor alpha / ag	Tretinoin	Retinoic Acid Receptor alpha	D014212	D000072482	Retinoic Acid Receptor alpha	1	0	15949693	2005	Effects of retinoic acid administration and dietary vitamin A supplementation on leptin expression in mice: lack of correlation with changes of adipose tissue mass and food intake._x000D_	15949693
Tretinoin	Retinoic Acid Receptor alpha / ag	Tretinoin	Retinoic Acid Receptor alpha	D014212	D000072482	Retinoic Acid Receptor alpha	1	0	16038797	2005	Phosphorylation of the retinoid x receptor at the omega loop, modulates the expression of retinoic-acid-target genes with a promoter context specificity._x000D_	16038797
Tretinoin	Retinoic Acid Receptor alpha / ag	Tretinoin	Retinoic Acid Receptor alpha	D014212	D000072482	Retinoic Acid Receptor alpha	1	0	16302920	2005	Retinoic acid is a potential negative regulator for differentiation of human periodontal ligament cells._x000D_	16302920
Tretinoin	Retinoic Acid Receptor alpha / ag	Tretinoin	Retinoic Acid Receptor alpha	D014212	D000072482	Retinoic Acid Receptor alpha	1	0	16456186	2006	Retinoic acid inhibits airway smooth muscle cell migration._x000D_	16456186
Tretinoin	Retinoic Acid Receptor alpha / ag	Tretinoin	Retinoic Acid Receptor alpha	D014212	D000072482	Retinoic Acid Receptor alpha	1	0	18048326	2007	Identification of retinoic acid as an inhibitor of transcription factor Nrf2 through activation of retinoic acid receptor alpha._x000D_	18048326
Tretinoin	Retinoic Acid Receptor alpha / ag	Tretinoin	Retinoic Acid Receptor alpha	D014212	D000072482	Retinoic Acid Receptor alpha	1	0	19450544	2009	The ATRA-dependent overexpression of the glutamate transporter EAAC1 requires RARbeta induction._x000D_	19450544
Tretinoin	Retinoic Acid Receptor alpha / ag	Tretinoin	Retinoic Acid Receptor alpha	D014212	D000072482	Retinoic Acid Receptor alpha	1	0	20562004	2010	All-trans retinoic acid enhances the transport of phase II metabolites of benzo[a]pyrene by inducing the Breast Cancer Resistance Protein expression in Caco-2 cells._x000D_	20562004
Tretinoin	Retinoic Acid Receptor alpha / ag	Tretinoin	Retinoic Acid Receptor alpha	D014212	D000072482	Retinoic Acid Receptor alpha	1	0	20945395	2011	Retinoic acid receptor-mediated signaling protects cardiomyocytes from hyperglycemia induced apoptosis: role of the renin-angiotensin system._x000D_	20945395
Tretinoin	Retinoic Acid Receptor alpha / ag	Tretinoin	Retinoic Acid Receptor alpha	D014212	D000072482	Retinoic Acid Receptor alpha	1	0	21099229	2011	A role for all-trans-retinoic acid in the early steps of lymphatic vasculature development._x000D_	21099229
Tretinoin	Retinoic Acid Receptor alpha / ag	Tretinoin	Retinoic Acid Receptor alpha	D014212	D000072482	Retinoic Acid Receptor alpha	1	0	23228968	2013	ATRA and the specific RAR? agonist, NRX195183, have opposing effects on the clonogenicity of pre-leukemic murine AML1-ETO bone marrow cells._x000D_	23228968
Tretinoin	Retinoic Acid Receptor alpha / ag	Tretinoin	Retinoic Acid Receptor alpha	D014212	D000072482	Retinoic Acid Receptor alpha	1	0	23792233	2013	Involvement of retinoic acid-induced peroxiredoxin 6 expression in recovery of noise-induced temporary hearing threshold shifts._x000D_	23792233
Tretinoin	Retinoic Acid Receptor alpha / ag	Tretinoin	Retinoic Acid Receptor alpha	D014212	D000072482	Retinoic Acid Receptor alpha	1	0	24204796	2013	All-trans retinoic acid modulates ORMDL3 expression via transcriptional regulation._x000D_	24204796
Tretinoin	Retinoic Acid Receptor alpha / ag	Tretinoin	Retinoic Acid Receptor alpha	D014212	D000072482	Retinoic Acid Receptor alpha	1	1	24994461	2014	Retinoic acid acts as a selective human IgA switch factor._x000D_	24994461
Tretinoin	Retinoic Acid Receptor alpha / ag	Tretinoin	Retinoic Acid Receptor alpha	D014212	D000072482	Retinoic Acid Receptor alpha	1	1	25800721	2015	RAR? is a negative regulator of osteoclastogenesis._x000D_	25800721
Tretinoin	Retinoic Acid Receptor alpha / ag	Tretinoin	Retinoic Acid Receptor alpha	D014212	D000072482	Retinoic Acid Receptor alpha	1	0	26313912	2015	Activation of RAR? induces autophagy in SKBR3 breast cancer cells and depletion of key autophagy genes enhances ATRA toxicity._x000D_	26313912
Tretinoin	Retinoic Acid Receptor alpha / ag	Tretinoin	Retinoic Acid Receptor alpha	D014212	D000072482	Retinoic Acid Receptor alpha	1	0	26604645	2015	Retinoic acid receptor ? promotes autophagy to alleviate liver ischemia and reperfusion injury._x000D_	26604645
Tretinoin	Retinoic Acid Receptor alpha / ag	Tretinoin	Retinoic Acid Receptor alpha	D014212	D000072482	Retinoic Acid Receptor alpha	1	0	26659823	2016	All-trans retinoic acid potentiates cisplatin-induced kidney injury in rats: impact of retinoic acid signaling pathway._x000D_	26659823
[truncated: 227 more rows]

## Sheet: Overview
Overview
Double-click on article count to see detail
[truncated: 476 more rows]
